# Supplementary material for: Comprehensive human cell-type methylation atlas reveals origins of circulating cell-free DNA in health and disease
Source: Nat Commun. 2018 Nov 29;9:5068. doi: 10.1038/s41467-018-07466-6 (PMC6265251; doi:10.1038/s41467-018-07466-6)
Supplement: Supplementary file 3 — Supplementary Data 1 [file 41467_2018_7466_MOESM3_ESM.xlsx]

## Sheet: Legends
Table 1: Cell type-specific CpGs selected for deconvolution. For each of the 29 cell types analyzed, we include 100 differentially hyper-methylated CpGs (top half of table) and 100 differentially hypo-methylated CpGs (bottom half). Fields include the CpG accession number, chromosome, position (hg19), cell type ID and name. Negative group IDs mark hypo-methylated CpGs. CpGs within 150bp are then a…
Table 2: Pairwise-differential CpGs selected for deconvolution. Included are 500 CpGs that are differentially methylated between otherwise similar cell types. Each line includes the CpG ID, chromosome, position (hg19), and the two cell types it was selected to distinguish. Also shown are average methylation levels in the two cell types.
Table 3: Ages of samples used in healthy pools. Ages of all samples used for the healthy pools which are presented in Fig 4.
Table 4: Inferred composition of healthy plasma cfDNA. For each of the eight pooled samples, and four healthy individuals, we specify the concentration of plasma cfDNA (genome equivalents/plasma ml), and the relative contribution of each cell type. Also shown is the estimated standard deviation, based on 1000 bootstrapping iterations.
Table 5: Reference sample donor data. Information is provided for samples used in the reference dataset, including the ID and platform of the array, and age and sex of the donor.
Table 6: In vitro mixes. Relative proportions of cell types used in forming 9 mixtures of genomic DNA from different cell types are provided.
Table 7: Cancer patient data. Clinical information for 11 cancer samples is provided, including age, sex, primary site of cancer, cancer type and sites of metastases.
Table 8: Healthy and cancer cfDNA mixes. Descriptions of 8 mixes of healthy and cancer cfDNA are provided, including sample ID and amount of DNA (ng) used from healthy and cancer samples in each mixture.
Table 9: Cancer of unknown primary site (CUP) data. Information is provided for four CUP samples, including age, sex, site of metastases, likely origin based on pathology analysis and clinical history and second most likely possibility, as well as detailed pathology immunohistochemistry reports and clinical histories used by clinicians to reach conclusions.

## Sheet: Table 1
acc	chr	pos	from	to	group	name	Monocytes EPIC	B-cells EPIC	CD4T-cells EPIC	NK-cells EPIC	CD8T-cells EPIC	Neutrophils EPIC	Erythrocyte progenitors	Adipocytes	Cortical neurons	Hepatocytes	Lung cells	Pancreatic beta cells	Pancreatic acinar cells	Pancreatic duct cells	Vascular endothelial cells	Colon epithelial cells	Left atrium	Bladder	Breast	Head and neck larynx	Kidney	Prostate	Thyroid	Upper GI	Uterus cervix
cg08169020	chr14	69256888	69256838	69256938	1	Monocytes EPIC	0.887	0.262	0.015	0.078	0.016	0.868	0.951	0.034	0.017	0.034	0.042	0.039	0.021	0.013	0.032	0.016	0.039	0.046	0.026	0.047	0.027	0.035	0.055	0.07	0.034
cg25913761	chr15	90727560	90727510	90727610	1	Monocytes EPIC	0.836	0.221	0.282	0.47	0.396	0.829	0.238	0.358	0.31	0.239	0.225	0.132	0.225	0.2	0.365	0.204	0.245	0.205	0.192	0.204	0.16	0.156	0.185	0.168	0.203
cg26955540	chr15	90727570	90727520	90727620	1	Monocytes EPIC	0.766	0.022	0.149	0.401	0.347	0.791	0.137	0.197	0.098	0.034	0.077	0.042	0.031	0.014	0.238	0.019	0.113	0.127	0.165	0.152	0.103	0.069	0.094	0.13	0.108
cg25170017	chr11	64644487	64644437	64644537	1	Monocytes EPIC	0.886	0.512	0.102	0.436	0.088	0.704	0.945	0.084	0.283	0.226	0.054	0.112	0.031	0.022	0.097	0.019	0.067	0.077	0.069	0.07	0.06	0.037	0.041	0.092	0.07
cg12827637	chr14	69256791	69256741	69256841	1	Monocytes EPIC	0.521	0.361	0.023	0.212	0.022	0.537	0.467	0.029	0.137	0.031	0.161	0.066	0.037	0.023	0.08	0.019	0.043	0.046	0.023	0.069	0.023	0.051	0.073	0.076	0.02
cg19442545	chr10	75533431	75533381	75533481	1	Monocytes EPIC	0.201	0.114	0.061	0.041	0.067	0.195	0.16	0.036	0.022	0.157	0.012	0.004	0.038	0.035	0.047	0.019	0.029	0.025	0.008	0.01	0.031	0.005	0.019	0.009	0.017
cg15838173	chr10	75533400	75533350	75533450	1	Monocytes EPIC	0.182	0.115	0.069	0.059	0.066	0.18	0.104	0.031	0.03	0.093	0.021	0.008	0.019	0.021	0.036	0.021	0.029	0.014	0.017	0.011	0.023	0.01	0.016	0.012	0.016
cg23231163	chr10	75533350	75533300	75533400	1	Monocytes EPIC	0.337	0.278	0.175	0.182	0.179	0.325	0.333	0.126	0.072	0.316	0.106	0.069	0.071	0.078	0.143	0.052	0.122	0.171	0.115	0.12	0.149	0.101	0.124	0.107	0.111
cg04858631	chr10	74035570	74035520	74035620	1	Monocytes EPIC	0.659	0.148	0.079	0.052	0.161	0.644	0.544	0.135	0.113	0.068	0.078	0.062	0.038	0.033	0.219	0.051	0.214	0.109	0.18	0.15	0.14	0.091	0.132	0.148	0.124
cg19442545	chr10	75533431	75533381	75533481	1	Monocytes EPIC	0.201	0.114	0.061	0.041	0.067	0.195	0.16	0.036	0.022	0.157	0.012	0.004	0.038	0.035	0.047	0.019	0.029	0.025	0.008	0.01	0.031	0.005	0.019	0.009	0.017
cg15838173	chr10	75533400	75533350	75533450	1	Monocytes EPIC	0.182	0.115	0.069	0.059	0.066	0.18	0.104	0.031	0.03	0.093	0.021	0.008	0.019	0.021	0.036	0.021	0.029	0.014	0.017	0.011	0.023	0.01	0.016	0.012	0.016
cg10560079	chr2	191398806	191398756	191398856	1	Monocytes EPIC	0.194	0.085	0.01	0.052	0.011	0.175	0.149	0.077	0.145	0.022	0.016	0	0.011	0.005	0.157	0.011	0.043	0.032	0.011	0.023	0.02	0.015	0.047	0.026	0.024
cg11845111	chr2	191398756	191398706	191398806	1	Monocytes EPIC	0.132	0.1	0.048	0.056	0.045	0.115	0.134	0.157	0.268	0.032	0.057	0.071	0.072	0.039	0.203	0.035	0.064	0.144	0.088	0.116	0.08	0.094	0.198	0.083	0.122
cg27211696	chr2	191398769	191398719	191398819	1	Monocytes EPIC	0.209	0.122	0.033	0.062	0.034	0.186	0.186	0.211	0.327	0.042	0.054	0.053	0.043	0.04	0.305	0.037	0.154	0.165	0.115	0.153	0.112	0.119	0.264	0.133	0.151
cg00982136	chr2	201726139	201726089	201726189	1	Monocytes EPIC	0.466	0.364	0.037	0.049	0.039	0.472	0.402	0.072	0.058	0.056	0.043	0.032	0.037	0.043	0.074	0.147	0.062	0.063	0.066	0.105	0.061	0.05	0.413	0.074	0.068
cg22017733	chr5	162936453	162936403	162936503	1	Monocytes EPIC	0.434	0.461	0.129	0.291	0.171	0.184	0.424	0.062	0.203	0.028	0.054	0.064	0.044	0.06	0.056	0.021	0.08	0.094	0.069	0.058	0.049	0.055	0.04	0.086	0.062
cg26460530	chr22	39919067	39919017	39919117	1	Monocytes EPIC	0.359	0.392	0.057	0.254	0.06	0.304	0.228	0.067	0.051	0.135	0.057	0.038	0.036	0.027	0.061	0.024	0.073	0.059	0.079	0.07	0.06	0.042	0.071	0.053	0.057
cg13677741	chr1	236031096	236031046	236031146	1	Monocytes EPIC	0.165	0.118	0.011	0.089	0.013	0.21	0.199	0.027	0.023	0.013	0.016	0.011	0.023	0.033	0.043	0.045	0.072	0.058	0.018	0.015	0.028	0.009	0.009	0.018	0.021
cg22879098	chr5	672845	672795	672895	1	Monocytes EPIC	0.535	0.551	0.369	0.451	0.402	0.533	0.536	0.026	0.131	0.048	0.048	0.068	0.221	0.046	0.195	0.036	0.063	0.098	0.041	0.078	0.045	0.04	0.048	0.079	0.057
cg24082121	chr5	672872	672822	672922	1	Monocytes EPIC	0.582	0.552	0.244	0.31	0.325	0.556	0.673	0.024	0.224	0.018	0.016	0.105	0.431	0.03	0.124	0.018	0.028	0.053	0.037	0.034	0.072	0.017	0.02	0.04	0.033
cg09642825	chr16	87416230	87416180	87416280	1	Monocytes EPIC	0.46	0.31	0.194	0.409	0.182	0.443	0.55	0.059	0.039	0.037	0.087	0.02	0.041	0.073	0.102	0.045	0.06	0.095	0.046	0.039	0.051	0.034	0.161	0.066	0.027
cg01424562	chr14	69256677	69256627	69256727	1	Monocytes EPIC	0.849	0.559	0.107	0.41	0.132	0.837	0.911	0.106	0.123	0.078	0.166	0.191	0.094	0.049	0.181	0.149	0.241	0.151	0.113	0.214	0.096	0.199	0.474	0.182	0.111
cg15376996	chr22	50912555	50912505	50912605	1	Monocytes EPIC	0.535	0.489	0.34	0.456	0.259	0.577	0.644	0.094	0.059	0.048	0.089	0.019	0.033	0.022	0.116	0.026	0.084	0.074	0.065	0.067	0.05	0.039	0.038	0.083	0.055
cg14789659	chr10	63809073	63809023	63809123	1	Monocytes EPIC	0.819	0.683	0.217	0.62	0.525	0.854	0.893	0.117	0.086	0.052	0.122	0.078	0.185	0.056	0.17	0.04	0.123	0.195	0.137	0.156	0.106	0.12	0.165	0.169	0.117
cg00928816	chr10	63809098	63809048	63809148	1	Monocytes EPIC	0.796	0.682	0.327	0.644	0.553	0.854	0.876	0.176	0.2	0.061	0.192	0.112	0.264	0.081	0.223	0.057	0.195	0.269	0.214	0.262	0.165	0.217	0.374	0.263	0.188
cg20746552	chr10	63809108	63809058	63809158	1	Monocytes EPIC	0.697	0.643	0.321	0.563	0.544	0.759	0.782	0.157	0.155	0.073	0.204	0.113	0.228	0.081	0.23	0.067	0.185	0.236	0.182	0.22	0.145	0.183	0.276	0.227	0.174
cg16389209	chr10	63809121	63809071	63809171	1	Monocytes EPIC	0.749	0.6	0.288	0.602	0.496	0.804	0.837	0.163	0.139	0.061	0.186	0.095	0.221	0.082	0.203	0.087	0.171	0.211	0.162	0.204	0.134	0.179	0.342	0.208	0.165
cg19300307	chr13	99136580	99136530	99136630	1	Monocytes EPIC	0.878	0.756	0.53	0.825	0.711	0.856	0.947	0.237	0.217	0.082	0.064	0.031	0.033	0.016	0.183	0.015	0.169	0.126	0.131	0.12	0.103	0.063	0.052	0.155	0.084
cg11895835	chr5	111078476	111078426	111078526	1	Monocytes EPIC	0.877	0.262	0.262	0.588	0.317	0.845	0.912	0.146	0.28	0.065	0.149	0.089	0.043	0.06	0.227	0.051	0.179	0.454	0.285	0.4	0.147	0.168	0.185	0.228	0.16
cg03419014	chr21	38362742	38362692	38362792	1	Monocytes EPIC	0.836	0.828	0.738	0.741	0.802	0.836	0.931	0.222	0.145	0.045	0.142	0.112	0.246	0.144	0.372	0.029	0.286	0.262	0.221	0.288	0.219	0.261	0.206	0.265	0.314
cg14785464	chr21	38362725	38362675	38362775	1	Monocytes EPIC	0.406	0.405	0.285	0.298	0.374	0.394	0.407	0.045	0.046	0.029	0.035	0.025	0.059	0.048	0.09	0.072	0.045	0.045	0.048	0.043	0.043	0.04	0.03	0.058	0.041
cg06167719	chr21	38362727	38362677	38362777	1	Monocytes EPIC	0.469	0.481	0.356	0.375	0.46	0.456	0.617	0.046	0.051	0.009	0.029	0.009	0.066	0.015	0.102	0.011	0.038	0.062	0.058	0.076	0.046	0.053	0.039	0.076	0.063
cg09037712	chr21	38362754	38362704	38362804	1	Monocytes EPIC	0.712	0.75	0.686	0.667	0.736	0.701	0.824	0.297	0.199	0.046	0.197	0.129	0.268	0.221	0.439	0.063	0.314	0.329	0.308	0.373	0.309	0.345	0.304	0.306	0.413
cg06340704	chr13	97877417	97877367	97877467	1	Monocytes EPIC	0.761	0.714	0.39	0.491	0.423	0.778	0.734	0.131	0.153	0.061	0.091	0.054	0.065	0.036	0.163	0.046	0.118	0.214	0.14	0.141	0.167	0.124	0.099	0.169	0.144
cg12474798	chr10	64565772	64565722	64565822	1	Monocytes EPIC	0.52	0.42	0.29	0.498	0.347	0.532	0.562	0.091	0.038	0.083	0.05	0.025	0.025	0.031	0.13	0.015	0.097	0.09	0.048	0.074	0.044	0.05	0.141	0.106	0.077
cg20684110	chr10	64565750	64565700	64565800	1	Monocytes EPIC	0.536	0.392	0.34	0.515	0.405	0.54	0.446	0.08	0.087	0.104	0.097	0.049	0.088	0.103	0.161	0.07	0.088	0.086	0.051	0.064	0.048	0.051	0.086	0.087	0.076
cg01005506	chr10	64565768	64565718	64565818	1	Monocytes EPIC	0.327	0.335	0.235	0.315	0.257	0.329	0.323	0.093	0.07	0.085	0.084	0.058	0.062	0.067	0.134	0.048	0.091	0.125	0.092	0.117	0.075	0.096	0.146	0.132	0.114
cg18856478	chr1	43814358	43814308	43814408	1	Monocytes EPIC	0.948	0.941	0.936	0.917	0.94	0.946	0.942	0.079	0.038	0.019	0.061	0.019	0.01	0.003	0.127	0.008	0.151	0.178	0.125	0.148	0.068	0.072	0.08	0.167	0.086
cg27189395	chr16	89725071	89725021	89725121	1	Monocytes EPIC	0.311	0.325	0.21	0.248	0.232	0.302	0.251	0.045	0.028	0.05	0.026	0.018	0.034	0.039	0.149	0.033	0.075	0.032	0.027	0.027	0.039	0.017	0.04	0.033	0.042
cg04043919	chr16	89725091	89725041	89725141	1	Monocytes EPIC	0.282	0.305	0.281	0.332	0.296	0.305	0.277	0.164	0.171	0.172	0.1	0.134	0.11	0.143	0.216	0.089	0.218	0.182	0.151	0.171	0.164	0.147	0.191	0.14	0.18
cg26033520	chr10	74004071	74004021	74004121	1	Monocytes EPIC	0.75	0.821	0.681	0.404	0.569	0.756	0.424	0.124	0.314	0.239	0.065	0.04	0.018	0.028	0.112	0.012	0.148	0.114	0.166	0.12	0.059	0.049	0.133	0.157	0.073
cg05507654	chr16	88509857	88509807	88509907	1	Monocytes EPIC	0.195	0.045	0.054	0.175	0.072	0.233	0.2	0.068	0.048	0.046	0.017	0.014	0.04	0.033	0.145	0.016	0.129	0.026	0.008	0.007	0.017	0.011	0.016	0.027	0.026
cg05056497	chr21	35899448	35899398	35899498	1	Monocytes EPIC	0.728	0.596	0.225	0.185	0.376	0.454	0.851	0.116	0.527	0.073	0.072	0.414	0.092	0.07	0.123	0.047	0.106	0.149	0.129	0.13	0.097	0.319	0.108	0.129	0.15
cg25913761	chr15	90727560	90727510	90727610	1	Monocytes EPIC	0.836	0.221	0.282	0.47	0.396	0.829	0.238	0.358	0.31	0.239	0.225	0.132	0.225	0.2	0.365	0.204	0.245	0.205	0.192	0.204	0.16	0.156	0.185	0.168	0.203
cg26955540	chr15	90727570	90727520	90727620	1	Monocytes EPIC	0.766	0.022	0.149	0.401	0.347	0.791	0.137	0.197	0.098	0.034	0.077	0.042	0.031	0.014	0.238	0.019	0.113	0.127	0.165	0.152	0.103	0.069	0.094	0.13	0.108
cg24275356	chr6	32942541	32942491	32942591	1	Monocytes EPIC	0.279	0.264	0.084	0.075	0.075	0.249	0.222	0.07	0.055	0.049	0.083	0.058	0.067	0.054	0.101	0.055	0.055	0.06	0.073	0.078	0.058	0.062	0.067	0.065	0.065
cg26953232	chr6	32942494	32942444	32942544	1	Monocytes EPIC	0.46	0.402	0.14	0.156	0.131	0.418	0.455	0.147	0.088	0.053	0.104	0.081	0.06	0.097	0.154	0.064	0.166	0.106	0.124	0.137	0.104	0.086	0.162	0.115	0.12
cg00936790	chr8	29027844	29027794	29027894	1	Monocytes EPIC	0.8	0.578	0.132	0.535	0.286	0.79	0.773	0.1	0.301	0.112	0.229	0.272	0.13	0.016	0.168	0.016	0.347	0.132	0.231	0.192	0.112	0.148	0.294	0.137	0.107
cg05258935	chr19	39086923	39086873	39086973	1	Monocytes EPIC	0.951	0.955	0.952	0.95	0.96	0.936	0.965	0.069	0.035	0.013	0.088	0.006	0.012	0.019	0.166	0.015	0.161	0.213	0.165	0.139	0.08	0.07	0.077	0.18	0.07
cg12474798	chr10	64565772	64565722	64565822	1	Monocytes EPIC	0.52	0.42	0.29	0.498	0.347	0.532	0.562	0.091	0.038	0.083	0.05	0.025	0.025	0.031	0.13	0.015	0.097	0.09	0.048	0.074	0.044	0.05	0.141	0.106	0.077
cg20684110	chr10	64565750	64565700	64565800	1	Monocytes EPIC	0.536	0.392	0.34	0.515	0.405	0.54	0.446	0.08	0.087	0.104	0.097	0.049	0.088	0.103	0.161	0.07	0.088	0.086	0.051	0.064	0.048	0.051	0.086	0.087	0.076
cg01005506	chr10	64565768	64565718	64565818	1	Monocytes EPIC	0.327	0.335	0.235	0.315	0.257	0.329	0.323	0.093	0.07	0.085	0.084	0.058	0.062	0.067	0.134	0.048	0.091	0.125	0.092	0.117	0.075	0.096	0.146	0.132	0.114
cg03419014	chr21	38362742	38362692	38362792	1	Monocytes EPIC	0.836	0.828	0.738	0.741	0.802	0.836	0.931	0.222	0.145	0.045	0.142	0.112	0.246	0.144	0.372	0.029	0.286	0.262	0.221	0.288	0.219	0.261	0.206	0.265	0.314
cg14785464	chr21	38362725	38362675	38362775	1	Monocytes EPIC	0.406	0.405	0.285	0.298	0.374	0.394	0.407	0.045	0.046	0.029	0.035	0.025	0.059	0.048	0.09	0.072	0.045	0.045	0.048	0.043	0.043	0.04	0.03	0.058	0.041
cg06167719	chr21	38362727	38362677	38362777	1	Monocytes EPIC	0.469	0.481	0.356	0.375	0.46	0.456	0.617	0.046	0.051	0.009	0.029	0.009	0.066	0.015	0.102	0.011	0.038	0.062	0.058	0.076	0.046	0.053	0.039	0.076	0.063
cg09037712	chr21	38362754	38362704	38362804	1	Monocytes EPIC	0.712	0.75	0.686	0.667	0.736	0.701	0.824	0.297	0.199	0.046	0.197	0.129	0.268	0.221	0.439	0.063	0.314	0.329	0.308	0.373	0.309	0.345	0.304	0.306	0.413
cg23220823	chr7	45041140	45041090	45041190	1	Monocytes EPIC	0.393	0.139	0.092	0.128	0.089	0.426	0.38	0.137	0.155	0.124	0.121	0.039	0.099	0.101	0.126	0.109	0.08	0.08	0.092	0.063	0.069	0.063	0.147	0.072	0.096
cg08857351	chr12	117627450	117627400	117627500	1	Monocytes EPIC	0.232	0.192	0.139	0.221	0.168	0.234	0.144	0.038	0.039	0.066	0.055	0.026	0.067	0.045	0.077	0.051	0.044	0.028	0.019	0.029	0.017	0.012	0.024	0.029	0.024
cg02486646	chr12	117627478	117627428	117627528	1	Monocytes EPIC	0.135	0.119	0.07	0.124	0.089	0.147	0.124	0.046	0.051	0.052	0.043	0.037	0.055	0.035	0.053	0.039	0.04	0.045	0.045	0.051	0.035	0.034	0.042	0.039	0.043
cg08474651	chr2	201729683	201729633	201729733	1	Monocytes EPIC	0.193	0.267	0.163	0.124	0.148	0.213	0.154	0.023	0.022	0.021	0.016	0.014	0.017	0.002	0.053	0.004	0.029	0.036	0.019	0.03	0.014	0.022	0.044	0.03	0.026
cg27395200	chr6	32942710	32942660	32942760	1	Monocytes EPIC	0.685	0.611	0.265	0.371	0.303	0.616	0.73	0.162	0.07	0.051	0.139	0.09	0.062	0.08	0.185	0.061	0.227	0.2	0.159	0.164	0.145	0.103	0.232	0.142	0.141
cg07275218	chr6	32942714	32942664	32942764	1	Monocytes EPIC	0.698	0.635	0.306	0.43	0.332	0.667	0.734	0.239	0.104	0.044	0.184	0.189	0.07	0.144	0.24	0.111	0.281	0.249	0.195	0.211	0.199	0.136	0.288	0.167	0.199
cg10509607	chr14	99658541	99658491	99658591	1	Monocytes EPIC	0.706	0.673	0.063	0.644	0.11	0.633	0.745	0.111	0.088	0.182	0.094	0.053	0.054	0.039	0.115	0.363	0.214	0.198	0.202	0.176	0.223	0.101	0.121	0.185	0.112
cg14855367	chr3	191048308	191048258	191048358	1	Monocytes EPIC	0.845	0.589	0.681	0.808	0.838	0.817	0.822	0.114	0.256	0.048	0.096	0.047	0.045	0.019	0.15	0.061	0.134	0.181	0.135	0.175	0.101	0.111	0.094	0.173	0.119
cg23247274	chr13	21750649	21750599	21750699	1	Monocytes EPIC	0.13	0.017	0.151	0.112	0.055	0.06	0.016	0.007	0.108	0.008	0.01	0.018	0.015	0.028	0.022	0.063	0.048	0.005	0.044	0.039	0.041	0.036	0.061	0.008	0.049
cg22897141	chr11	64577338	64577288	64577388	1	Monocytes EPIC	0.263	0.197	0.259	0.318	0.207	0.201	0.124	0.175	0.004	0.002	0.038	0	0.021	0.014	0.094	0.005	0.134	0.055	0.04	0.034	0.029	0.016	0.018	0.042	0.041
cg22879098	chr5	672845	672795	672895	1	Monocytes EPIC	0.535	0.551	0.369	0.451	0.402	0.533	0.536	0.026	0.131	0.048	0.048	0.068	0.221	0.046	0.195	0.036	0.063	0.098	0.041	0.078	0.045	0.04	0.048	0.079	0.057
cg24082121	chr5	672872	672822	672922	1	Monocytes EPIC	0.582	0.552	0.244	0.31	0.325	0.556	0.673	0.024	0.224	0.018	0.016	0.105	0.431	0.03	0.124	0.018	0.028	0.053	0.037	0.034	0.072	0.017	0.02	0.04	0.033
cg03254916	chr1	201978949	201978899	201978999	1	Monocytes EPIC	0.269	0.227	0.231	0.275	0.218	0.25	0.137	0.111	0.09	0.031	0.033	0.014	0.034	0.029	0.072	0.028	0.055	0.055	0.04	0.027	0.039	0.024	0.028	0.04	0.029
cg08063160	chr2	238578376	238578326	238578426	1	Monocytes EPIC	0.776	0.097	0.534	0.315	0.384	0.758	0.728	0.228	0.335	0.063	0.294	0.078	0.412	0.065	0.12	0.04	0.188	0.312	0.424	0.154	0.079	0.174	0.073	0.146	0.125
cg08425810	chr12	58132558	58132508	58132608	1	Monocytes EPIC	0.706	0.825	0.841	0.67	0.866	0.62	0.607	0.063	0.028	0.032	0.038	0.006	0.014	0.017	0.08	0.118	0.151	0.113	0.098	0.075	0.063	0.038	0.052	0.129	0.053
cg09267773	chr16	79802467	79802417	79802517	1	Monocytes EPIC	0.725	0.069	0.446	0.536	0.542	0.774	0.351	0.131	0.264	0.071	0.181	0.163	0.072	0.227	0.371	0.026	0.172	0.109	0.102	0.144	0.383	0.05	0.309	0.13	0.134
cg02962602	chr17	80171413	80171363	80171463	1	Monocytes EPIC	0.557	0.481	0.327	0.281	0.231	0.495	0.642	0.092	0.064	0.054	0.084	0.042	0.116	0.048	0.181	0.077	0.105	0.351	0.12	0.132	0.081	0.096	0.075	0.15	0.101
cg24275356	chr6	32942541	32942491	32942591	1	Monocytes EPIC	0.279	0.264	0.084	0.075	0.075	0.249	0.222	0.07	0.055	0.049	0.083	0.058	0.067	0.054	0.101	0.055	0.055	0.06	0.073	0.078	0.058	0.062	0.067	0.065	0.065
cg26953232	chr6	32942494	32942444	32942544	1	Monocytes EPIC	0.46	0.402	0.14	0.156	0.131	0.418	0.455	0.147	0.088	0.053	0.104	0.081	0.06	0.097	0.154	0.064	0.166	0.106	0.124	0.137	0.104	0.086	0.162	0.115	0.12
cg26757820	chr10	76349278	76349228	76349328	1	Monocytes EPIC	0.591	0.179	0.089	0.425	0.287	0.548	0.102	0.14	0.125	0.118	0.171	0.069	0.08	0.08	0.173	0.234	0.115	0.579	0.264	0.157	0.271	0.129	0.095	0.168	0.122
cg08832851	chr12	92535822	92535772	92535872	1	Monocytes EPIC	0.391	0.039	0.036	0.05	0.036	0.43	0.675	0.081	0.185	0.055	0.074	0.051	0.045	0.029	0.166	0.042	0.178	0.141	0.217	0.118	0.072	0.097	0.073	0.097	0.139
cg03711944	chr11	47377212	47377162	47377262	1	Monocytes EPIC	0.788	0.798	0.79	0.775	0.832	0.702	0.761	0.107	0.128	0.141	0.132	0.054	0.066	0.074	0.186	0.124	0.112	0.053	0.091	0.054	0.059	0.023	0.088	0.098	0.043
cg27388962	chr10	4705434	4705384	4705484	1	Monocytes EPIC	0.639	0.035	0.534	0.729	0.516	0.735	0.8	0.076	0.262	0.059	0.069	0.063	0.04	0.035	0.113	0.033	0.128	0.13	0.143	0.128	0.096	0.08	0.072	0.134	0.1
cg04913246	chr14	99658630	99658580	99658680	1	Monocytes EPIC	0.566	0.532	0.07	0.534	0.119	0.506	0.576	0.091	0.109	0.197	0.102	0.062	0.058	0.037	0.121	0.345	0.17	0.135	0.127	0.113	0.156	0.08	0.075	0.124	0.087
cg10361922	chr17	40925790	40925740	40925840	1	Monocytes EPIC	0.19	0.208	0.155	0.16	0.148	0.192	0.118	0.035	0.025	0.02	0.03	0.017	0.027	0.018	0.079	0.017	0.047	0.038	0.026	0.025	0.019	0.019	0.031	0.028	0.037
cg26264318	chr6	32942400	32942350	32942450	1	Monocytes EPIC	0.21	0.181	0.081	0.081	0.079	0.17	0.19	0.075	0.081	0.063	0.069	0.071	0.072	0.066	0.094	0.065	0.087	0.077	0.076	0.086	0.073	0.076	0.081	0.076	0.084
cg16416715	chr6	32942358	32942308	32942408	1	Monocytes EPIC	0.26	0.241	0.073	0.067	0.066	0.212	0.181	0.083	0.066	0.057	0.068	0.058	0.061	0.053	0.08	0.055	0.075	0.075	0.077	0.082	0.067	0.068	0.072	0.065	0.08
cg08257293	chr20	30308440	30308390	30308490	1	Monocytes EPIC	0.622	0.524	0.255	0.359	0.335	0.622	0.592	0.115	0.123	0.011	0.134	0.053	0.051	0.025	0.129	0.047	0.098	0.229	0.241	0.166	0.068	0.112	0.171	0.163	0.364
cg26047334	chr2	218785909	218785859	218785959	1	Monocytes EPIC	0.725	0.456	0.323	0.529	0.325	0.644	0.533	0.143	0.363	0.167	0.156	0.114	0.069	0.04	0.125	0.461	0.144	0.151	0.241	0.164	0.081	0.217	0.083	0.185	0.111
cg14057303	chr9	109683834	109683784	109683884	1	Monocytes EPIC	0.826	0.665	0.141	0.108	0.137	0.796	0.124	0.429	0.338	0.354	0.217	0.08	0.094	0.136	0.294	0.048	0.26	0.251	0.501	0.289	0.279	0.415	0.197	0.235	0.269
cg26264318	chr6	32942400	32942350	32942450	1	Monocytes EPIC	0.21	0.181	0.081	0.081	0.079	0.17	0.19	0.075	0.081	0.063	0.069	0.071	0.072	0.066	0.094	0.065	0.087	0.077	0.076	0.086	0.073	0.076	0.081	0.076	0.084
cg25158622	chr6	32942429	32942379	32942479	1	Monocytes EPIC	0.187	0.151	0.051	0.05	0.051	0.144	0.142	0.05	0.057	0.037	0.054	0.047	0.054	0.059	0.07	0.04	0.046	0.055	0.057	0.055	0.045	0.043	0.056	0.045	0.052
cg11975790	chr6	30853608	30853558	30853658	1	Monocytes EPIC	0.725	0.249	0.158	0.64	0.189	0.756	0.726	0.334	0.076	0.068	0.138	0.016	0.067	0.058	0.442	0.054	0.294	0.239	0.257	0.214	0.298	0.132	0.128	0.16	0.226
cg25607383	chr6	30853569	30853519	30853619	1	Monocytes EPIC	0.786	0.516	0.444	0.689	0.467	0.779	0.725	0.476	0.209	0.276	0.229	0.092	0.109	0.088	0.472	0.067	0.394	0.341	0.355	0.352	0.398	0.251	0.278	0.331	0.331
cg14845962	chr12	58120237	58120187	58120287	1	Monocytes EPIC	0.916	0.91	0.939	0.91	0.947	0.897	0.903	0.107	0.156	0.158	0.128	0.004	0.041	0.026	0.139	0.017	0.228	0.205	0.148	0.137	0.068	0.066	0.096	0.189	0.088
cg08367326	chr1	110052010	110051960	110052060	1	Monocytes EPIC	0.097	0.101	0.099	0.104	0.056	0.058	0.111	0.009	0.031	0.011	0.002	0.007	0.018	0.011	0.034	0.017	0.022	0.026	0.013	0.008	0.012	0.008	0.011	0.01	0.018
cg16127573	chr11	57532299	57532249	57532349	1	Monocytes EPIC	0.803	0.816	0.723	0.729	0.799	0.773	0.777	0.128	0.059	0.038	0.113	0.129	0.056	0.027	0.175	0.02	0.126	0.176	0.163	0.177	0.089	0.117	0.106	0.179	0.119
cg27312961	chr3	191048361	191048311	191048411	1	Monocytes EPIC	0.552	0.374	0.472	0.515	0.594	0.546	0.621	0.07	0.143	0.032	0.07	0.049	0.038	0.028	0.109	0.028	0.075	0.128	0.103	0.138	0.066	0.088	0.073	0.114	0.085
cg13506158	chr3	191048377	191048327	191048427	1	Monocytes EPIC	0.885	0.588	0.717	0.879	0.874	0.861	0.929	0.185	0.321	0.043	0.179	0.143	0.047	0.04	0.192	0.088	0.217	0.285	0.209	0.261	0.154	0.198	0.209	0.208	0.2
cg27269488	chr3	191048411	191048361	191048461	1	Monocytes EPIC	0.522	0.412	0.491	0.517	0.569	0.526	0.591	0.118	0.172	0.042	0.08	0.047	0.039	0.022	0.142	0.026	0.111	0.142	0.139	0.178	0.086	0.119	0.104	0.161	0.136
cg16278496	chr14	98444476	98444426	98444526	1	Monocytes EPIC	0.741	0.853	0.082	0.814	0.102	0.654	0.813	0.327	0.116	0.508	0.034	0.264	0.06	0.026	0.289	0.017	0.201	0.125	0.131	0.124	0.167	0.083	0.088	0.204	0.063
cg11798182	chr14	98444513	98444463	98444563	1	Monocytes EPIC	0.775	0.857	0.111	0.812	0.141	0.698	0.809	0.381	0.178	0.556	0.058	0.298	0.132	0.048	0.39	0.023	0.35	0.186	0.229	0.198	0.284	0.139	0.169	0.294	0.137
cg15014975	chr1	25257547	25257497	25257597	1	Monocytes EPIC	0.948	0.954	0.856	0.799	0.595	0.915	0.969	0.128	0.048	0.045	0.17	0.088	0.089	0.144	0.149	0.261	0.061	0.152	0.45	0.251	0.109	0.259	0.074	0.189	0.107
cg04221877	chr1	25257515	25257465	25257565	1	Monocytes EPIC	0.831	0.836	0.797	0.747	0.679	0.783	0.926	0.345	0.182	0.216	0.406	0.29	0.316	0.319	0.318	0.505	0.278	0.415	0.64	0.469	0.354	0.485	0.283	0.464	0.355
cg10993442	chr1	25257587	25257537	25257637	1	Monocytes EPIC	0.869	0.84	0.807	0.8	0.703	0.803	0.891	0.343	0.223	0.327	0.397	0.332	0.337	0.331	0.358	0.337	0.28	0.319	0.537	0.39	0.351	0.422	0.318	0.35	0.338
cg24019564	chr1	25257566	25257516	25257616	1	Monocytes EPIC	0.626	0.662	0.576	0.5	0.43	0.55	0.708	0.194	0.093	0.084	0.161	0.127	0.108	0.117	0.167	0.162	0.122	0.175	0.344	0.228	0.138	0.221	0.129	0.172	0.152
cg05043794	chr9	111880884	111880834	111880934	1	Monocytes EPIC	0.438	0.366	0.111	0.403	0.192	0.358	0.277	0.211	0.1	0.052	0.076	0.035	0.043	0.032	0.178	0.034	0.168	0.125	0.178	0.137	0.136	0.094	0.085	0.126	0.12
cg09577804	chr10	3235532	3235482	3235582	1	Monocytes EPIC	0.294	0.241	0.229	0.213	0.206	0.252	0.228	0.024	0.048	0.078	0.007	0.049	0.183	0.01	0.085	0.009	0.144	0.025	0.051	0.017	0.048	0.015	0.166	0.012	0.117
cg04778755	chr10	3235569	3235519	3235619	1	Monocytes EPIC	0.757	0.751	0.747	0.689	0.754	0.718	0.862	0.184	0.246	0.53	0.125	0.215	0.159	0.045	0.238	0.042	0.466	0.2	0.427	0.279	0.395	0.167	0.56	0.197	0.48
cg19331221	chr15	90728027	90727977	90728077	1	Monocytes EPIC	0.161	0.138	0.128	0.17	0.178	0.137	0.182	0.02	0.019	0.019	0.023	0.014	0.014	0.018	0.072	0.022	0.025	0.033	0.019	0.015	0.015	0.012	0.017	0.036	0.022
cg18569141	chr15	90727995	90727945	90728045	1	Monocytes EPIC	0.274	0.27	0.351	0.338	0.446	0.294	0.239	0.069	0.04	0.018	0.035	0.006	0.021	0.017	0.17	0.021	0.041	0.047	0.036	0.045	0.03	0.02	0.028	0.062	0.039
cg16439823	chr15	90728020	90727970	90728070	1	Monocytes EPIC	0.293	0.242	0.244	0.291	0.282	0.281	0.342	0.136	0.096	0.07	0.074	0.074	0.067	0.06	0.149	0.06	0.117	0.151	0.125	0.141	0.108	0.113	0.114	0.144	0.134
cg18675610	chr10	32216311	32216261	32216361	1	Monocytes EPIC	0.54	0.619	0.395	0.545	0.531	0.579	0.516	0.065	0.148	0.062	0.049	0.014	0.008	0.015	0.157	0.011	0.154	0.1	0.057	0.076	0.058	0.048	0.159	0.078	0.076
cg22706007	chr10	32216359	32216309	32216409	1	Monocytes EPIC	0.215	0.288	0.201	0.266	0.305	0.232	0.219	0.054	0.13	0.067	0.043	0.029	0.035	0.029	0.056	0.041	0.049	0.049	0.064	0.065	0.052	0.051	0.075	0.05	0.064
cg22138735	chr20	62679713	62679663	62679763	1	Monocytes EPIC	0.473	0.495	0.31	0.354	0.363	0.427	0.241	0.253	0.055	0.035	0.134	0.037	0.028	0.032	0.149	0.181	0.149	0.148	0.091	0.096	0.101	0.048	0.047	0.118	0.066
cg04055490	chr17	8059012	8058962	8059062	1	Monocytes EPIC	0.512	0.555	0.229	0.441	0.201	0.478	0.412	0.11	0.112	0.057	0.093	0.11	0.057	0.055	0.148	0.138	0.123	0.147	0.126	0.137	0.093	0.108	0.095	0.123	0.145
cg08846870	chr19	15568360	15568310	15568410	1	Monocytes EPIC	0.946	0.938	0.947	0.947	0.947	0.948	0.97	0.203	0.099	0.018	0.141	0.022	0.014	0.018	0.221	0.054	0.188	0.216	0.173	0.197	0.135	0.099	0.151	0.173	0.113
cg07865091	chr1	43814306	43814256	43814356	1	Monocytes EPIC	0.715	0.677	0.608	0.653	0.62	0.695	0.768	0.109	0.056	0.045	0.109	0.067	0.048	0.04	0.149	0.038	0.153	0.192	0.187	0.183	0.105	0.11	0.1	0.199	0.128
cg17847861	chr19	40972683	40972633	40972733	1	Monocytes EPIC	0.43	0.173	0.229	0.184	0.219	0.35	0.245	0.186	0.028	0.27	0.172	0.036	0.057	0.076	0.299	0.004	0.221	0.111	0.106	0.122	0.111	0.073	0.159	0.104	0.103
cg03063309	chr4	24796919	24796869	24796969	1	Monocytes EPIC	0.753	0.669	0.55	0.614	0.561	0.711	0.668	0.11	0.452	0.05	0.095	0.153	0.083	0.045	0.187	0.037	0.14	0.153	0.264	0.238	0.095	0.105	0.098	0.162	0.126
cg16402452	chr12	58129855	58129805	58129905	1	Monocytes EPIC	0.912	0.916	0.915	0.907	0.93	0.883	0.941	0.148	0.127	0.118	0.136	0.063	0.093	0.091	0.165	0.086	0.179	0.199	0.137	0.141	0.088	0.092	0.102	0.165	0.105
cg11532431	chr7	27169674	27169624	27169724	1	Monocytes EPIC	0.793	0.839	0.797	0.82	0.809	0.784	0.875	0.152	0.02	0.018	0.104	0.008	0.022	0.022	0.191	0.014	0.184	0.211	0.179	0.158	0.08	0.075	0.081	0.186	0.103
cg02297709	chr1	160159670	160159620	160159720	1	Monocytes EPIC	0.822	0.846	0.855	0.826	0.881	0.813	0.8	0.042	0.089	0.662	0.071	0.22	0.045	0.013	0.089	0.065	0.053	0.144	0.068	0.08	0.044	0.056	0.093	0.099	0.037
cg15926420	chr1	160159672	160159622	160159722	1	Monocytes EPIC	0.68	0.661	0.653	0.686	0.718	0.66	0.675	0.147	0.209	0.619	0.212	0.422	0.251	0.124	0.248	0.107	0.157	0.351	0.236	0.283	0.186	0.241	0.308	0.276	0.202
cg24591770	chr1	45082704	45082654	45082754	1	Monocytes EPIC	0.938	0.942	0.94	0.938	0.946	0.937	0.943	0.232	0.163	0.038	0.494	0.05	0.023	0.019	0.133	0.033	0.298	0.143	0.156	0.145	0.049	0.059	0.076	0.118	0.1
cg10661769	chr6	30881484	30881434	30881534	1	Monocytes EPIC	0.545	0.393	0.698	0.566	0.733	0.557	0.422	0.079	0.1	0.029	0.083	0.031	0.022	0.012	0.146	0.03	0.079	0.128	0.079	0.082	0.058	0.048	0.093	0.102	0.069
cg12433575	chr6	30881464	30881414	30881514	1	Monocytes EPIC	0.689	0.586	0.821	0.75	0.859	0.703	0.732	0.324	0.409	0.051	0.211	0.191	0.085	0.106	0.333	0.055	0.301	0.387	0.309	0.303	0.239	0.231	0.31	0.29	0.374
cg06398251	chr3	184033620	184033570	184033670	1	Monocytes EPIC	0.741	0.633	0.504	0.74	0.486	0.576	0.829	0.191	0.162	0.042	0.148	0.062	0.054	0.071	0.161	0.034	0.255	0.224	0.174	0.184	0.135	0.142	0.205	0.171	0.141
cg04462378	chr11	71749760	71749710	71749810	1	Monocytes EPIC	0.592	0.485	0.43	0.513	0.537	0.613	0.626	0.074	0.072	0.185	0.105	0.063	0.051	0.036	0.103	0.026	0.107	0.177	0.134	0.154	0.101	0.104	0.105	0.151	0.111
cg14395885	chr9	130700923	130700873	130700973	1	Monocytes EPIC	0.954	0.953	0.954	0.953	0.965	0.953	0.978	0.624	0.61	0.089	0.733	0.85	0.854	0.905	0.38	0.086	0.652	0.365	0.515	0.559	0.604	0.37	0.839	0.569	0.511
cg21181453	chr9	130700954	130700904	130701004	1	Monocytes EPIC	0.575	0.729	0.696	0.663	0.8	0.581	0.602	0.068	0.075	0.008	0.063	0.062	0.032	0.071	0.054	0.01	0.032	0.042	0.038	0.047	0.049	0.018	0.089	0.07	0.03
cg00769843	chr11	63754453	63754403	63754503	1	Monocytes EPIC	0.166	0.302	0.167	0.177	0.181	0.159	0.088	0.016	0.011	0.073	0.021	0.006	0.013	0.02	0.04	0.038	0.038	0.011	0.009	0.006	0.009	0.005	0.012	0.012	0.011
cg07218880	chr13	115046279	115046229	115046329	1	Monocytes EPIC	0.741	0.38	0.155	0.085	0.177	0.805	0.805	0.463	0.114	0.136	0.153	0.111	0.184	0.221	0.319	0.049	0.427	0.213	0.292	0.254	0.189	0.157	0.187	0.214	0.271
cg06889535	chr11	126455712	126455662	126455762	1	Monocytes EPIC	0.497	0.518	0.476	0.479	0.549	0.537	0.354	0.02	0.261	0.161	0.113	0.012	0.096	0.029	0.093	0.015	0.085	0.091	0.05	0.045	0.037	0.023	0.03	0.152	0.042
cg01377358	chr20	30948211	30948161	30948261	1	Monocytes EPIC	0.763	0.521	0.212	0.656	0.263	0.681	0.826	0.169	0.3	0.165	0.131	0.185	0.093	0.05	0.174	0.067	0.193	0.414	0.224	0.252	0.251	0.186	0.174	0.187	0.192
cg11025609	chr12	110727072	110727022	110727122	1	Monocytes EPIC	0.775	0.739	0.577	0.486	0.547	0.773	0.713	0.226	0.278	0.497	0.08	0.035	0.032	0.04	0.158	0.035	0.166	0.105	0.307	0.304	0.089	0.089	0.207	0.121	0.077
cg01726273	chr2	70360150	70360100	70360200	1	Monocytes EPIC	0.525	0.04	0.051	0.164	0.055	0.535	0.56	0.078	0.391	0.039	0.117	0.075	0.142	0.063	0.153	0.301	0.257	0.098	0.137	0.143	0.084	0.143	0.545	0.212	0.149
cg15185986	chr13	98919378	98919328	98919428	1	Monocytes EPIC	0.717	0.535	0.673	0.643	0.647	0.723	0.807	0.138	0.308	0.029	0.102	0.077	0.037	0.027	0.138	0.024	0.136	0.145	0.192	0.209	0.106	0.12	0.091	0.147	0.146
cg06375761	chr6	33280408	33280358	33280458	1	Monocytes EPIC	0.161	0.188	0.078	0.083	0.045	0.186	0.116	0.072	0.078	0.047	0.035	0.014	0.045	0.056	0.083	0.049	0.035	0.066	0.018	0.026	0.017	0.018	0.029	0.027	0.027
cg13638257	chr6	33280436	33280386	33280486	1	Monocytes EPIC	0.17	0.194	0.06	0.068	0.023	0.2	0.151	0.066	0.063	0.018	0.029	0.022	0.021	0.018	0.086	0.039	0.051	0.117	0.026	0.038	0.02	0.026	0.044	0.044	0.045
cg14419102	chr6	33280400	33280350	33280450	1	Monocytes EPIC	0.389	0.397	0.213	0.231	0.104	0.402	0.389	0.221	0.118	0.062	0.099	0.05	0.054	0.061	0.23	0.156	0.209	0.24	0.137	0.164	0.109	0.098	0.152	0.129	0.125
cg18353226	chr6	33280390	33280340	33280440	1	Monocytes EPIC	0.208	0.202	0.114	0.136	0.076	0.217	0.158	0.131	0.133	0.066	0.084	0.076	0.071	0.065	0.132	0.092	0.103	0.107	0.096	0.107	0.083	0.09	0.089	0.097	0.098
cg26083458	chr6	33280424	33280374	33280474	1	Monocytes EPIC	0.48	0.456	0.203	0.292	0.086	0.493	0.395	0.242	0.16	0.052	0.101	0.069	0.076	0.08	0.301	0.166	0.187	0.288	0.151	0.193	0.137	0.149	0.153	0.158	0.152
cg15575375	chr1	61649973	61649923	61650023	1	Monocytes EPIC	0.915	0.96	0.969	0.854	0.969	0.881	0.952	0.121	0.134	0.03	0.149	0.016	0.013	0.017	0.223	0.24	0.149	0.235	0.155	0.202	0.111	0.109	0.095	0.235	0.115
cg07438103	chr11	47175143	47175093	47175193	1	Monocytes EPIC	0.586	0.488	0.143	0.427	0.094	0.575	0.666	0.132	0.135	0.106	0.212	0.125	0.086	0.158	0.161	0.081	0.188	0.209	0.16	0.167	0.122	0.148	0.241	0.139	0.118
cg16988611	chr10	82224946	82224896	82224996	1	Monocytes EPIC	0.713	0.559	0.188	0.532	0.222	0.635	0.789	0.199	0.168	0.678	0.17	0.211	0.113	0.096	0.253	0.095	0.152	0.178	0.138	0.166	0.122	0.11	0.101	0.178	0.142
cg16017089	chr11	73053830	73053780	73053880	1	Monocytes EPIC	0.836	0.934	0.907	0.844	0.924	0.779	0.879	0.172	0.026	0.017	0.107	0.013	0.017	0.025	0.121	0.053	0.316	0.213	0.171	0.152	0.135	0.075	0.111	0.189	0.087
cg08659179	chr5	27038707	27038657	27038757	1	Monocytes EPIC	0.725	0.566	0.518	0.537	0.508	0.712	0.765	0.116	0.059	0.068	0.144	0.069	0.054	0.064	0.165	0.294	0.138	0.161	0.188	0.194	0.255	0.237	0.129	0.187	0.17
cg16306706	chr1	42643274	42643224	42643324	1	Monocytes EPIC	0.697	0.604	0.504	0.689	0.487	0.654	0.765	0.145	0.108	0.228	0.061	0.18	0.245	0.035	0.136	0.086	0.178	0.113	0.141	0.126	0.249	0.068	0.049	0.143	0.069
cg16829306	chr1	21671508	21671458	21671558	1	Monocytes EPIC	0.375	0.298	0.113	0.208	0.067	0.365	0.307	0.091	0.127	0.068	0.158	0.076	0.082	0.132	0.11	0.062	0.111	0.11	0.103	0.124	0.118	0.103	0.082	0.105	0.138
cg12461469	chr3	149530341	149530291	149530391	1	Monocytes EPIC	0.173	0.095	0.136	0.203	0.237	0.186	0.332	0.002	0.025	0.013	0.015	0.01	0.009	0.017	0.038	0.023	0.014	0.037	0.014	0.011	0.016	0.01	0.018	0.04	0.015
cg13512830	chr3	149530294	149530244	149530344	1	Monocytes EPIC	0.405	0.485	0.488	0.521	0.559	0.491	0.567	0.068	0.118	0.047	0.062	0.037	0.05	0.045	0.14	0.035	0.049	0.133	0.083	0.095	0.086	0.079	0.131	0.101	0.134
cg08662757	chr11	67070967	67070917	67071017	2	B-cells EPIC	0.029	0.516	0.031	0.012	0.019	0.016	0.008	0.01	0.037	0.012	0.01	0.018	0.011	0.004	0.01	0.008	0.016	0.039	0.041	0.03	0.025	0.022	0.031	0.072	0.019
cg14344261	chr9	36986380	36986330	36986430	2	B-cells EPIC	0.024	0.41	0.021	0.011	0.016	0.009	0.009	0.014	0.013	0.011	0.009	0.021	0.009	0.012	0.019	0.011	0.018	0.042	0.032	0.031	0.021	0.026	0.027	0.053	0.028
cg13910860	chr9	36986407	36986357	36986457	2	B-cells EPIC	0.06	0.312	0.059	0.053	0.057	0.055	0.012	0.035	0.053	0.051	0.051	0.054	0.058	0.043	0.066	0.054	0.035	0.061	0.052	0.04	0.033	0.04	0.045	0.054	0.034
cg14317609	chr9	36986006	36985956	36986056	2	B-cells EPIC	0.029	0.846	0.059	0.043	0.116	0.031	0.023	0.019	0.045	0.026	0.023	0.039	0.271	0.038	0.024	0.06	0.02	0.046	0.057	0.017	0.022	0.05	0.028	0.037	0.019
cg06671450	chr9	36985987	36985937	36986037	2	B-cells EPIC	0.13	0.382	0.158	0.124	0.175	0.119	0.088	0.089	0.137	0.107	0.122	0.128	0.16	0.093	0.091	0.137	0.084	0.168	0.186	0.157	0.115	0.179	0.119	0.158	0.131
cg19697530	chr11	115375071	115375021	115375121	2	B-cells EPIC	0.02	0.276	0.049	0.017	0.054	0.011	0.003	0.005	0.013	0.009	0.009	0.002	0.007	0.001	0.044	0.007	0.005	0.008	0.018	0.014	0.01	0.006	0.016	0.039	0.007
cg09097345	chr22	25202086	25202036	25202136	2	B-cells EPIC	0.01	0.166	0.018	0.009	0.044	0.009	0.004	0.001	0.006	0.006	0.01	0.002	0.005	0.003	0.019	0.012	0.005	0.008	0.011	0.006	0.005	0.005	0.007	0.029	0.002
cg11033835	chr3	77087860	77087810	77087910	2	B-cells EPIC	0.012	0.237	0.034	0.029	0.146	0.006	0.015	0	0.004	0.01	0.01	0.005	0.006	0.003	0.02	0.023	0.017	0.012	0.015	0.009	0.01	0.008	0.009	0.029	0.011
cg19176391	chr11	67070760	67070710	67070810	2	B-cells EPIC	0.033	0.519	0.06	0.033	0.067	0.023	0.017	0.017	0.137	0.025	0.024	0.039	0.016	0.017	0.018	0.022	0.052	0.063	0.052	0.042	0.055	0.034	0.04	0.071	0.041
cg25915131	chr11	67070756	67070706	67070806	2	B-cells EPIC	0.025	0.243	0.042	0.054	0.03	0.043	0.121	0.091	0.13	0.107	0.037	0.056	0.037	0.023	0.04	0.074	0.045	0.044	0.055	0.039	0.041	0.023	0.032	0.058	0.039
cg16802508	chr11	67070738	67070688	67070788	2	B-cells EPIC	0.088	0.468	0.149	0.091	0.18	0.08	0.08	0.111	0.331	0.095	0.087	0.116	0.099	0.089	0.124	0.078	0.124	0.155	0.148	0.147	0.133	0.128	0.137	0.163	0.152
cg25753024	chr11	67070913	67070863	67070963	2	B-cells EPIC	0.04	0.501	0.047	0.043	0.036	0.047	0.012	0.019	0.083	0.042	0.043	0.037	0.056	0.035	0.045	0.054	0.028	0.051	0.038	0.032	0.023	0.023	0.04	0.069	0.033
cg05289892	chr11	67070816	67070766	67070866	2	B-cells EPIC	0.078	0.566	0.081	0.071	0.062	0.062	0.018	0.009	0.083	0.059	0.049	0.036	0.07	0.066	0.1	0.088	0.026	0.032	0.038	0.02	0.017	0.015	0.032	0.051	0.024
cg24704730	chr17	42061328	42061278	42061378	2	B-cells EPIC	0.013	0.152	0.014	0.007	0.013	0.007	0.003	0.002	0.007	0.005	0.005	0.003	0.005	0.006	0.017	0.008	0.003	0.013	0.03	0.028	0.014	0.007	0.016	0.089	0.017
cg26059153	chr20	13976190	13976140	13976240	2	B-cells EPIC	0.016	0.155	0.059	0.017	0.115	0.008	0.005	0	0.003	0.005	0.004	0.001	0.004	0.001	0.018	0.004	0.002	0.033	0.009	0.01	0.007	0.005	0.01	0.026	0.004
cg06571075	chr20	13976143	13976093	13976193	2	B-cells EPIC	0.016	0.162	0.031	0.021	0.116	0.007	0.004	0.004	0.007	0.004	0.018	0.015	0.002	0.004	0.012	0.006	0.028	0.035	0.039	0.052	0.029	0.029	0.033	0.068	0.029
cg13650938	chr19	2579075	2579025	2579125	2	B-cells EPIC	0.023	0.408	0.166	0.117	0.194	0.019	0.018	0.007	0.133	0.011	0.015	0.008	0.017	0.015	0.028	0.011	0.011	0.034	0.02	0.015	0.014	0.014	0.019	0.038	0.013
cg22451233	chr4	157892765	157892715	157892815	2	B-cells EPIC	0.181	0.3	0.206	0.19	0.246	0.178	0.122	0.159	0.202	0.194	0.159	0.123	0.208	0.198	0.201	0.189	0.142	0.16	0.096	0.112	0.084	0.111	0.132	0.133	0.137
cg24634420	chr4	157892748	157892698	157892798	2	B-cells EPIC	0.011	0.156	0.019	0.015	0.062	0.004	0.004	0.005	0.004	0.002	0.004	0.005	0.007	0.004	0.008	0.008	0.008	0.054	0.025	0.032	0.011	0.012	0.017	0.054	0.011
cg20937139	chr4	157892758	157892708	157892808	2	B-cells EPIC	0.051	0.179	0.075	0.054	0.125	0.044	0.035	0.046	0.053	0.042	0.041	0.043	0.039	0.043	0.051	0.043	0.043	0.078	0.075	0.074	0.05	0.058	0.058	0.09	0.053
cg17364114	chr6	160769359	160769309	160769409	2	B-cells EPIC	0.015	0.19	0.027	0.012	0.049	0.008	0.001	0.001	0.008	0.009	0.009	0.008	0.011	0.005	0.009	0.01	0.002	0.045	0.054	0.029	0.011	0.011	0.034	0.086	0.018
cg10700424	chr11	134201952	134201902	134202002	2	B-cells EPIC	0.037	0.2	0.031	0.024	0.033	0.023	0.012	0.014	0.018	0.024	0.015	0.011	0.014	0.015	0.068	0.016	0.013	0.04	0.052	0.055	0.026	0.017	0.028	0.073	0.023
cg07759394	chr11	134201954	134201904	134202004	2	B-cells EPIC	0.03	0.175	0.036	0.027	0.029	0.026	0.026	0.004	0.01	0.011	0.015	0.012	0.009	0.012	0.035	0.014	0.009	0.01	0.031	0.024	0.017	0.009	0.022	0.044	0.013
cg23919479	chr14	37667261	37667211	37667311	2	B-cells EPIC	0.014	0.178	0.052	0.022	0.151	0.012	0.005	0.005	0.006	0.011	0.012	0.005	0.012	0.01	0.017	0.011	0.011	0.039	0.014	0.011	0.008	0.008	0.011	0.031	0.007
cg22079161	chr4	7940579	7940529	7940629	2	B-cells EPIC	0.09	0.42	0.085	0.078	0.135	0.064	0.027	0.025	0.021	0.18	0.022	0.027	0.035	0.021	0.044	0.025	0.025	0.041	0.035	0.042	0.022	0.024	0.029	0.054	0.019
cg13673164	chr1	110009509	110009459	110009559	2	B-cells EPIC	0.035	0.189	0.046	0.036	0.064	0.025	0.006	0.003	0.02	0.004	0.016	0.014	0.006	0.008	0.034	0.008	0.008	0.073	0.022	0.025	0.011	0.012	0.011	0.033	0.014
cg08915603	chr4	187476569	187476519	187476619	2	B-cells EPIC	0.018	0.226	0.071	0.031	0.162	0.01	0.007	0.002	0.007	0.008	0.017	0.004	0.011	0.007	0.038	0.013	0.007	0.031	0.029	0.034	0.012	0.017	0.029	0.057	0.014
cg09473510	chr4	187476573	187476523	187476623	2	B-cells EPIC	0.02	0.24	0.085	0.048	0.185	0.011	0.013	0.005	0.007	0.008	0.016	0.006	0.006	0.001	0.036	0.008	0.014	0.045	0.033	0.045	0.015	0.025	0.034	0.077	0.021
cg21918126	chr14	79745471	79745421	79745521	2	B-cells EPIC	0.011	0.151	0.039	0.017	0.109	0.009	0.006	0.008	0.008	0.015	0.007	0.014	0.012	0.004	0.006	0.003	0.016	0.018	0.018	0.019	0.014	0.013	0.015	0.03	0.016
cg13920435	chr9	90589640	90589590	90589690	2	B-cells EPIC	0.036	0.272	0.036	0.032	0.025	0.026	0.012	0.032	0.035	0.026	0.026	0.021	0.039	0.026	0.06	0.019	0.032	0.077	0.028	0.025	0.017	0.018	0.031	0.081	0.024
cg16357921	chr9	90589634	90589584	90589684	2	B-cells EPIC	0.07	0.272	0.069	0.057	0.064	0.058	0.057	0.075	0.071	0.054	0.06	0.061	0.057	0.055	0.079	0.053	0.06	0.13	0.106	0.112	0.076	0.079	0.088	0.141	0.087
cg20536983	chr8	13134166	13134116	13134216	2	B-cells EPIC	0.059	0.26	0.063	0.065	0.106	0.066	0.014	0.028	0.053	0.042	0.042	0.058	0.042	0.04	0.068	0.059	0.057	0.05	0.051	0.039	0.03	0.049	0.048	0.111	0.055
cg03304380	chr8	13134144	13134094	13134194	2	B-cells EPIC	0.025	0.2	0.016	0.017	0.043	0.007	0.005	0.008	0.006	0.005	0.005	0.016	0.005	0.002	0.028	0.004	0.018	0.042	0.04	0.045	0.02	0.035	0.036	0.113	0.041
cg05191076	chr4	66536186	66536136	66536236	2	B-cells EPIC	0.016	0.208	0.046	0.029	0.172	0.007	0.001	0.008	0.004	0.006	0.01	0.006	0.003	0.004	0.016	0.006	0.015	0.042	0.028	0.04	0.017	0.023	0.021	0.06	0.026
cg17426273	chr10	21462441	21462391	21462491	2	B-cells EPIC	0.016	0.204	0.062	0.034	0.147	0.009	0.007	0.01	0.014	0.019	0.007	0.013	0.01	0.011	0.029	0.016	0.018	0.033	0.018	0.022	0.013	0.012	0.019	0.048	0.012
cg08564661	chr10	124133785	124133735	124133835	2	B-cells EPIC	0.062	0.256	0.108	0.071	0.194	0.051	0.011	0.022	0.008	0.017	0	0.004	0.001	0.003	0.048	0.002	0.007	0.02	0.019	0.021	0.016	0.01	0.018	0.032	0.018
cg03205140	chr10	124133802	124133752	124133852	2	B-cells EPIC	0.074	0.189	0.082	0.063	0.128	0.05	0.031	0.043	0.046	0.048	0.04	0.029	0.048	0.042	0.063	0.042	0.031	0.041	0.049	0.044	0.038	0.03	0.04	0.051	0.039
cg10576280	chr10	124133822	124133772	124133872	2	B-cells EPIC	0.911	0.908	0.919	0.916	0.931	0.905	0.053	0.06	0.479	0.629	0.331	0.066	0.489	0.026	0.073	0.899	0.053	0.081	0.077	0.076	0.061	0.061	0.075	0.077	0.068
cg03287340	chr19	50651195	50651145	50651245	2	B-cells EPIC	0.016	0.185	0.085	0.041	0.185	0.016	0.008	0.001	0.009	0.009	0.01	0.002	0.019	0.017	0.021	0.015	0.004	0.018	0.008	0.011	0.007	0.008	0.012	0.023	0.009
cg12585966	chr19	17650009	17649959	17650059	2	B-cells EPIC	0.008	0.305	0.17	0.083	0.214	0.012	0.005	0.007	0.019	0.024	0.031	0.014	0.011	0.027	0.034	0.024	0.026	0.046	0.029	0.023	0.015	0.02	0.017	0.035	0.021
cg02458065	chr19	52598653	52598603	52598703	2	B-cells EPIC	0.023	0.207	0.093	0.026	0.159	0.012	0.003	0.006	0.004	0.007	0.007	0.003	0.007	0.003	0.024	0.007	0.02	0.034	0.029	0.039	0.013	0.018	0.02	0.047	0.015
cg24333845	chr3	152016806	152016756	152016856	2	B-cells EPIC	0.036	0.354	0.048	0.04	0.043	0.037	0.051	0.057	0.058	0.042	0.052	0.044	0.026	0.044	0.078	0.046	0.039	0.026	0.051	0.037	0.045	0.048	0.035	0.04	0.049
cg05884394	chr7	89748671	89748621	89748721	2	B-cells EPIC	0.069	0.151	0.099	0.101	0.133	0.083	0.037	0.045	0.078	0.088	0.07	0.046	0.106	0.098	0.092	0.095	0.068	0.027	0.032	0.012	0.018	0.015	0.038	0.031	0.035
cg03098837	chr7	89748686	89748636	89748736	2	B-cells EPIC	0.021	0.23	0.045	0.02	0.154	0.01	0.006	0	0.001	0.009	0.009	0.004	0.011	0.006	0.018	0.123	0.006	0.04	0.038	0.026	0.016	0.014	0.03	0.08	0.016
cg24617568	chr7	89748647	89748597	89748697	2	B-cells EPIC	0.03	0.071	0.043	0.048	0.053	0.029	0.008	0.029	0.046	0.035	0.121	0.064	0.203	0.088	0.048	0.222	0.03	0.027	0.032	0.033	0.013	0.028	0.013	0.025	0.021
cg05446424	chr2	14772734	14772684	14772784	2	B-cells EPIC	0.018	0.168	0.04	0.02	0.086	0.016	0.005	0.004	0.003	0.005	0.006	0.007	0.009	0.013	0.043	0.005	0.01	0.039	0.025	0.028	0.016	0.016	0.023	0.059	0.017
cg05403555	chr2	75427088	75427038	75427138	2	B-cells EPIC	0.022	0.149	0.062	0.034	0.125	0.016	0.009	0.001	0.01	0.004	0.015	0.008	0.01	0.001	0.01	0.025	0.004	0.003	0.011	0.021	0.012	0.009	0.009	0.027	0.009
cg04053392	chr6	168720505	168720455	168720555	2	B-cells EPIC	0.013	0.164	0.025	0.012	0.054	0.012	0.009	0.009	0.008	0.007	0.007	0.01	0.011	0.008	0.018	0.019	0.018	0.051	0.028	0.038	0.016	0.023	0.029	0.056	0.024
cg11238048	chr6	168720487	168720437	168720537	2	B-cells EPIC	0.112	0.296	0.143	0.109	0.169	0.096	0.073	0.09	0.109	0.098	0.103	0.084	0.09	0.086	0.124	0.104	0.078	0.111	0.145	0.144	0.096	0.116	0.115	0.165	0.101
cg24416513	chr2	176994764	176994714	176994814	2	B-cells EPIC	0.007	0.205	0.02	0.01	0.043	0.005	0.011	0.014	0.007	0.017	0.037	0.02	0.024	0.018	0.012	0.003	0.015	0.039	0.063	0.047	0.013	0.013	0.025	0.156	0.018
cg06906472	chr2	107502801	107502751	107502851	2	B-cells EPIC	0.027	0.255	0.034	0.037	0.127	0.007	0.001	0.002	0.004	0.005	0.011	0.003	0.005	0.082	0.01	0.014	0.006	0.048	0.081	0.069	0.023	0.032	0.04	0.096	0.026
cg18778433	chr11	12399176	12399126	12399226	2	B-cells EPIC	0.037	0.232	0.048	0.047	0.093	0.018	0.005	0.007	0.017	0.016	0.013	0.008	0.023	0.019	0.026	0.02	0.018	0.048	0.036	0.04	0.015	0.02	0.029	0.095	0.021
cg12535280	chr11	12399498	12399448	12399548	2	B-cells EPIC	0.048	0.301	0.078	0.075	0.155	0.022	0.013	0.023	0.01	0.01	0.012	0.006	0.008	0.007	0.019	0.011	0.014	0.058	0.063	0.065	0.03	0.035	0.046	0.105	0.036
cg05602862	chr2	14775046	14774996	14775096	2	B-cells EPIC	0.025	0.257	0.097	0.045	0.213	0.017	0.006	0.013	0.015	0.023	0.02	0.009	0.007	0.012	0.037	0.018	0.016	0.047	0.027	0.034	0.016	0.026	0.025	0.055	0.014
cg00604209	chr5	146614596	146614546	146614646	2	B-cells EPIC	0.018	0.158	0.052	0.021	0.082	0.014	0.006	0.005	0.013	0.02	0.009	0.008	0.011	0.011	0.019	0.022	0.012	0.02	0.021	0.029	0.011	0.025	0.013	0.044	0.014
cg08915603	chr4	187476569	187476519	187476619	2	B-cells EPIC	0.018	0.226	0.071	0.031	0.162	0.01	0.007	0.002	0.007	0.008	0.017	0.004	0.011	0.007	0.038	0.013	0.007	0.031	0.029	0.034	0.012	0.017	0.029	0.057	0.014
cg09473510	chr4	187476573	187476523	187476623	2	B-cells EPIC	0.02	0.24	0.085	0.048	0.185	0.011	0.013	0.005	0.007	0.008	0.016	0.006	0.006	0.001	0.036	0.008	0.014	0.045	0.033	0.045	0.015	0.025	0.034	0.077	0.021
cg24636477	chr10	48439229	48439179	48439279	2	B-cells EPIC	0.03	0.186	0.022	0.033	0.04	0.031	0.011	0.01	0.02	0.021	0.028	0.01	0.026	0.023	0.025	0.049	0.019	0.02	0.026	0.016	0.01	0.015	0.026	0.049	0.034
cg01244944	chr4	187645118	187645068	187645168	2	B-cells EPIC	0.09	0.26	0.113	0.098	0.173	0.101	0.059	0.085	0.078	0.089	0.075	0.095	0.097	0.089	0.101	0.096	0.126	0.1	0.092	0.071	0.064	0.07	0.086	0.117	0.109
cg27475132	chr4	187645120	187645070	187645170	2	B-cells EPIC	0.023	0.201	0.054	0.026	0.14	0.011	0.005	0.007	0.013	0.012	0.008	0.01	0.014	0.011	0.045	0.011	0.012	0.03	0.029	0.039	0.013	0.019	0.026	0.064	0.022
cg24410535	chr4	187645144	187645094	187645194	2	B-cells EPIC	0.065	0.2	0.099	0.068	0.156	0.059	0.05	0.063	0.082	0.059	0.061	0.066	0.069	0.054	0.078	0.059	0.07	0.098	0.095	0.103	0.072	0.083	0.086	0.118	0.084
cg25191850	chr1	233749633	233749583	233749683	2	B-cells EPIC	0.047	0.261	0.09	0.05	0.205	0.037	0.017	0.011	0.022	0.015	0.025	0.022	0.035	0.02	0.053	0.022	0.009	0.016	0.018	0.012	0.009	0.012	0.019	0.047	0.023
cg20947082	chr1	233749643	233749593	233749693	2	B-cells EPIC	0.128	0.207	0.133	0.121	0.157	0.126	0.063	0.039	0.112	0.113	0.097	0.048	0.152	0.13	0.135	0.11	0.087	0.059	0.033	0.022	0.022	0.034	0.066	0.045	0.076
cg18301891	chr14	102027172	102027122	102027222	2	B-cells EPIC	0.01	0.178	0.04	0.032	0.147	0.006	0	0.004	0.004	0.002	0.009	0.003	0.008	0.004	0.022	0.004	0.015	0.071	0.021	0.037	0.011	0.012	0.013	0.066	0.046
cg01277542	chr16	55689901	55689851	55689951	2	B-cells EPIC	0.007	0.126	0.018	0.009	0.034	0.006	0.005	0.004	0.008	0.007	0.011	0.002	0.01	0.004	0.016	0.158	0.005	0.007	0.013	0.012	0.005	0.01	0.011	0.046	0.006
cg10362591	chr16	55689865	55689815	55689915	2	B-cells EPIC	0.084	0.224	0.153	0.087	0.182	0.073	0.052	0.078	0.095	0.089	0.094	0.088	0.103	0.09	0.107	0.358	0.058	0.173	0.117	0.13	0.089	0.113	0.108	0.17	0.108
cg14060111	chr20	13200944	13200894	13200994	2	B-cells EPIC	0.011	0.193	0.027	0.015	0.073	0.004	0.007	0.003	0.034	0.006	0.007	0.023	0.012	0.02	0.015	0.007	0.005	0.085	0.043	0.025	0.013	0.079	0.017	0.13	0.02
cg09491991	chr20	13200980	13200930	13201030	2	B-cells EPIC	0.01	0.155	0.026	0.015	0.037	0.011	0.005	0.003	0.017	0.007	0.025	0.025	0.014	0.021	0.022	0.017	0.004	0.059	0.031	0.014	0.011	0.058	0.01	0.1	0.018
cg25796439	chr20	13200939	13200889	13200989	2	B-cells EPIC	0.01	0.141	0.023	0.012	0.053	0.006	0.003	0.004	0.042	0.008	0.015	0.028	0.014	0.009	0.018	0.01	0.004	0.052	0.033	0.019	0.009	0.07	0.012	0.088	0.018
cg04432319	chr20	13200931	13200881	13200981	2	B-cells EPIC	0.02	0.193	0.038	0.028	0.125	0.012	0.003	0.01	0.071	0.006	0.027	0.069	0.019	0.024	0.026	0.007	0.01	0.115	0.07	0.056	0.032	0.125	0.029	0.149	0.056
cg12664209	chr20	13200954	13200904	13201004	2	B-cells EPIC	0.015	0.183	0.025	0.016	0.066	0.007	0.004	0.008	0.025	0.006	0.011	0.026	0.015	0.014	0.018	0.014	0.004	0.073	0.037	0.015	0.011	0.063	0.014	0.102	0.025
cg25998402	chr5	174151498	174151448	174151548	2	B-cells EPIC	0.013	0.154	0.041	0.01	0.085	0.008	0.005	0.017	0.012	0.011	0.008	0.008	0.008	0.008	0.016	0.013	0.007	0.03	0.025	0.038	0.036	0.019	0.018	0.06	0.022
cg17156565	chr5	174151492	174151442	174151542	2	B-cells EPIC	0.07	0.214	0.12	0.068	0.166	0.05	0.029	0.082	0.063	0.08	0.07	0.107	0.078	0.085	0.09	0.063	0.048	0.103	0.092	0.107	0.096	0.089	0.088	0.113	0.089
cg20478129	chr14	27067372	27067322	27067422	2	B-cells EPIC	0.014	0.167	0.034	0.037	0.143	0.009	0.004	0.006	0.011	0.016	0.008	0.004	0.013	0.008	0.03	0.012	0.014	0.046	0.026	0.024	0.012	0.015	0.02	0.044	0.014
cg16248329	chr4	187644739	187644689	187644789	2	B-cells EPIC	0.018	0.227	0.029	0.038	0.157	0.004	0.006	0.008	0.002	0.004	0.018	0.014	0.005	0.001	0.021	0.005	0.016	0.082	0.051	0.059	0.03	0.033	0.039	0.093	0.03
cg10700424	chr11	134201952	134201902	134202002	2	B-cells EPIC	0.037	0.2	0.031	0.024	0.033	0.023	0.012	0.014	0.018	0.024	0.015	0.011	0.014	0.015	0.068	0.016	0.013	0.04	0.052	0.055	0.026	0.017	0.028	0.073	0.023
cg07759394	chr11	134201954	134201904	134202004	2	B-cells EPIC	0.03	0.175	0.036	0.027	0.029	0.026	0.026	0.004	0.01	0.011	0.015	0.012	0.009	0.012	0.035	0.014	0.009	0.01	0.031	0.024	0.017	0.009	0.022	0.044	0.013
cg05251676	chr5	38258884	38258834	38258934	2	B-cells EPIC	0.018	0.144	0.033	0.021	0.057	0.012	0.004	0.002	0.005	0.011	0.015	0.004	0.014	0.006	0.015	0.1	0.003	0.046	0.017	0.015	0.007	0.006	0.011	0.058	0.01
cg01552272	chr20	13976096	13976046	13976146	2	B-cells EPIC	0.067	0.3	0.189	0.106	0.314	0.04	0.014	0.009	0.017	0.018	0.036	0.011	0.021	0.017	0.041	0.018	0.027	0.081	0.055	0.1	0.033	0.044	0.05	0.096	0.039
cg04624110	chr20	13976093	13976043	13976143	2	B-cells EPIC	0.103	0.36	0.276	0.124	0.369	0.052	0.018	0.008	0.01	0.016	0.04	0.007	0.02	0.014	0.06	0.012	0.033	0.087	0.059	0.092	0.036	0.04	0.047	0.097	0.031
cg23169957	chr20	13976106	13976056	13976156	2	B-cells EPIC	0.074	0.316	0.204	0.108	0.326	0.049	0.044	0.035	0.026	0.025	0.048	0.041	0.054	0.04	0.055	0.04	0.056	0.107	0.074	0.108	0.053	0.062	0.072	0.125	0.061
cg25557432	chr20	13976117	13976067	13976167	2	B-cells EPIC	0.031	0.226	0.093	0.042	0.201	0.016	0.006	0.008	0.012	0.009	0.023	0.004	0.013	0.01	0.019	0.013	0.012	0.043	0.031	0.048	0.017	0.02	0.03	0.055	0.018
cg04716990	chr20	13976126	13976076	13976176	2	B-cells EPIC	0.022	0.202	0.063	0.028	0.162	0.011	0.005	0.008	0.007	0.006	0.019	0.005	0.008	0.006	0.013	0.009	0.015	0.052	0.034	0.053	0.02	0.024	0.03	0.069	0.021
cg06571075	chr20	13976143	13976093	13976193	2	B-cells EPIC	0.016	0.162	0.031	0.021	0.116	0.007	0.004	0.004	0.007	0.004	0.018	0.015	0.002	0.004	0.012	0.006	0.028	0.035	0.039	0.052	0.029	0.029	0.033	0.068	0.029
cg01552272	chr20	13976096	13976046	13976146	2	B-cells EPIC	0.067	0.3	0.189	0.106	0.314	0.04	0.014	0.009	0.017	0.018	0.036	0.011	0.021	0.017	0.041	0.018	0.027	0.081	0.055	0.1	0.033	0.044	0.05	0.096	0.039
cg04624110	chr20	13976093	13976043	13976143	2	B-cells EPIC	0.103	0.36	0.276	0.124	0.369	0.052	0.018	0.008	0.01	0.016	0.04	0.007	0.02	0.014	0.06	0.012	0.033	0.087	0.059	0.092	0.036	0.04	0.047	0.097	0.031
cg23169957	chr20	13976106	13976056	13976156	2	B-cells EPIC	0.074	0.316	0.204	0.108	0.326	0.049	0.044	0.035	0.026	0.025	0.048	0.041	0.054	0.04	0.055	0.04	0.056	0.107	0.074	0.108	0.053	0.062	0.072	0.125	0.061
cg25557432	chr20	13976117	13976067	13976167	2	B-cells EPIC	0.031	0.226	0.093	0.042	0.201	0.016	0.006	0.008	0.012	0.009	0.023	0.004	0.013	0.01	0.019	0.013	0.012	0.043	0.031	0.048	0.017	0.02	0.03	0.055	0.018
cg04716990	chr20	13976126	13976076	13976176	2	B-cells EPIC	0.022	0.202	0.063	0.028	0.162	0.011	0.005	0.008	0.007	0.006	0.019	0.005	0.008	0.006	0.013	0.009	0.015	0.052	0.034	0.053	0.02	0.024	0.03	0.069	0.021
cg06571075	chr20	13976143	13976093	13976193	2	B-cells EPIC	0.016	0.162	0.031	0.021	0.116	0.007	0.004	0.004	0.007	0.004	0.018	0.015	0.002	0.004	0.012	0.006	0.028	0.035	0.039	0.052	0.029	0.029	0.033	0.068	0.029
cg04925858	chr14	77499547	77499497	77499597	2	B-cells EPIC	0.067	0.265	0.036	0.077	0.036	0.086	0.131	0.026	0.05	0.031	0.032	0.033	0.03	0.03	0.055	0.028	0.025	0.018	0.017	0.009	0.015	0.012	0.017	0.021	0.027
cg09082903	chr4	164253207	164253157	164253257	2	B-cells EPIC	0.017	0.17	0.081	0.038	0.173	0.012	0.008	0.001	0.007	0.013	0.014	0.005	0.008	0.009	0.012	0.009	0.009	0.023	0.014	0.04	0.01	0.018	0.018	0.032	0.012
cg18932726	chr10	128594141	128594091	128594191	2	B-cells EPIC	0.021	0.217	0.029	0.037	0.16	0.007	0.001	0.003	0.008	0.019	0.012	0.001	0.006	0.006	0.019	0.015	0.006	0.112	0.06	0.066	0.03	0.033	0.046	0.086	0.024
cg05608777	chr10	128594144	128594094	128594194	2	B-cells EPIC	0.015	0.146	0.023	0.025	0.087	0.009	0.005	0.003	0.008	0.011	0.009	0.007	0.007	0.001	0.013	0.013	0.011	0.064	0.032	0.036	0.02	0.018	0.024	0.055	0.015
cg11183632	chr20	21503152	21503102	21503202	2	B-cells EPIC	0.015	0.145	0.014	0.007	0.037	0.004	0.001	0.002	0.003	0.001	0.01	0.002	0.004	0.001	0.008	0.06	0.013	0.136	0.031	0.05	0.009	0.013	0.012	0.058	0.011
cg20809378	chr11	43569555	43569505	43569605	2	B-cells EPIC	0.028	0.244	0.071	0.051	0.114	0.023	0.021	0.008	0.004	0.026	0.062	0.001	0.014	0.029	0.012	0.099	0.003	0.029	0.033	0.078	0.025	0.03	0.025	0.054	0.017
cg14060111	chr20	13200944	13200894	13200994	2	B-cells EPIC	0.011	0.193	0.027	0.015	0.073	0.004	0.007	0.003	0.034	0.006	0.007	0.023	0.012	0.02	0.015	0.007	0.005	0.085	0.043	0.025	0.013	0.079	0.017	0.13	0.02
cg09491991	chr20	13200980	13200930	13201030	2	B-cells EPIC	0.01	0.155	0.026	0.015	0.037	0.011	0.005	0.003	0.017	0.007	0.025	0.025	0.014	0.021	0.022	0.017	0.004	0.059	0.031	0.014	0.011	0.058	0.01	0.1	0.018
cg25796439	chr20	13200939	13200889	13200989	2	B-cells EPIC	0.01	0.141	0.023	0.012	0.053	0.006	0.003	0.004	0.042	0.008	0.015	0.028	0.014	0.009	0.018	0.01	0.004	0.052	0.033	0.019	0.009	0.07	0.012	0.088	0.018
cg04432319	chr20	13200931	13200881	13200981	2	B-cells EPIC	0.02	0.193	0.038	0.028	0.125	0.012	0.003	0.01	0.071	0.006	0.027	0.069	0.019	0.024	0.026	0.007	0.01	0.115	0.07	0.056	0.032	0.125	0.029	0.149	0.056
cg12664209	chr20	13200954	13200904	13201004	2	B-cells EPIC	0.015	0.183	0.025	0.016	0.066	0.007	0.004	0.008	0.025	0.006	0.011	0.026	0.015	0.014	0.018	0.014	0.004	0.073	0.037	0.015	0.011	0.063	0.014	0.102	0.025
cg09912350	chr4	156588326	156588276	156588376	2	B-cells EPIC	0.018	0.153	0.034	0.024	0.093	0.015	0.006	0.005	0.019	0.015	0.015	0.013	0.017	0.011	0.034	0.066	0.007	0.029	0.017	0.02	0.008	0.01	0.012	0.044	0.012
cg21426003	chr2	237076811	237076761	237076861	2	B-cells EPIC	0.022	0.254	0.069	0.028	0.147	0.017	0.006	0.011	0.017	0.018	0.026	0.004	0.034	0.022	0.021	0.049	0.02	0.132	0.057	0.039	0.019	0.017	0.028	0.083	0.019
cg19761848	chr2	237076815	237076765	237076865	2	B-cells EPIC	0.039	0.318	0.107	0.05	0.213	0.021	0.005	0.012	0.015	0.012	0.032	0.015	0.036	0.02	0.025	0.091	0.042	0.227	0.102	0.103	0.038	0.048	0.051	0.149	0.049
cg13985485	chr1	239550283	239550233	239550333	2	B-cells EPIC	0.07	0.331	0.072	0.042	0.162	0.021	0.004	0.008	0.028	0.033	0.036	0.02	0.021	0.015	0.031	0.016	0.012	0.309	0.126	0.137	0.056	0.127	0.081	0.149	0.063
cg13570831	chr1	239550303	239550253	239550353	2	B-cells EPIC	0.019	0.142	0.02	0.012	0.031	0.01	0.003	0.003	0.007	0.011	0.009	0.005	0.008	0.008	0.011	0.006	0.005	0.128	0.041	0.042	0.012	0.033	0.016	0.056	0.011
cg19358877	chr19	57019279	57019229	57019329	2	B-cells EPIC	0.013	0.135	0.044	0.021	0.155	0.008	0.003	0.003	0.005	0.008	0.015	0	0.013	0.01	0.024	0.013	0.013	0.023	0.02	0.017	0.009	0.008	0.014	0.035	0.008
cg03735496	chr18	18822637	18822587	18822687	2	B-cells EPIC	0.034	0.231	0.053	0.025	0.083	0.021	0.006	0.007	0.016	0.009	0.033	0.013	0.021	0.008	0.023	0.013	0.006	0.15	0.059	0.07	0.025	0.022	0.027	0.088	0.016
cg10276227	chr19	33685817	33685767	33685867	2	B-cells EPIC	0.02	0.204	0.047	0.022	0.065	0.015	0.009	0.02	0.016	0.019	0.013	0.023	0.018	0.02	0.024	0.015	0.021	0.037	0.05	0.065	0.028	0.027	0.038	0.092	0.026
cg14326196	chr9	116860650	116860600	116860700	2	B-cells EPIC	0.02	0.303	0.099	0.054	0.276	0.004	0.001	0.016	0.008	0.003	0.015	0.004	0.008	0.004	0.04	0.006	0.028	0.092	0.058	0.092	0.034	0.039	0.046	0.111	0.029
cg12894649	chr20	11871396	11871346	11871446	2	B-cells EPIC	0.025	0.2	0.065	0.053	0.239	0.011	0.005	0.007	0.01	0.008	0.018	0.005	0.007	0.009	0.029	0.009	0.025	0.113	0.046	0.083	0.029	0.042	0.038	0.099	0.036
cg23944804	chr20	11871384	11871334	11871434	2	B-cells EPIC	0.018	0.205	0.061	0.042	0.281	0.01	0.001	0.003	0.01	0.012	0.009	0	0.011	0.006	0.026	0.006	0.014	0.049	0.028	0.033	0.014	0.015	0.02	0.054	0.016
cg14603345	chr20	11871375	11871325	11871425	2	B-cells EPIC	0.021	0.233	0.081	0.056	0.296	0.01	0.002	0.008	0.008	0.006	0.011	0.003	0.008	0.006	0.039	0.007	0.022	0.112	0.059	0.086	0.033	0.05	0.045	0.12	0.043
cg14060111	chr20	13200944	13200894	13200994	2	B-cells EPIC	0.011	0.193	0.027	0.015	0.073	0.004	0.007	0.003	0.034	0.006	0.007	0.023	0.012	0.02	0.015	0.007	0.005	0.085	0.043	0.025	0.013	0.079	0.017	0.13	0.02
cg09491991	chr20	13200980	13200930	13201030	2	B-cells EPIC	0.01	0.155	0.026	0.015	0.037	0.011	0.005	0.003	0.017	0.007	0.025	0.025	0.014	0.021	0.022	0.017	0.004	0.059	0.031	0.014	0.011	0.058	0.01	0.1	0.018
cg25796439	chr20	13200939	13200889	13200989	2	B-cells EPIC	0.01	0.141	0.023	0.012	0.053	0.006	0.003	0.004	0.042	0.008	0.015	0.028	0.014	0.009	0.018	0.01	0.004	0.052	0.033	0.019	0.009	0.07	0.012	0.088	0.018
cg04432319	chr20	13200931	13200881	13200981	2	B-cells EPIC	0.02	0.193	0.038	0.028	0.125	0.012	0.003	0.01	0.071	0.006	0.027	0.069	0.019	0.024	0.026	0.007	0.01	0.115	0.07	0.056	0.032	0.125	0.029	0.149	0.056
cg12664209	chr20	13200954	13200904	13201004	2	B-cells EPIC	0.015	0.183	0.025	0.016	0.066	0.007	0.004	0.008	0.025	0.006	0.011	0.026	0.015	0.014	0.018	0.014	0.004	0.073	0.037	0.015	0.011	0.063	0.014	0.102	0.025
cg19811761	chr19	57019022	57018972	57019072	2	B-cells EPIC	0.018	0.203	0.079	0.05	0.244	0.01	0.021	0.028	0.014	0.013	0.019	0.046	0.025	0.015	0.025	0.041	0.046	0.08	0.06	0.076	0.043	0.053	0.06	0.101	0.055
cg00674365	chr19	57019069	57019019	57019119	2	B-cells EPIC	0.021	0.229	0.057	0.045	0.298	0.005	0.005	0.001	0.002	0.011	0.012	0.003	0.006	0.002	0.01	0.037	0.011	0.066	0.042	0.045	0.017	0.02	0.024	0.077	0.015
cg14255256	chr2	46465	46415	46515	2	B-cells EPIC	0.045	0.243	0.08	0.051	0.125	0.04	0.018	0.02	0.029	0.026	0.027	0.014	0.027	0.021	0.058	0.025	0.02	0.026	0.041	0.042	0.023	0.033	0.031	0.049	0.018
cg03242819	chr10	128994432	128994382	128994482	2	B-cells EPIC	0.033	0.222	0.033	0.017	0.082	0.013	0.003	0.009	0.01	0.015	0.015	0.003	0.045	0.012	0.033	0.024	0.006	0.068	0.068	0.068	0.104	0.028	0.031	0.085	0.018
cg19429281	chr19	53496738	53496688	53496788	2	B-cells EPIC	0.023	0.198	0.047	0.024	0.121	0.008	0.002	0.003	0.021	0.082	0.003	0.004	0.02	0.013	0.017	0.005	0.003	0.047	0.035	0.081	0.023	0.018	0.025	0.088	0.019
cg14344261	chr9	36986380	36986330	36986430	2	B-cells EPIC	0.024	0.41	0.021	0.011	0.016	0.009	0.009	0.014	0.013	0.011	0.009	0.021	0.009	0.012	0.019	0.011	0.018	0.042	0.032	0.031	0.021	0.026	0.027	0.053	0.028
cg13910860	chr9	36986407	36986357	36986457	2	B-cells EPIC	0.06	0.312	0.059	0.053	0.057	0.055	0.012	0.035	0.053	0.051	0.051	0.054	0.058	0.043	0.066	0.054	0.035	0.061	0.052	0.04	0.033	0.04	0.045	0.054	0.034
cg26422161	chr6	1313211	1313161	1313261	2	B-cells EPIC	0.03	0.224	0.058	0.041	0.092	0.018	0.011	0.005	0.008	0.012	0.016	0.016	0.06	0.057	0.034	0.02	0.012	0.049	0.105	0.037	0.019	0.015	0.027	0.078	0.014
cg18804985	chr4	74965226	74965176	74965276	2	B-cells EPIC	0.029	0.164	0.048	0.034	0.118	0.021	0.004	0.007	0.039	0.009	0.008	0.006	0.036	0.01	0.029	0.007	0.007	0.019	0.016	0.032	0.023	0.021	0.029	0.03	0.035
cg23244559	chr4	74965262	74965212	74965312	2	B-cells EPIC	0.068	0.258	0.168	0.113	0.291	0.063	0.056	0.105	0.165	0.058	0.071	0.147	0.184	0.081	0.079	0.055	0.121	0.166	0.148	0.177	0.177	0.148	0.189	0.138	0.186
cg27113059	chr18	47088248	47088198	47088298	2	B-cells EPIC	0.018	0.152	0.02	0.01	0.019	0.011	0.005	0.013	0.03	0.007	0.004	0.039	0.112	0.01	0.012	0.007	0.017	0.034	0.028	0.036	0.02	0.022	0.022	0.047	0.023
cg16652741	chr2	219825300	219825250	219825350	2	B-cells EPIC	0.015	0.141	0.027	0.023	0.058	0.01	0.005	0.002	0.004	0.011	0.011	0.004	0.015	0.001	0.012	0.098	0.009	0.047	0.03	0.028	0.011	0.011	0.014	0.067	0.013
cg18932726	chr10	128594141	128594091	128594191	2	B-cells EPIC	0.021	0.217	0.029	0.037	0.16	0.007	0.001	0.003	0.008	0.019	0.012	0.001	0.006	0.006	0.019	0.015	0.006	0.112	0.06	0.066	0.03	0.033	0.046	0.086	0.024
cg05608777	chr10	128594144	128594094	128594194	2	B-cells EPIC	0.015	0.146	0.023	0.025	0.087	0.009	0.005	0.003	0.008	0.011	0.009	0.007	0.007	0.001	0.013	0.013	0.011	0.064	0.032	0.036	0.02	0.018	0.024	0.055	0.015
cg00212988	chr10	95326311	95326261	95326361	2	B-cells EPIC	0.018	0.176	0.085	0.037	0.126	0.016	0.005	0.008	0.057	0.011	0.015	0.012	0.011	0.005	0.026	0.019	0.008	0.024	0.025	0.038	0.016	0.026	0.015	0.041	0.015
cg23654127	chr10	95326313	95326263	95326363	2	B-cells EPIC	0.047	0.174	0.135	0.067	0.161	0.048	0.035	0.043	0.127	0.058	0.038	0.054	0.051	0.046	0.064	0.054	0.043	0.062	0.074	0.088	0.062	0.071	0.064	0.073	0.065
cg01552272	chr20	13976096	13976046	13976146	2	B-cells EPIC	0.067	0.3	0.189	0.106	0.314	0.04	0.014	0.009	0.017	0.018	0.036	0.011	0.021	0.017	0.041	0.018	0.027	0.081	0.055	0.1	0.033	0.044	0.05	0.096	0.039
cg04624110	chr20	13976093	13976043	13976143	2	B-cells EPIC	0.103	0.36	0.276	0.124	0.369	0.052	0.018	0.008	0.01	0.016	0.04	0.007	0.02	0.014	0.06	0.012	0.033	0.087	0.059	0.092	0.036	0.04	0.047	0.097	0.031
cg23169957	chr20	13976106	13976056	13976156	2	B-cells EPIC	0.074	0.316	0.204	0.108	0.326	0.049	0.044	0.035	0.026	0.025	0.048	0.041	0.054	0.04	0.055	0.04	0.056	0.107	0.074	0.108	0.053	0.062	0.072	0.125	0.061
cg25557432	chr20	13976117	13976067	13976167	2	B-cells EPIC	0.031	0.226	0.093	0.042	0.201	0.016	0.006	0.008	0.012	0.009	0.023	0.004	0.013	0.01	0.019	0.013	0.012	0.043	0.031	0.048	0.017	0.02	0.03	0.055	0.018
cg04716990	chr20	13976126	13976076	13976176	2	B-cells EPIC	0.022	0.202	0.063	0.028	0.162	0.011	0.005	0.008	0.007	0.006	0.019	0.005	0.008	0.006	0.013	0.009	0.015	0.052	0.034	0.053	0.02	0.024	0.03	0.069	0.021
cg26059153	chr20	13976190	13976140	13976240	2	B-cells EPIC	0.016	0.155	0.059	0.017	0.115	0.008	0.005	0	0.003	0.005	0.004	0.001	0.004	0.001	0.018	0.004	0.002	0.033	0.009	0.01	0.007	0.005	0.01	0.026	0.004
cg06571075	chr20	13976143	13976093	13976193	2	B-cells EPIC	0.016	0.162	0.031	0.021	0.116	0.007	0.004	0.004	0.007	0.004	0.018	0.015	0.002	0.004	0.012	0.006	0.028	0.035	0.039	0.052	0.029	0.029	0.033	0.068	0.029
cg27166993	chr12	71833031	71832981	71833081	2	B-cells EPIC	0.022	0.137	0.049	0.029	0.119	0.02	0.004	0.008	0.016	0.007	0.011	0.009	0.011	0.016	0.026	0.006	0.009	0.013	0.02	0.014	0.021	0.012	0.031	0.024	0.017
cg05502701	chr3	73674160	73674110	73674210	2	B-cells EPIC	0.031	0.183	0.084	0.04	0.176	0.022	0.005	0.006	0.007	0.003	0.008	0.001	0.004	0.002	0.022	0.003	0.007	0.061	0.023	0.043	0.017	0.024	0.018	0.062	0.018
cg24353443	chr3	73674166	73674116	73674216	2	B-cells EPIC	0.022	0.254	0.119	0.048	0.265	0.025	0.015	0.03	0.013	0.018	0.034	0.025	0.013	0.005	0.03	0.001	0.035	0.081	0.037	0.049	0.031	0.031	0.034	0.073	0.036
cg10111115	chr3	73674146	73674096	73674196	2	B-cells EPIC	0.161	0.315	0.26	0.177	0.326	0.153	0.157	0.099	0.099	0.088	0.147	0.082	0.084	0.082	0.112	0.078	0.097	0.208	0.149	0.173	0.115	0.137	0.136	0.182	0.135
cg14473924	chr3	73674170	73674120	73674220	2	B-cells EPIC	0.157	0.406	0.325	0.203	0.431	0.154	0.131	0.103	0.077	0.082	0.154	0.078	0.061	0.099	0.118	0.055	0.11	0.229	0.147	0.193	0.11	0.133	0.15	0.199	0.137
cg10755973	chr9	126773879	126773829	126773929	2	B-cells EPIC	0.006	0.118	0.008	0.004	0.032	0.003	0.001	0	0.003	0.008	0.06	0.008	0.041	0.035	0.007	0.006	0	0.138	0.008	0.012	0.006	0.01	0.007	0.038	0.007
cg08675717	chr20	58180241	58180191	58180291	2	B-cells EPIC	0.009	0.124	0.023	0.011	0.034	0.008	0.006	0.007	0.011	0.012	0.011	0.013	0.009	0.005	0.021	0.15	0.007	0.014	0.019	0.023	0.007	0.009	0.011	0.04	0.015
cg13330559	chr17	11144043	11143993	11144093	2	B-cells EPIC	0.031	0.225	0.046	0.024	0.153	0.018	0.004	0.004	0.03	0.016	0.016	0.011	0.012	0.016	0.034	0.015	0.027	0.117	0.065	0.048	0.021	0.024	0.031	0.078	0.023
cg21599230	chr4	118006619	118006569	118006669	2	B-cells EPIC	0.024	0.213	0.073	0.104	0.134	0.037	0.011	0.016	0.024	0.018	0.01	0.008	0.021	0.017	0.029	0.065	0.033	0.013	0.029	0.024	0.023	0.024	0.022	0.037	0.022
cg18314424	chr4	184718605	184718555	184718655	2	B-cells EPIC	0.028	0.171	0.061	0.025	0.068	0.019	0.003	0.009	0.025	0.026	0.01	0.014	0.041	0.018	0.025	0.013	0.011	0.035	0.037	0.03	0.016	0.033	0.025	0.067	0.019
cg27051931	chr18	28681962	28681912	28682012	2	B-cells EPIC	0.028	0.169	0.053	0.032	0.099	0.024	0.016	0.015	0.026	0.03	0.022	0.019	0.026	0.027	0.032	0.031	0.024	0.015	0.017	0.017	0.01	0.011	0.022	0.039	0.015
cg02487453	chr22	31198724	31198674	31198774	2	B-cells EPIC	0.023	0.191	0.076	0.039	0.154	0.015	0.005	0.006	0.009	0.014	0.01	0.009	0.013	0.007	0.018	0.008	0.011	0.07	0.026	0.049	0.018	0.026	0.026	0.081	0.022
cg02422426	chr4	183370059	183370009	183370109	2	B-cells EPIC	0.034	0.161	0.036	0.03	0.035	0.019	0.003	0.005	0.021	0.024	0.018	0.015	0.013	0.013	0.014	0.021	0.013	0.078	0.052	0.034	0.015	0.012	0.026	0.079	0.011
cg13524302	chr6	33084798	33084748	33084848	2	B-cells EPIC	0.071	0.242	0.074	0.041	0.13	0.042	0.02	0.002	0.005	0.016	0.06	0.018	0.009	0.008	0.017	0.119	0.004	0.037	0.062	0.019	0.011	0.11	0.009	0.034	0.018
cg23075555	chr6	33084789	33084739	33084839	2	B-cells EPIC	0.049	0.218	0.093	0.033	0.124	0.032	0.009	0.012	0.011	0.012	0.057	0.006	0.007	0.005	0.027	0.121	0.006	0.055	0.068	0.016	0.01	0.117	0.006	0.037	0.008
cg24465429	chr6	33084825	33084775	33084875	2	B-cells EPIC	0.053	0.178	0.068	0.047	0.085	0.042	0.031	0.009	0.013	0.02	0.039	0.008	0.008	0.017	0.033	0.081	0.014	0.058	0.063	0.007	0.009	0.108	0.009	0.023	0.009
cg02662362	chr6	33084814	33084764	33084864	2	B-cells EPIC	0.056	0.188	0.069	0.036	0.081	0.041	0.01	0.001	0.02	0.018	0.037	0.009	0.014	0.018	0.013	0.077	0.012	0.052	0.045	0.006	0.008	0.082	0.008	0.02	0.009
cg17833071	chr6	33084770	33084720	33084820	2	B-cells EPIC	0.179	0.338	0.242	0.168	0.258	0.167	0.111	0.073	0.071	0.096	0.22	0.127	0.068	0.078	0.072	0.243	0.068	0.244	0.215	0.144	0.117	0.28	0.11	0.161	0.111
cg24266485	chr6	33084840	33084790	33084890	2	B-cells EPIC	0.2	0.312	0.219	0.175	0.232	0.18	0.15	0.098	0.081	0.087	0.183	0.098	0.107	0.079	0.088	0.181	0.078	0.233	0.221	0.15	0.128	0.263	0.098	0.173	0.121
cg06781135	chr6	26988141	26988091	26988191	2	B-cells EPIC	0.033	0.215	0.157	0.028	0.173	0.022	0.009	0	0.02	0.024	0.021	0.002	0.008	0.006	0.102	0.053	0.02	0.024	0.012	0.014	0.019	0.007	0.019	0.048	0.013
cg11369071	chr6	26988148	26988098	26988198	2	B-cells EPIC	0.123	0.284	0.258	0.124	0.27	0.115	0.044	0.101	0.089	0.187	0.058	0.109	0.095	0.063	0.145	0.126	0.123	0.113	0.108	0.119	0.103	0.074	0.11	0.191	0.124
cg14051842	chr6	26988187	26988137	26988237	2	B-cells EPIC	0.114	0.176	0.153	0.099	0.149	0.102	0.079	0.09	0.093	0.157	0.08	0.087	0.075	0.064	0.11	0.13	0.09	0.125	0.144	0.169	0.148	0.132	0.123	0.166	0.147
cg12272837	chr19	291315	291265	291365	2	B-cells EPIC	0.043	0.18	0.116	0.053	0.193	0.04	0.022	0.004	0.007	0.019	0.015	0.002	0.018	0.006	0.03	0.004	0.016	0.019	0.011	0.016	0.011	0.007	0.014	0.028	0.007
cg02935627	chr19	291306	291256	291356	2	B-cells EPIC	0.098	0.238	0.172	0.124	0.237	0.105	0.081	0.039	0.032	0.068	0.025	0.022	0.075	0.024	0.061	0.012	0.053	0.059	0.034	0.05	0.042	0.026	0.059	0.071	0.045
cg12835048	chr10	123357606	123357556	123357656	2	B-cells EPIC	0.045	0.201	0.084	0.038	0.114	0.036	0.014	0.017	0.023	0.015	0.015	0.017	0.043	0.007	0.019	0.017	0.021	0.037	0.039	0.032	0.024	0.024	0.025	0.058	0.021
cg09880551	chr21	42218932	42218882	42218982	2	B-cells EPIC	0.038	0.259	0.073	0.045	0.181	0.018	0.007	0.012	0.011	0.013	0.015	0.004	0.013	0.012	0.021	0.172	0.005	0.065	0.049	0.051	0.02	0.024	0.037	0.081	0.048
cg21173447	chr21	42218964	42218914	42219014	2	B-cells EPIC	0.093	0.306	0.154	0.119	0.251	0.083	0.043	0.047	0.029	0.059	0.039	0.022	0.06	0.038	0.05	0.217	0.044	0.119	0.088	0.086	0.065	0.053	0.069	0.124	0.086
cg25591794	chr13	28554842	28554792	28554892	2	B-cells EPIC	0.022	0.14	0.054	0.035	0.098	0.01	0.006	0.008	0.005	0.004	0.009	0.02	0.013	0.008	0.013	0.004	0.004	0.035	0.029	0.031	0.007	0.044	0.014	0.042	0.035
cg13524302	chr6	33084798	33084748	33084848	2	B-cells EPIC	0.071	0.242	0.074	0.041	0.13	0.042	0.02	0.002	0.005	0.016	0.06	0.018	0.009	0.008	0.017	0.119	0.004	0.037	0.062	0.019	0.011	0.11	0.009	0.034	0.018
cg23075555	chr6	33084789	33084739	33084839	2	B-cells EPIC	0.049	0.218	0.093	0.033	0.124	0.032	0.009	0.012	0.011	0.012	0.057	0.006	0.007	0.005	0.027	0.121	0.006	0.055	0.068	0.016	0.01	0.117	0.006	0.037	0.008
cg24465429	chr6	33084825	33084775	33084875	2	B-cells EPIC	0.053	0.178	0.068	0.047	0.085	0.042	0.031	0.009	0.013	0.02	0.039	0.008	0.008	0.017	0.033	0.081	0.014	0.058	0.063	0.007	0.009	0.108	0.009	0.023	0.009
cg02662362	chr6	33084814	33084764	33084864	2	B-cells EPIC	0.056	0.188	0.069	0.036	0.081	0.041	0.01	0.001	0.02	0.018	0.037	0.009	0.014	0.018	0.013	0.077	0.012	0.052	0.045	0.006	0.008	0.082	0.008	0.02	0.009
cg17833071	chr6	33084770	33084720	33084820	2	B-cells EPIC	0.179	0.338	0.242	0.168	0.258	0.167	0.111	0.073	0.071	0.096	0.22	0.127	0.068	0.078	0.072	0.243	0.068	0.244	0.215	0.144	0.117	0.28	0.11	0.161	0.111
cg24266485	chr6	33084840	33084790	33084890	2	B-cells EPIC	0.2	0.312	0.219	0.175	0.232	0.18	0.15	0.098	0.081	0.087	0.183	0.098	0.107	0.079	0.088	0.181	0.078	0.233	0.221	0.15	0.128	0.263	0.098	0.173	0.121
cg14060111	chr20	13200944	13200894	13200994	2	B-cells EPIC	0.011	0.193	0.027	0.015	0.073	0.004	0.007	0.003	0.034	0.006	0.007	0.023	0.012	0.02	0.015	0.007	0.005	0.085	0.043	0.025	0.013	0.079	0.017	0.13	0.02
cg09491991	chr20	13200980	13200930	13201030	2	B-cells EPIC	0.01	0.155	0.026	0.015	0.037	0.011	0.005	0.003	0.017	0.007	0.025	0.025	0.014	0.021	0.022	0.017	0.004	0.059	0.031	0.014	0.011	0.058	0.01	0.1	0.018
cg25796439	chr20	13200939	13200889	13200989	2	B-cells EPIC	0.01	0.141	0.023	0.012	0.053	0.006	0.003	0.004	0.042	0.008	0.015	0.028	0.014	0.009	0.018	0.01	0.004	0.052	0.033	0.019	0.009	0.07	0.012	0.088	0.018
cg04432319	chr20	13200931	13200881	13200981	2	B-cells EPIC	0.02	0.193	0.038	0.028	0.125	0.012	0.003	0.01	0.071	0.006	0.027	0.069	0.019	0.024	0.026	0.007	0.01	0.115	0.07	0.056	0.032	0.125	0.029	0.149	0.056
cg12664209	chr20	13200954	13200904	13201004	2	B-cells EPIC	0.015	0.183	0.025	0.016	0.066	0.007	0.004	0.008	0.025	0.006	0.011	0.026	0.015	0.014	0.018	0.014	0.004	0.073	0.037	0.015	0.011	0.063	0.014	0.102	0.025
cg02910208	chr7	54610022	54609972	54610072	2	B-cells EPIC	0.009	0.113	0.03	0.012	0.061	0.008	0.005	0.001	0.009	0.001	0.01	0.01	0.008	0.005	0.015	0.154	0.003	0.009	0.009	0.016	0.005	0.021	0.009	0.035	0.005
cg14487131	chr9	79633737	79633687	79633787	2	B-cells EPIC	0.015	0.137	0.032	0.013	0.074	0.011	0.007	0.002	0.012	0.003	0.008	0.003	0.015	0.009	0.011	0.011	0.006	0.061	0.014	0.019	0.009	0.013	0.008	0.045	0.144
cg24531022	chr5	102201825	102201775	102201875	3	CD4T-cells EPIC	0.005	0.037	0.249	0.01	0.054	0.007	0.006	0.002	0.011	0.013	0.032	0.022	0.06	0.011	0.034	0.008	0.008	0.019	0.021	0.033	0.011	0.016	0.018	0.02	0.006
cg15085899	chr12	125003064	125003014	125003114	3	CD4T-cells EPIC	0.018	0.306	0.91	0.628	0.942	0.021	0.029	0.006	0.009	0.003	0.007	0	0.003	0.002	0.033	0.008	0.018	0.062	0.026	0.041	0.015	0.021	0.026	0.049	0.017
cg12034678	chr1	41982027	41981977	41982077	3	CD4T-cells EPIC	0.002	0.004	0.208	0.014	0.342	0.006	0.004	0.001	0.009	0.009	0.012	0.003	0.008	0.006	0.011	0.005	0.004	0.03	0.01	0.017	0.009	0.009	0.012	0.017	0.01
cg05412028	chr13	95952937	95952887	95952987	3	CD4T-cells EPIC	0.051	0.203	0.462	0.182	0.466	0.094	0.031	0.003	0.052	0.092	0.007	0.008	0.01	0.007	0.032	0.017	0.016	0.013	0.01	0.003	0.006	0.003	0.011	0.011	0.008
cg26685941	chr13	95952902	95952852	95952952	3	CD4T-cells EPIC	0.093	0.224	0.415	0.201	0.377	0.151	0.084	0.031	0.11	0.133	0.028	0.073	0.035	0.045	0.076	0.041	0.133	0.06	0.06	0.045	0.049	0.035	0.092	0.045	0.039
cg02003159	chr12	107711614	107711564	107711664	3	CD4T-cells EPIC	0.013	0.102	0.133	0.021	0.196	0.009	0.002	0.007	0.083	0.007	0.006	0.029	0.009	0.007	0.019	0.009	0.005	0.036	0.039	0.044	0.016	0.025	0.02	0.053	0.025
cg24124443	chr12	107711648	107711598	107711698	3	CD4T-cells EPIC	0.032	0.245	0.6	0.16	0.621	0.019	0.018	0.007	0.104	0.022	0.021	0.039	0.031	0.019	0.043	0.012	0.014	0.08	0.052	0.043	0.017	0.026	0.035	0.06	0.034
cg03384992	chr18	21852325	21852275	21852375	3	CD4T-cells EPIC	0.024	0.078	0.166	0.024	0.177	0.015	0.032	0	0.008	0.018	0.002	0	0.004	0.005	0.029	0.009	0.006	0.007	0.009	0.007	0.011	0.006	0.004	0.005	0.006
cg06593258	chr18	21852333	21852283	21852383	3	CD4T-cells EPIC	0.106	0.245	0.364	0.153	0.382	0.104	0.086	0.03	0.055	0.08	0.043	0.067	0.028	0.034	0.084	0.049	0.039	0.062	0.062	0.072	0.049	0.045	0.038	0.081	0.041
cg26398656	chr18	21852327	21852277	21852377	3	CD4T-cells EPIC	0.066	0.146	0.217	0.071	0.237	0.066	0.051	0.039	0.063	0.048	0.064	0.047	0.035	0.032	0.068	0.051	0.037	0.047	0.053	0.058	0.05	0.042	0.03	0.052	0.05
cg11006267	chr5	139017424	139017374	139017474	3	CD4T-cells EPIC	0.004	0.007	0.286	0.012	0.193	0.006	0.001	0.021	0.176	0.001	0.026	0	0.007	0.004	0.049	0.009	0.033	0.06	0.019	0.064	0.016	0.016	0.037	0.055	0.022
cg02983950	chr1	38942220	38942170	38942270	3	CD4T-cells EPIC	0.014	0.047	0.353	0.021	0.175	0.009	0.008	0.024	0.039	0.007	0.006	0.01	0.023	0.01	0.027	0.222	0.034	0.043	0.045	0.082	0.03	0.057	0.03	0.053	0.025
cg14873488	chr14	39735625	39735575	39735675	3	CD4T-cells EPIC	0.008	0.011	0.334	0.022	0.347	0.012	0.009	0.027	0.023	0.017	0.017	0.023	0.017	0.018	0.028	0.013	0.042	0.074	0.04	0.053	0.032	0.034	0.042	0.054	0.032
cg00349895	chr4	154073501	154073451	154073551	3	CD4T-cells EPIC	0.013	0.018	0.284	0.039	0.208	0.02	0.002	0.039	0.034	0.042	0.019	0.001	0.019	0.009	0.123	0.017	0.075	0.048	0.036	0.024	0.018	0.017	0.016	0.022	0.048
cg01022974	chr4	154073480	154073430	154073530	3	CD4T-cells EPIC	0.01	0.015	0.316	0.036	0.251	0.013	0.009	0.013	0.022	0.028	0.013	0.004	0.026	0.012	0.151	0.025	0.058	0.064	0.03	0.027	0.021	0.018	0.017	0.036	0.049
cg05164926	chr17	7255624	7255574	7255674	3	CD4T-cells EPIC	0.015	0.062	0.503	0.059	0.418	0.062	0.011	0.029	0.149	0.003	0.009	0.012	0.012	0.006	0.075	0.007	0.033	0.141	0.052	0.099	0.032	0.048	0.058	0.088	0.052
cg18213545	chr11	57529400	57529350	57529450	3	CD4T-cells EPIC	0.028	0.14	0.52	0.159	0.596	0.033	0.034	0.077	0.052	0.049	0.028	0.053	0.054	0.03	0.039	0.025	0.098	0.171	0.102	0.152	0.076	0.113	0.114	0.156	0.098
cg10831212	chr11	57529419	57529369	57529469	3	CD4T-cells EPIC	0.023	0.217	0.805	0.376	0.815	0.028	0.032	0.042	0.025	0.023	0.028	0.039	0.026	0.017	0.04	0.016	0.052	0.104	0.08	0.102	0.07	0.067	0.069	0.097	0.067
cg19210276	chr11	57529465	57529415	57529515	3	CD4T-cells EPIC	0.048	0.22	0.761	0.237	0.793	0.049	0.025	0.068	0.048	0.042	0.044	0.059	0.051	0.037	0.105	0.03	0.085	0.123	0.095	0.121	0.07	0.084	0.078	0.114	0.076
cg15650509	chr2	237476609	237476559	237476659	3	CD4T-cells EPIC	0.019	0.078	0.267	0.034	0.227	0.036	0.014	0.008	0.145	0.001	0.003	0.006	0.009	0.006	0.02	0.008	0.045	0.028	0.019	0.029	0.009	0.025	0.009	0.028	0.009
cg15473346	chr1	165798420	165798370	165798470	3	CD4T-cells EPIC	0.007	0.021	0.435	0.396	0.372	0.008	0.034	0.022	0.018	0	0.155	0.01	0.009	0.011	0.04	0.014	0.023	0.02	0.016	0.018	0.031	0.014	0.045	0.026	0.024
cg06121450	chr1	165798382	165798332	165798432	3	CD4T-cells EPIC	0.055	0.062	0.265	0.232	0.234	0.054	0.037	0.074	0.073	0.051	0.164	0.057	0.052	0.046	0.069	0.054	0.062	0.073	0.073	0.093	0.086	0.067	0.101	0.075	0.077
cg14612335	chr3	170074131	170074081	170074181	3	CD4T-cells EPIC	0.019	0.026	0.406	0.076	0.35	0.021	0.019	0.037	0.043	0.099	0.021	0.037	0.037	0.021	0.037	0.025	0.028	0.038	0.046	0.052	0.035	0.035	0.071	0.039	0.037
cg00349895	chr4	154073501	154073451	154073551	3	CD4T-cells EPIC	0.013	0.018	0.284	0.039	0.208	0.02	0.002	0.039	0.034	0.042	0.019	0.001	0.019	0.009	0.123	0.017	0.075	0.048	0.036	0.024	0.018	0.017	0.016	0.022	0.048
cg01022974	chr4	154073480	154073430	154073530	3	CD4T-cells EPIC	0.01	0.015	0.316	0.036	0.251	0.013	0.009	0.013	0.022	0.028	0.013	0.004	0.026	0.012	0.151	0.025	0.058	0.064	0.03	0.027	0.021	0.018	0.017	0.036	0.049
cg16208357	chr17	40932520	40932470	40932570	3	CD4T-cells EPIC	0.017	0.046	0.101	0.027	0.141	0.015	0.004	0.01	0.025	0.007	0.01	0.01	0.008	0.008	0.021	0.009	0.021	0.084	0.019	0.039	0.012	0.014	0.02	0.03	0.019
cg24104567	chr17	40932508	40932458	40932558	3	CD4T-cells EPIC	0.02	0.045	0.192	0.027	0.262	0.017	0.012	0	0.021	0.007	0.019	0	0.012	0.006	0.025	0.017	0.007	0.055	0.012	0.015	0.007	0.005	0.009	0.018	0.008
cg02763536	chr17	40932515	40932465	40932565	3	CD4T-cells EPIC	0.02	0.046	0.187	0.04	0.219	0.021	0.006	0.008	0.021	0.004	0.011	0.002	0.005	0.003	0.015	0.004	0.012	0.078	0.015	0.034	0.009	0.012	0.014	0.027	0.013
cg03717364	chr2	43202481	43202431	43202531	3	CD4T-cells EPIC	0.026	0.167	0.507	0.137	0.515	0.03	0.008	0.036	0.098	0.008	0.02	0.01	0.012	0.006	0.102	0.096	0.033	0.147	0.202	0.136	0.058	0.084	0.079	0.147	0.085
cg04011671	chr2	43202474	43202424	43202524	3	CD4T-cells EPIC	0.018	0.108	0.463	0.08	0.46	0.023	0.012	0.026	0.073	0.013	0.02	0.012	0.019	0.014	0.052	0.067	0.021	0.075	0.13	0.064	0.029	0.034	0.038	0.082	0.04
cg02971575	chr4	146402540	146402490	146402590	3	CD4T-cells EPIC	0.006	0.051	0.123	0.013	0.199	0.003	0.002	0.005	0.004	0.001	0.006	0.004	0.004	0	0.026	0.006	0.003	0.011	0.008	0.01	0.005	0.005	0.009	0.012	0.007
cg07363543	chr1	224691275	224691225	224691325	3	CD4T-cells EPIC	0.015	0.036	0.513	0.167	0.291	0.018	0.016	0.021	0.407	0.028	0.015	0.034	0.022	0.016	0.025	0.018	0.049	0.038	0.03	0.041	0.185	0.031	0.093	0.044	0.056
cg15232539	chr8	19459672	19459622	19459722	3	CD4T-cells EPIC	0.043	0.221	0.688	0.064	0.448	0.054	0.065	0.038	0.008	0.028	0.103	0.023	0.036	0.05	0.11	0.227	0.084	0.063	0.129	0.055	0.043	0.187	0.056	0.099	0.068
cg21344746	chr10	80831230	80831180	80831280	3	CD4T-cells EPIC	0.012	0.045	0.386	0.098	0.467	0.014	0.008	0.009	0.149	0.017	0.019	0.007	0.015	0.01	0.022	0.026	0.102	0.06	0.028	0.048	0.018	0.026	0.026	0.059	0.017
cg25606201	chr5	180614858	180614808	180614908	3	CD4T-cells EPIC	0.033	0.063	0.41	0.122	0.317	0.038	0.015	0.045	0.036	0.062	0.016	0.039	0.032	0.06	0.04	0.05	0.05	0.073	0.03	0.037	0.064	0.048	0.051	0.035	0.026
cg26008365	chr1	153958797	153958747	153958847	3	CD4T-cells EPIC	0.017	0.027	0.635	0.216	0.549	0.027	0.028	0.022	0.478	0.038	0.036	0.035	0.016	0.028	0.072	0.043	0.042	0.091	0.052	0.078	0.042	0.042	0.052	0.07	0.045
cg10640944	chr5	102201890	102201840	102201940	3	CD4T-cells EPIC	0.03	0.048	0.221	0.028	0.078	0.029	0.008	0.014	0.026	0.029	0.029	0.038	0.092	0.021	0.027	0.026	0.022	0.021	0.033	0.04	0.022	0.022	0.03	0.028	0.014
cg16208357	chr17	40932520	40932470	40932570	3	CD4T-cells EPIC	0.017	0.046	0.101	0.027	0.141	0.015	0.004	0.01	0.025	0.007	0.01	0.01	0.008	0.008	0.021	0.009	0.021	0.084	0.019	0.039	0.012	0.014	0.02	0.03	0.019
cg24104567	chr17	40932508	40932458	40932558	3	CD4T-cells EPIC	0.02	0.045	0.192	0.027	0.262	0.017	0.012	0	0.021	0.007	0.019	0	0.012	0.006	0.025	0.017	0.007	0.055	0.012	0.015	0.007	0.005	0.009	0.018	0.008
cg02763536	chr17	40932515	40932465	40932565	3	CD4T-cells EPIC	0.02	0.046	0.187	0.04	0.219	0.021	0.006	0.008	0.021	0.004	0.011	0.002	0.005	0.003	0.015	0.004	0.012	0.078	0.015	0.034	0.009	0.012	0.014	0.027	0.013
cg08640252	chr16	1820949	1820899	1820999	3	CD4T-cells EPIC	0.022	0.074	0.213	0.046	0.238	0.032	0.018	0.001	0.014	0.007	0.005	0.002	0.01	0.012	0.048	0.011	0.013	0.047	0.013	0.018	0.023	0.011	0.051	0.013	0.008
cg18976418	chr14	39735496	39735446	39735546	3	CD4T-cells EPIC	0.037	0.123	0.755	0.157	0.762	0.037	0.105	0.054	0.071	0.068	0.032	0.042	0.055	0.034	0.129	0.054	0.043	0.127	0.109	0.112	0.09	0.088	0.112	0.084	0.088
cg25365958	chr13	42615991	42615941	42616041	3	CD4T-cells EPIC	0.092	0.151	0.659	0.222	0.751	0.105	0.051	0.026	0.156	0.026	0.028	0.027	0.064	0.032	0.09	0.02	0.051	0.071	0.047	0.06	0.032	0.039	0.046	0.066	0.038
cg16247817	chr1	153747686	153747636	153747736	3	CD4T-cells EPIC	0.034	0.204	0.307	0.034	0.111	0.037	0.071	0.046	0.083	0.041	0.027	0.027	0.033	0.03	0.048	0.021	0.022	0.024	0.019	0.04	0.028	0.028	0.025	0.028	0.017
cg24408896	chr1	153747658	153747608	153747708	3	CD4T-cells EPIC	0.212	0.426	0.508	0.106	0.378	0.217	0.266	0.072	0.23	0.058	0.077	0.09	0.083	0.074	0.128	0.05	0.092	0.088	0.091	0.136	0.097	0.097	0.131	0.11	0.083
cg10683341	chr4	39639289	39639239	39639339	3	CD4T-cells EPIC	0.021	0.037	0.242	0.046	0.245	0.028	0.006	0.021	0.025	0.012	0.024	0.022	0.022	0.014	0.042	0.015	0.023	0.039	0.023	0.043	0.022	0.03	0.033	0.032	0.031
cg23651614	chr4	39639327	39639277	39639377	3	CD4T-cells EPIC	0.04	0.046	0.235	0.084	0.235	0.039	0.031	0.045	0.043	0.043	0.046	0.044	0.032	0.029	0.055	0.048	0.039	0.054	0.064	0.078	0.055	0.056	0.058	0.058	0.056
cg10831212	chr11	57529419	57529369	57529469	3	CD4T-cells EPIC	0.023	0.217	0.805	0.376	0.815	0.028	0.032	0.042	0.025	0.023	0.028	0.039	0.026	0.017	0.04	0.016	0.052	0.104	0.08	0.102	0.07	0.067	0.069	0.097	0.067
cg19210276	chr11	57529465	57529415	57529515	3	CD4T-cells EPIC	0.048	0.22	0.761	0.237	0.793	0.049	0.025	0.068	0.048	0.042	0.044	0.059	0.051	0.037	0.105	0.03	0.085	0.123	0.095	0.121	0.07	0.084	0.078	0.114	0.076
cg08092930	chr11	70117714	70117664	70117764	3	CD4T-cells EPIC	0.039	0.163	0.32	0.185	0.378	0.012	0.019	0.015	0.04	0.012	0.013	0.004	0.01	0.008	0.03	0.006	0.027	0.03	0.018	0.023	0.016	0.016	0.019	0.032	0.02
cg15416179	chr17	21189859	21189809	21189909	3	CD4T-cells EPIC	0.012	0.083	0.238	0.078	0.269	0.015	0.038	0.002	0.117	0.029	0.016	0.01	0.015	0.017	0.047	0.026	0.023	0.013	0.009	0.003	0.009	0.005	0.006	0.009	0.008
cg18609578	chr2	201170806	201170756	201170856	3	CD4T-cells EPIC	0.04	0.092	0.391	0.078	0.32	0.047	0.031	0.031	0.077	0.058	0.053	0.048	0.057	0.061	0.079	0.063	0.051	0.036	0.029	0.021	0.023	0.019	0.031	0.042	0.025
cg03997390	chr2	201170790	201170740	201170840	3	CD4T-cells EPIC	0.06	0.084	0.249	0.074	0.215	0.056	0.053	0.051	0.067	0.06	0.058	0.067	0.063	0.048	0.071	0.049	0.053	0.084	0.067	0.075	0.058	0.066	0.065	0.07	0.069
cg12446199	chr1	167408841	167408791	167408891	3	CD4T-cells EPIC	0.025	0.024	0.627	0.453	0.643	0.028	0.013	0.019	0.027	0.023	0.022	0.013	0.024	0.016	0.053	0.287	0.05	0.149	0.056	0.075	0.031	0.06	0.051	0.085	0.042
cg22707529	chr6	143999715	143999665	143999765	3	CD4T-cells EPIC	0.036	0.052	0.423	0.089	0.39	0.034	0.031	0.041	0.044	0.177	0.03	0.035	0.032	0.029	0.053	0.018	0.044	0.113	0.065	0.103	0.05	0.055	0.058	0.059	0.05
cg20865323	chr6	143999666	143999616	143999716	3	CD4T-cells EPIC	0.031	0.032	0.278	0.051	0.255	0.028	0.016	0.027	0.028	0.026	0.022	0.03	0.026	0.017	0.036	0.024	0.029	0.057	0.054	0.059	0.034	0.033	0.032	0.031	0.029
cg27557428	chr1	201139878	201139828	201139928	3	CD4T-cells EPIC	0.017	0.181	0.293	0.156	0.263	0.016	0.097	0.012	0.047	0.008	0.014	0.008	0.016	0.008	0.023	0.004	0.032	0.017	0.023	0.026	0.02	0.017	0.037	0.022	0.022
cg12426092	chr15	31689570	31689520	31689620	3	CD4T-cells EPIC	0.065	0.168	0.763	0.271	0.845	0.07	0.036	0.028	0.345	0.022	0.019	0.014	0.012	0.004	0.058	0.012	0.041	0.116	0.112	0.115	0.041	0.194	0.062	0.097	0.083
cg13469590	chr9	19229767	19229717	19229817	3	CD4T-cells EPIC	0.016	0.021	0.205	0.047	0.334	0.017	0.009	0.004	0.003	0.047	0.045	0.003	0.011	0.027	0.026	0.034	0.016	0.024	0.012	0.008	0.016	0.006	0.012	0.012	0.012
cg13607248	chr3	183874556	183874506	183874606	3	CD4T-cells EPIC	0.04	0.029	0.333	0.131	0.54	0.079	0.028	0.038	0.026	0.035	0.012	0.014	0.016	0.015	0.025	0	0.021	0.048	0.023	0.023	0.019	0.017	0.015	0.035	0.019
cg05103231	chr6	30881664	30881614	30881714	3	CD4T-cells EPIC	0.055	0.056	0.142	0.057	0.119	0.048	0.031	0.006	0.012	0.01	0.004	0.002	0.008	0.006	0.014	0.008	0.014	0.016	0.009	0.013	0.006	0.005	0.011	0.016	0.012
cg26860970	chr6	30881658	30881608	30881708	3	CD4T-cells EPIC	0.175	0.174	0.296	0.182	0.296	0.169	0.119	0.011	0.043	0.012	0.011	0.006	0.009	0.014	0.052	0.012	0.021	0.039	0.018	0.027	0.012	0.011	0.018	0.035	0.018
cg16555181	chr6	30881643	30881593	30881693	3	CD4T-cells EPIC	0.176	0.204	0.31	0.194	0.315	0.181	0.16	0.081	0.115	0.067	0.071	0.075	0.064	0.062	0.104	0.065	0.067	0.115	0.089	0.106	0.073	0.085	0.085	0.102	0.09
cg02186769	chr6	30881645	30881595	30881695	3	CD4T-cells EPIC	0.238	0.234	0.342	0.237	0.336	0.243	0.176	0.08	0.136	0.078	0.1	0.072	0.079	0.071	0.128	0.075	0.072	0.126	0.097	0.116	0.073	0.087	0.084	0.114	0.094
cg03666441	chr17	7254671	7254621	7254721	3	CD4T-cells EPIC	0.068	0.244	0.532	0.438	0.582	0.1	0.038	0.01	0.041	0.014	0.036	0.009	0.028	0.024	0.085	0.031	0.026	0.04	0.029	0.038	0.018	0.016	0.031	0.045	0.025
cg13152952	chr8	41570554	41570504	41570604	3	CD4T-cells EPIC	0.003	0.015	0.191	0.01	0.109	0.007	0.182	0.008	0.021	0.028	0.01	0.017	0.095	0.005	0.008	0.009	0.021	0.019	0.026	0.011	0.021	0.021	0.018	0.043	0.018
cg13437525	chr12	51318487	51318437	51318537	3	CD4T-cells EPIC	0.028	0.03	0.417	0.037	0.166	0.027	0.015	0.042	0.354	0.031	0.032	0.038	0.031	0.033	0.046	0.028	0.059	0.096	0.078	0.09	0.064	0.069	0.06	0.078	0.057
cg02501827	chr11	11862879	11862829	11862929	3	CD4T-cells EPIC	0.014	0.181	0.7	0.152	0.707	0.017	0.017	0.028	0.036	0.031	0.013	0.089	0.099	0.031	0.057	0.014	0.077	0.144	0.099	0.26	0.103	0.11	0.145	0.139	0.112
cg12492653	chr11	11862867	11862817	11862917	3	CD4T-cells EPIC	0.132	0.324	0.73	0.372	0.755	0.118	0.111	0.164	0.18	0.17	0.157	0.271	0.242	0.139	0.244	0.135	0.198	0.302	0.27	0.45	0.284	0.278	0.329	0.289	0.312
cg05795313	chr12	48745136	48745086	48745186	3	CD4T-cells EPIC	0.041	0.122	0.418	0.184	0.418	0.025	0.035	0.049	0.049	0.032	0.03	0.025	0.026	0.013	0.046	0.029	0.038	0.07	0.061	0.08	0.043	0.046	0.052	0.06	0.048
cg21272996	chr11	57529255	57529205	57529305	3	CD4T-cells EPIC	0.056	0.3	0.827	0.471	0.833	0.052	0.058	0.066	0.056	0.068	0.053	0.063	0.051	0.032	0.082	0.046	0.072	0.141	0.113	0.132	0.078	0.095	0.102	0.123	0.096
cg25728685	chr6	28351148	28351098	28351198	3	CD4T-cells EPIC	0.033	0.048	0.485	0.223	0.644	0.081	0.053	0.021	0.133	0.002	0.018	0.002	0.01	0.008	0.106	0.011	0.073	0.067	0.045	0.121	0.02	0.057	0.025	0.052	0.058
cg27424995	chr1	27902555	27902505	27902605	3	CD4T-cells EPIC	0.004	0.016	0.387	0.136	0.563	0.015	0.007	0.01	0.026	0.006	0.011	0	0.005	0	0.042	0.011	0.031	0.233	0.064	0.098	0.03	0.045	0.049	0.091	0.042
cg22707529	chr6	143999715	143999665	143999765	3	CD4T-cells EPIC	0.036	0.052	0.423	0.089	0.39	0.034	0.031	0.041	0.044	0.177	0.03	0.035	0.032	0.029	0.053	0.018	0.044	0.113	0.065	0.103	0.05	0.055	0.058	0.059	0.05
cg20865323	chr6	143999666	143999616	143999716	3	CD4T-cells EPIC	0.031	0.032	0.278	0.051	0.255	0.028	0.016	0.027	0.028	0.026	0.022	0.03	0.026	0.017	0.036	0.024	0.029	0.057	0.054	0.059	0.034	0.033	0.032	0.031	0.029
cg22306344	chr3	49966773	49966723	49966823	3	CD4T-cells EPIC	0.006	0.021	0.171	0.02	0.319	0.009	0.014	0.014	0.006	0.009	0.008	0.02	0.017	0.01	0.026	0.011	0.018	0.032	0.012	0.018	0.012	0.013	0.021	0.032	0.017
cg11153400	chr22	46449498	46449448	46449548	3	CD4T-cells EPIC	0.026	0.182	0.22	0.083	0.192	0.029	0.03	0.01	0.026	0.017	0.017	0.008	0.022	0.022	0.036	0.02	0.036	0.011	0.024	0.011	0.014	0.011	0.018	0.027	0.013
cg26394940	chr22	46449461	46449411	46449511	3	CD4T-cells EPIC	0.056	0.218	0.238	0.128	0.229	0.059	0.08	0.041	0.044	0.035	0.036	0.034	0.03	0.025	0.065	0.032	0.054	0.044	0.061	0.059	0.039	0.042	0.047	0.061	0.046
cg10421247	chr12	120524653	120524603	120524703	3	CD4T-cells EPIC	0.049	0.228	0.465	0.298	0.479	0.068	0.047	0.025	0.027	0.096	0.028	0.019	0.02	0.016	0.05	0.074	0.031	0.054	0.026	0.022	0.036	0.027	0.08	0.039	0.027
cg25737313	chr19	12899557	12899507	12899607	3	CD4T-cells EPIC	0.035	0.04	0.33	0.252	0.345	0.037	0.017	0.034	0.149	0.035	0.049	0.032	0.028	0.034	0.051	0.044	0.049	0.007	0.026	0.006	0.016	0.009	0.01	0.009	0.01
cg16704678	chr1	32230177	32230127	32230227	3	CD4T-cells EPIC	0.005	0.011	0.112	0.018	0.129	0.006	0.002	0.01	0.012	0.064	0.025	0.016	0.012	0.014	0.013	0.014	0.006	0.02	0.009	0.012	0.01	0.008	0.011	0.017	0.008
cg17329494	chr5	65018961	65018911	65019011	3	CD4T-cells EPIC	0.022	0.143	0.45	0.164	0.502	0.023	0.02	0.01	0.027	0.072	0.035	0.023	0.013	0.014	0.06	0.149	0.067	0.088	0.039	0.076	0.048	0.052	0.056	0.071	0.047
cg25104621	chr11	1569812	1569762	1569862	3	CD4T-cells EPIC	0.019	0.035	0.134	0.029	0.215	0.021	0.005	0.005	0.038	0.018	0.019	0.005	0.018	0.017	0.026	0.024	0.01	0.013	0.004	0.006	0.003	0.004	0.007	0.006	0.007
cg10837858	chr11	1569783	1569733	1569833	3	CD4T-cells EPIC	0.035	0.056	0.142	0.052	0.213	0.039	0.02	0.045	0.071	0.05	0.035	0.029	0.035	0.024	0.048	0.039	0.032	0.039	0.024	0.035	0.02	0.026	0.028	0.027	0.028
cg23600866	chr15	99791109	99791059	99791159	3	CD4T-cells EPIC	0.049	0.155	0.383	0.134	0.356	0.051	0.05	0.053	0.023	0.027	0.028	0.031	0.04	0.02	0.041	0.026	0.03	0.068	0.065	0.077	0.043	0.053	0.049	0.062	0.054
cg04850765	chr15	67135479	67135429	67135529	3	CD4T-cells EPIC	0.013	0.103	0.238	0.057	0.262	0.015	0.003	0.011	0.24	0.007	0.019	0.006	0.013	0.01	0.034	0.021	0.006	0.026	0.019	0.03	0.012	0.016	0.014	0.037	0.014
cg11911122	chr8	71316769	71316719	71316819	3	CD4T-cells EPIC	0.032	0.044	0.371	0.057	0.385	0.033	0.019	0.059	0.046	0.029	0.029	0.03	0.035	0.025	0.092	0.032	0.078	0.067	0.072	0.075	0.062	0.046	0.056	0.058	0.085
cg25150243	chr15	50474159	50474109	50474209	3	CD4T-cells EPIC	0.143	0.353	0.507	0.247	0.532	0.13	0.1	0.055	0.078	0.017	0.015	0.004	0.007	0.009	0.104	0.005	0.037	0.032	0.034	0.051	0.025	0.013	0.035	0.055	0.03
cg25417405	chr15	50474129	50474079	50474179	3	CD4T-cells EPIC	0.328	0.392	0.523	0.392	0.515	0.329	0.312	0.167	0.178	0.036	0.102	0.062	0.06	0.074	0.255	0.049	0.154	0.166	0.186	0.242	0.137	0.115	0.229	0.199	0.206
cg10040748	chr1	211431567	211431517	211431617	3	CD4T-cells EPIC	0.035	0.046	0.397	0.158	0.353	0.038	0.029	0.046	0.039	0.037	0.037	0.042	0.043	0.025	0.055	0.034	0.05	0.092	0.074	0.093	0.055	0.065	0.067	0.068	0.072
cg19725489	chr5	72252795	72252745	72252845	3	CD4T-cells EPIC	0.022	0.087	0.371	0.303	0.42	0.023	0.027	0.031	0.052	0.021	0.024	0.03	0.03	0.002	0.038	0.014	0.032	0.081	0.036	0.061	0.035	0.033	0.04	0.058	0.042
cg21863949	chr21	43198431	43198381	43198481	3	CD4T-cells EPIC	0.135	0.282	0.451	0.211	0.524	0.204	0.046	0.009	0.039	0.012	0.012	0.003	0.013	0.015	0.052	0.012	0.023	0.052	0.034	0.053	0.02	0.025	0.047	0.06	0.026
cg08388111	chr10	74032820	74032770	74032870	3	CD4T-cells EPIC	0.029	0.042	0.239	0.04	0.198	0.037	0.02	0.015	0.039	0.035	0.032	0.027	0.034	0.029	0.054	0.082	0.038	0.053	0.029	0.04	0.02	0.028	0.031	0.037	0.029
cg14222879	chr8	71316696	71316646	71316746	3	CD4T-cells EPIC	0.007	0.011	0.14	0.014	0.16	0.008	0.006	0.023	0.017	0.007	0.009	0.009	0.013	0.004	0.042	0.013	0.05	0.031	0.031	0.023	0.033	0.014	0.015	0.023	0.033
cg14247332	chr9	132805979	132805929	132806029	3	CD4T-cells EPIC	0.008	0.087	0.095	0.028	0.168	0.016	0.005	0	0.005	0.001	0.003	0.002	0	0	0.012	0.007	0.005	0.014	0.007	0.006	0.008	0.005	0.006	0.013	0.005
cg09878888	chr11	57529614	57529564	57529664	3	CD4T-cells EPIC	0.04	0.193	0.547	0.185	0.597	0.04	0.021	0.05	0.035	0.036	0.039	0.032	0.033	0.027	0.085	0.028	0.057	0.135	0.101	0.143	0.066	0.098	0.093	0.13	0.095
cg15846482	chr11	18610557	18610507	18610607	3	CD4T-cells EPIC	0.059	0.162	0.484	0.112	0.62	0.066	0.055	0.055	0.05	0.038	0.035	0.04	0.034	0.032	0.063	0.038	0.054	0.086	0.078	0.087	0.057	0.068	0.071	0.07	0.068
cg27653384	chr22	22293118	22293068	22293168	3	CD4T-cells EPIC	0.259	0.515	0.8	0.192	0.616	0.262	0.525	0.018	0.03	0.018	0.023	0.028	0.018	0.011	0.066	0.007	0.096	0.127	0.15	0.16	0.076	0.081	0.057	0.109	0.063
cg25011475	chr10	88517608	88517558	88517658	3	CD4T-cells EPIC	0.035	0.103	0.298	0.101	0.364	0.034	0.045	0.024	0.041	0.019	0.019	0.013	0.025	0.015	0.052	0.019	0.052	0.068	0.031	0.047	0.04	0.027	0.027	0.062	0.041
cg12917475	chr14	23775787	23775737	23775837	3	CD4T-cells EPIC	0.044	0.06	0.335	0.058	0.336	0.046	0.032	0.054	0.048	0.047	0.059	0.058	0.058	0.042	0.058	0.036	0.053	0.117	0.075	0.108	0.055	0.08	0.076	0.086	0.076
cg05877109	chr14	23775794	23775744	23775844	3	CD4T-cells EPIC	0.044	0.05	0.346	0.058	0.346	0.043	0.014	0.039	0.036	0.032	0.043	0.038	0.043	0.038	0.062	0.037	0.034	0.089	0.066	0.09	0.049	0.069	0.061	0.074	0.065
cg25149155	chr14	23775777	23775727	23775827	3	CD4T-cells EPIC	0.085	0.104	0.386	0.105	0.391	0.082	0.045	0.076	0.087	0.068	0.096	0.085	0.099	0.082	0.111	0.092	0.063	0.124	0.087	0.127	0.073	0.098	0.096	0.101	0.092
cg04542489	chr14	23775746	23775696	23775796	3	CD4T-cells EPIC	0.025	0.051	0.214	0.043	0.216	0.028	0.038	0.073	0.04	0.046	0.027	0.039	0.036	0.019	0.04	0.01	0.048	0.053	0.04	0.061	0.03	0.037	0.04	0.055	0.035
cg13687825	chr8	101225344	101225294	101225394	3	CD4T-cells EPIC	0.036	0.075	0.095	0.005	0.004	0.004	0.013	0.008	0.008	0.01	0.008	0.002	0.005	0.006	0.01	0.009	0.003	0.14	0.009	0.001	0.008	0.001	0.007	0.028	0.019
cg09226051	chr1	247611502	247611452	247611552	3	CD4T-cells EPIC	0.268	0.521	0.643	0.358	0.648	0.331	0.105	0.043	0.028	0.013	0.053	0.006	0.011	0.008	0.07	0.019	0.028	0.066	0.037	0.055	0.022	0.032	0.03	0.058	0.023
cg03717364	chr2	43202481	43202431	43202531	3	CD4T-cells EPIC	0.026	0.167	0.507	0.137	0.515	0.03	0.008	0.036	0.098	0.008	0.02	0.01	0.012	0.006	0.102	0.096	0.033	0.147	0.202	0.136	0.058	0.084	0.079	0.147	0.085
cg04011671	chr2	43202474	43202424	43202524	3	CD4T-cells EPIC	0.018	0.108	0.463	0.08	0.46	0.023	0.012	0.026	0.073	0.013	0.02	0.012	0.019	0.014	0.052	0.067	0.021	0.075	0.13	0.064	0.029	0.034	0.038	0.082	0.04
cg01564818	chr3	9464436	9464386	9464486	3	CD4T-cells EPIC	0.04	0.307	0.632	0.427	0.651	0.052	0.037	0.056	0.089	0.05	0.04	0.051	0.04	0.033	0.075	0.035	0.051	0.099	0.091	0.12	0.118	0.081	0.08	0.098	0.078
cg01870865	chr3	48507087	48507037	48507137	3	CD4T-cells EPIC	0.045	0.488	0.788	0.646	0.822	0.134	0.123	0.047	0.146	0.08	0.036	0.036	0.04	0.029	0.078	0.025	0.046	0.11	0.079	0.108	0.054	0.075	0.084	0.101	0.074
cg26654286	chr17	38465510	38465460	38465560	3	CD4T-cells EPIC	0.032	0.043	0.309	0.041	0.168	0.03	0.027	0.045	0.035	0.192	0.03	0.024	0.031	0.025	0.042	0.032	0.036	0.077	0.062	0.076	0.052	0.132	0.043	0.054	0.053
cg00236832	chr17	38465489	38465439	38465539	3	CD4T-cells EPIC	0.051	0.064	0.219	0.061	0.134	0.051	0.034	0.06	0.07	0.195	0.053	0.058	0.058	0.046	0.076	0.066	0.069	0.073	0.077	0.091	0.055	0.133	0.059	0.065	0.068
cg19276111	chr1	24229232	24229182	24229282	3	CD4T-cells EPIC	0.137	0.293	0.704	0.069	0.655	0.128	0.097	0.034	0.022	0.089	0.075	0.059	0.108	0.045	0.033	0.161	0.054	0.167	0.074	0.141	0.109	0.11	0.295	0.145	0.062
cg11183072	chr17	37894397	37894347	37894447	3	CD4T-cells EPIC	0.029	0.085	0.495	0.303	0.583	0.034	0.012	0.041	0.107	0.007	0.027	0.002	0.012	0.014	0.186	0.014	0.06	0.148	0.101	0.126	0.039	0.053	0.071	0.109	0.062
cg13761998	chr17	37894403	37894353	37894453	3	CD4T-cells EPIC	0.085	0.162	0.464	0.342	0.531	0.083	0.064	0.14	0.18	0.048	0.067	0.061	0.052	0.048	0.238	0.043	0.138	0.236	0.218	0.239	0.12	0.14	0.158	0.204	0.168
cg17740645	chr17	37894413	37894363	37894463	3	CD4T-cells EPIC	0.085	0.165	0.509	0.45	0.581	0.087	0.071	0.154	0.174	0.055	0.088	0.074	0.065	0.055	0.278	0.052	0.13	0.215	0.2	0.217	0.115	0.137	0.155	0.191	0.16
cg16015423	chr19	15217974	15217924	15218024	3	CD4T-cells EPIC	0.018	0.159	0.267	0.073	0.323	0.017	0.008	0.006	0.07	0.022	0.01	0.007	0.019	0.006	0.034	0.015	0.03	0.075	0.042	0.075	0.025	0.031	0.036	0.077	0.03
cg17765751	chr19	15217993	15217943	15218043	3	CD4T-cells EPIC	0.018	0.09	0.105	0.033	0.142	0.016	0.01	0.014	0.044	0.015	0.013	0.015	0.025	0.011	0.016	0.025	0.021	0.043	0.02	0.037	0.016	0.021	0.022	0.032	0.023
cg23161218	chr17	7461638	7461588	7461688	3	CD4T-cells EPIC	0.018	0.05	0.375	0.167	0.397	0.019	0.014	0.031	0.153	0.017	0.021	0.013	0.019	0.01	0.035	0.011	0.055	0.12	0.066	0.129	0.045	0.071	0.067	0.128	0.064
cg15995296	chr11	67210812	67210762	67210862	3	CD4T-cells EPIC	0.065	0.143	0.421	0.243	0.46	0.073	0.033	0.027	0.052	0.055	0.047	0.028	0.067	0.067	0.116	0.061	0.039	0.085	0.033	0.051	0.024	0.031	0.045	0.061	0.04
cg19903071	chr2	160473251	160473201	160473301	3	CD4T-cells EPIC	0.049	0.181	0.59	0.236	0.653	0.046	0.022	0.042	0.272	0.044	0.04	0.099	0.038	0.065	0.081	0.049	0.052	0.131	0.101	0.136	0.071	0.09	0.072	0.091	0.066
cg13461447	chr1	1714001	1713951	1714051	3	CD4T-cells EPIC	0.093	0.275	0.503	0.176	0.551	0.087	0.135	0.045	0.227	0.025	0.027	0.038	0.027	0.027	0.081	0.03	0.07	0.067	0.05	0.065	0.044	0.037	0.045	0.057	0.048
cg06528063	chr17	8532759	8532709	8532809	3	CD4T-cells EPIC	0.01	0.023	0.152	0.023	0.177	0.01	0.067	0.014	0.019	0.031	0.048	0.013	0.064	0.01	0.025	0.016	0.015	0.027	0.012	0.029	0.011	0.009	0.012	0.028	0.014
cg04545296	chr12	48745243	48745193	48745293	3	CD4T-cells EPIC	0.024	0.123	0.361	0.073	0.356	0.025	0.013	0.049	0.049	0.037	0.026	0.023	0.02	0.017	0.123	0.015	0.046	0.112	0.068	0.123	0.047	0.059	0.077	0.089	0.089
cg26404511	chr1	24229575	24229525	24229625	3	CD4T-cells EPIC	0.025	0.163	0.515	0.108	0.595	0.028	0.006	0.037	0.075	0.208	0.093	0.023	0.119	0.041	0.068	0.02	0.043	0.122	0.083	0.11	0.066	0.066	0.151	0.093	0.057
cg01607849	chr12	6976129	6976079	6976179	3	CD4T-cells EPIC	0.096	0.415	0.455	0.333	0.496	0.07	0.136	0.025	0.06	0.023	0.031	0.033	0.027	0.03	0.049	0.026	0.026	0.031	0.026	0.036	0.026	0.025	0.038	0.036	0.031
cg15784646	chr4	159707693	159707643	159707743	3	CD4T-cells EPIC	0.095	0.174	0.645	0.315	0.648	0.148	0.039	0.082	0.142	0.087	0.054	0.038	0.055	0.04	0.089	0.056	0.07	0.158	0.123	0.175	0.08	0.085	0.08	0.109	0.086
cg17525495	chr17	56401734	56401684	56401784	3	CD4T-cells EPIC	0.097	0.389	0.894	0.751	0.907	0.132	0.083	0.069	0.072	0.054	0.065	0.028	0.036	0.029	0.123	0.047	0.096	0.243	0.157	0.204	0.089	0.111	0.116	0.205	0.096
cg04347477	chr12	125002007	125001957	125002057	3	CD4T-cells EPIC	0.137	0.456	0.701	0.334	0.697	0.129	0.078	0.073	0.093	0.042	0.033	0.016	0.032	0.021	0.13	0.025	0.072	0.202	0.11	0.157	0.061	0.084	0.089	0.147	0.078
cg04406436	chr1	38942313	38942263	38942363	3	CD4T-cells EPIC	0.032	0.086	0.344	0.04	0.219	0.032	0.011	0.094	0.13	0.032	0.012	0.031	0.03	0.012	0.027	0.242	0.044	0.054	0.085	0.129	0.04	0.097	0.043	0.057	0.042
cg05041073	chr17	37774893	37774843	37774943	3	CD4T-cells EPIC	0.009	0.015	0.118	0.029	0.259	0.011	0.004	0.005	0.053	0.012	0.018	0.004	0.019	0.018	0.027	0.027	0.004	0.005	0.006	0.003	0.005	0.005	0.007	0.009	0.006
cg21936280	chr17	37774934	37774884	37774984	3	CD4T-cells EPIC	0.072	0.123	0.366	0.186	0.471	0.078	0.071	0.099	0.187	0.076	0.08	0.112	0.068	0.071	0.155	0.066	0.109	0.185	0.14	0.17	0.118	0.134	0.134	0.158	0.15
cg08360820	chr10	11652640	11652590	11652690	3	CD4T-cells EPIC	0.021	0.015	0.227	0.08	0.505	0.019	0.027	0.028	0.036	0.055	0.002	0	0.029	0.015	0.008	0.043	0.001	0.027	0.031	0.021	0.023	0.02	0.016	0.029	0.026
cg02573357	chr1	203738799	203738749	203738849	3	CD4T-cells EPIC	0.062	0.389	0.763	0.385	0.81	0.059	0.059	0.073	0.17	0.057	0.061	0.058	0.062	0.052	0.097	0.057	0.081	0.165	0.139	0.146	0.112	0.114	0.127	0.147	0.136
cg18108087	chr1	59762112	59762062	59762162	3	CD4T-cells EPIC	0.035	0.04	0.2	0.042	0.077	0.039	0.019	0.035	0.044	0.032	0.032	0.04	0.037	0.03	0.043	0.038	0.036	0.04	0.043	0.049	0.034	0.036	0.046	0.035	0.042
cg06074992	chr16	71598553	71598503	71598603	3	CD4T-cells EPIC	0.04	0.09	0.293	0.125	0.215	0.04	0.082	0.045	0.037	0.032	0.036	0.04	0.035	0.026	0.057	0.038	0.048	0.059	0.055	0.067	0.041	0.047	0.048	0.049	0.042
cg18213545	chr11	57529400	57529350	57529450	3	CD4T-cells EPIC	0.028	0.14	0.52	0.159	0.596	0.033	0.034	0.077	0.052	0.049	0.028	0.053	0.054	0.03	0.039	0.025	0.098	0.171	0.102	0.152	0.076	0.113	0.114	0.156	0.098
cg10831212	chr11	57529419	57529369	57529469	3	CD4T-cells EPIC	0.023	0.217	0.805	0.376	0.815	0.028	0.032	0.042	0.025	0.023	0.028	0.039	0.026	0.017	0.04	0.016	0.052	0.104	0.08	0.102	0.07	0.067	0.069	0.097	0.067
cg04313875	chr17	1553202	1553152	1553252	4	NK-cells EPIC	0.006	0.011	0.007	0.237	0.018	0.006	0.006	0.004	0.42	0.006	0.005	0.08	0.016	0.019	0.01	0.004	0.006	0.003	0.005	0.002	0.005	0.005	0.004	0.006	0.013
cg16256390	chr14	99712336	99712286	99712386	4	NK-cells EPIC	0.091	0.174	0.099	0.393	0.172	0.086	0.058	0.084	0.109	0.104	0.069	0.062	0.105	0.089	0.081	0.447	0.059	0.473	0.077	0.071	0.043	0.112	0.062	0.095	0.065
cg27043010	chr14	99712380	99712330	99712430	4	NK-cells EPIC	0.021	0.053	0.037	0.354	0.072	0.027	0.01	0.008	0.024	0.02	0.01	0.006	0.013	0.006	0.018	0.317	0.016	0.264	0.022	0.021	0.011	0.039	0.008	0.032	0.014
cg01447281	chr1	8482689	8482639	8482739	4	NK-cells EPIC	0.051	0.182	0.083	0.563	0.221	0.043	0.063	0.054	0.073	0.049	0.03	0.059	0.066	0.039	0.055	0.072	0.05	0.083	0.078	0.086	0.059	0.06	0.075	0.088	0.07
cg08635931	chr11	10880635	10880585	10880685	4	NK-cells EPIC	0.023	0.044	0.076	0.329	0.173	0.027	0.052	0.047	0.049	0.025	0.019	0.042	0.029	0.019	0.054	0.019	0.046	0.03	0.038	0.049	0.032	0.044	0.063	0.031	0.048
cg15473346	chr1	165798420	165798370	165798470	4	NK-cells EPIC	0.007	0.021	0.435	0.396	0.372	0.008	0.034	0.022	0.018	0	0.155	0.01	0.009	0.011	0.04	0.014	0.023	0.02	0.016	0.018	0.031	0.014	0.045	0.026	0.024
cg06121450	chr1	165798382	165798332	165798432	4	NK-cells EPIC	0.055	0.062	0.265	0.232	0.234	0.054	0.037	0.074	0.073	0.051	0.164	0.057	0.052	0.046	0.069	0.054	0.062	0.073	0.073	0.093	0.086	0.067	0.101	0.075	0.077
cg09284949	chr19	51190179	51190129	51190229	4	NK-cells EPIC	0.028	0.117	0.389	0.699	0.419	0.066	0.011	0.039	0.505	0.015	0.02	0.008	0.009	0.007	0.114	0.014	0.067	0.045	0.091	0.025	0.028	0.024	0.021	0.046	0.332
cg15770702	chr17	43384845	43384795	43384895	4	NK-cells EPIC	0.033	0.055	0.073	0.357	0.081	0.034	0.094	0.079	0.148	0.043	0.017	0.046	0.032	0.027	0.02	0.023	0.138	0.027	0.061	0.035	0.181	0.033	0.047	0.036	0.043
cg13279811	chr3	24725365	24725315	24725415	4	NK-cells EPIC	0.086	0.182	0.224	0.538	0.232	0.096	0.064	0.045	0.073	0.055	0.026	0.055	0.028	0.013	0.064	0.015	0.071	0.048	0.059	0.086	0.05	0.031	0.44	0.06	0.046
cg15085899	chr12	125003064	125003014	125003114	4	NK-cells EPIC	0.018	0.306	0.91	0.628	0.942	0.021	0.029	0.006	0.009	0.003	0.007	0	0.003	0.002	0.033	0.008	0.018	0.062	0.026	0.041	0.015	0.021	0.026	0.049	0.017
cg08462306	chr1	45273545	45273495	45273595	4	NK-cells EPIC	0.011	0.018	0.016	0.22	0.02	0.012	0.015	0.033	0.335	0.016	0.01	0.048	0.022	0.019	0.023	0.012	0.022	0.019	0.031	0.038	0.076	0.07	0.048	0.017	0.034
cg24254387	chr1	45273495	45273445	45273545	4	NK-cells EPIC	0.047	0.057	0.056	0.33	0.06	0.049	0.04	0.096	0.501	0.059	0.056	0.082	0.073	0.093	0.065	0.059	0.062	0.04	0.061	0.062	0.127	0.128	0.073	0.051	0.073
cg12043428	chr2	38892958	38892908	38893008	4	NK-cells EPIC	0.029	0.075	0.048	0.244	0.068	0.047	0.02	0.032	0.107	0.049	0.031	0.031	0.056	0.024	0.044	0.045	0.021	0.019	0.127	0.034	0.026	0.093	0.031	0.042	0.027
cg03666441	chr17	7254671	7254621	7254721	4	NK-cells EPIC	0.068	0.244	0.532	0.438	0.582	0.1	0.038	0.01	0.041	0.014	0.036	0.009	0.028	0.024	0.085	0.031	0.026	0.04	0.029	0.038	0.018	0.016	0.031	0.045	0.025
cg01088404	chr12	48214523	48214473	48214573	4	NK-cells EPIC	0.051	0.196	0.491	0.717	0.777	0.044	0.085	0.062	0.087	0.241	0.046	0.256	0.167	0.035	0.092	0.057	0.058	0.124	0.089	0.101	0.074	0.079	0.077	0.118	0.077
cg21570709	chr1	150592475	150592425	150592525	4	NK-cells EPIC	0.107	0.426	0.189	0.567	0.294	0.144	0.04	0.049	0.103	0.048	0.052	0.069	0.067	0.026	0.082	0.052	0.07	0.127	0.089	0.105	0.165	0.075	0.225	0.063	0.108
cg16898124	chr3	126195383	126195333	126195433	4	NK-cells EPIC	0.045	0.132	0.153	0.178	0.26	0.055	0.014	0.014	0.012	0.008	0.006	0.015	0.007	0.011	0.016	0.009	0.01	0.03	0.013	0.029	0.01	0.008	0.012	0.021	0.009
cg07392085	chr5	141489673	141489623	141489723	4	NK-cells EPIC	0.045	0.127	0.066	0.347	0.146	0.044	0.079	0.066	0.075	0.061	0.067	0.063	0.054	0.072	0.082	0.139	0.084	0.055	0.075	0.065	0.067	0.049	0.043	0.051	0.092
cg23643435	chr2	38893251	38893201	38893301	4	NK-cells EPIC	0.057	0.099	0.079	0.308	0.137	0.037	0.014	0.013	0.24	0.009	0.012	0.045	0.019	0.013	0.013	0.012	0.023	0.045	0.262	0.106	0.045	0.165	0.051	0.045	0.061
cg05604112	chr2	38893237	38893187	38893287	4	NK-cells EPIC	0.041	0.055	0.054	0.216	0.082	0.04	0.025	0.044	0.173	0.038	0.041	0.087	0.06	0.044	0.057	0.039	0.027	0.05	0.208	0.065	0.039	0.127	0.045	0.044	0.048
cg26635214	chr16	30996483	30996433	30996533	4	NK-cells EPIC	0.027	0.154	0.134	0.171	0.131	0.033	0.022	0.038	0.085	0.035	0.021	0.011	0.026	0.027	0.034	0.021	0.018	0.017	0.008	0.005	0.011	0.008	0.014	0.006	0.018
cg02256631	chr16	31342952	31342902	31343002	4	NK-cells EPIC	0.112	0.084	0.165	0.409	0.128	0.115	0.044	0.079	0.134	0.085	0.068	0.044	0.063	0.097	0.077	0.223	0.087	0.061	0.125	0.045	0.047	0.077	0.042	0.106	0.054
cg12717729	chr1	24071253	24071203	24071303	4	NK-cells EPIC	0.04	0.223	0.252	0.377	0.273	0.034	0.173	0.053	0.191	0.024	0.034	0.038	0.049	0.027	0.036	0.051	0.029	0.079	0.055	0.072	0.062	0.04	0.054	0.046	0.061
cg19725489	chr5	72252795	72252745	72252845	4	NK-cells EPIC	0.022	0.087	0.371	0.303	0.42	0.023	0.027	0.031	0.052	0.021	0.024	0.03	0.03	0.002	0.038	0.014	0.032	0.081	0.036	0.061	0.035	0.033	0.04	0.058	0.042
cg00738869	chr3	138552648	138552598	138552698	4	NK-cells EPIC	0.029	0.22	0.078	0.318	0.171	0.031	0.006	0.06	0.051	0.053	0.021	0.023	0.028	0.026	0.107	0.029	0.092	0.072	0.117	0.078	0.079	0.04	0.073	0.079	0.135
cg12446199	chr1	167408841	167408791	167408891	4	NK-cells EPIC	0.025	0.024	0.627	0.453	0.643	0.028	0.013	0.019	0.027	0.023	0.022	0.013	0.024	0.016	0.053	0.287	0.05	0.149	0.056	0.075	0.031	0.06	0.051	0.085	0.042
cg16411883	chr5	106878353	106878303	106878403	4	NK-cells EPIC	0.039	0.093	0.201	0.384	0.299	0.04	0.035	0.046	0.375	0.037	0.027	0.049	0.028	0.023	0.047	0.039	0.055	0.051	0.06	0.055	0.064	0.045	0.27	0.049	0.047
cg18660064	chr1	23504632	23504582	23504682	4	NK-cells EPIC	0.058	0.161	0.433	0.471	0.513	0.054	0.06	0.039	0.045	0.073	0.054	0.059	0.057	0.024	0.081	0.036	0.074	0.11	0.107	0.116	0.078	0.073	0.078	0.109	0.085
cg19286686	chr2	158731699	158731649	158731749	4	NK-cells EPIC	0.036	0.08	0.092	0.096	0.208	0.042	0.02	0.043	0.036	0.042	0.051	0.05	0.045	0.029	0.046	0.041	0.023	0.057	0.047	0.049	0.04	0.044	0.046	0.043	0.048
cg23967461	chr2	158731736	158731686	158731786	4	NK-cells EPIC	0.03	0.129	0.159	0.254	0.353	0.035	0.026	0.042	0.032	0.022	0.015	0.035	0.027	0.014	0.027	0.022	0.033	0.059	0.056	0.058	0.041	0.045	0.049	0.051	0.045
cg08447324	chr19	51170816	51170766	51170866	4	NK-cells EPIC	0.03	0.087	0.036	0.228	0.042	0.03	0.019	0.017	0.47	0.03	0.023	0.015	0.032	0.038	0.04	0.242	0.01	0.009	0.012	0.007	0.008	0.009	0.016	0.014	0.028
cg25737313	chr19	12899557	12899507	12899607	4	NK-cells EPIC	0.035	0.04	0.33	0.252	0.345	0.037	0.017	0.034	0.149	0.035	0.049	0.032	0.028	0.034	0.051	0.044	0.049	0.007	0.026	0.006	0.016	0.009	0.01	0.009	0.01
cg01870865	chr3	48507087	48507037	48507137	4	NK-cells EPIC	0.045	0.488	0.788	0.646	0.822	0.134	0.123	0.047	0.146	0.08	0.036	0.036	0.04	0.029	0.078	0.025	0.046	0.11	0.079	0.108	0.054	0.075	0.084	0.101	0.074
cg05406868	chr7	5467366	5467316	5467416	4	NK-cells EPIC	0.039	0.153	0.111	0.27	0.157	0.068	0.029	0.04	0.044	0.042	0.037	0.063	0.129	0.035	0.058	0.03	0.037	0.06	0.064	0.071	0.045	0.049	0.05	0.075	0.058
cg01014262	chr16	48533930	48533880	48533980	4	NK-cells EPIC	0.049	0.393	0.544	0.53	0.656	0.05	0.114	0.06	0.155	0.056	0.082	0.054	0.055	0.024	0.089	0.032	0.033	0.091	0.074	0.101	0.053	0.066	0.067	0.103	0.065
cg22961457	chr20	62370310	62370260	62370360	4	NK-cells EPIC	0.053	0.379	0.244	0.495	0.385	0.072	0.056	0.051	0.486	0.041	0.036	0.033	0.046	0.031	0.099	0.029	0.104	0.114	0.073	0.073	0.044	0.11	0.067	0.128	0.108
cg17525495	chr17	56401734	56401684	56401784	4	NK-cells EPIC	0.097	0.389	0.894	0.751	0.907	0.132	0.083	0.069	0.072	0.054	0.065	0.028	0.036	0.029	0.123	0.047	0.096	0.243	0.157	0.204	0.089	0.111	0.116	0.205	0.096
cg00066663	chr17	7792674	7792624	7792724	4	NK-cells EPIC	0.078	0.407	0.283	0.531	0.366	0.079	0.108	0.083	0.165	0.068	0.076	0.079	0.07	0.067	0.096	0.07	0.083	0.117	0.112	0.127	0.095	0.109	0.106	0.124	0.112
cg01664727	chr21	36258423	36258373	36258473	4	NK-cells EPIC	0.156	0.378	0.481	0.556	0.659	0.205	0.095	0.034	0.124	0.057	0.035	0.182	0.054	0.02	0.078	0.055	0.072	0.038	0.032	0.038	0.044	0.032	0.228	0.076	0.055
cg09802389	chr4	122617307	122617257	122617357	4	NK-cells EPIC	0.033	0.087	0.159	0.269	0.242	0.038	0.031	0.028	0.144	0.25	0.023	0.032	0.028	0.02	0.031	0.025	0.055	0.061	0.04	0.033	0.05	0.033	0.062	0.031	0.031
cg13357602	chr6	30655720	30655670	30655770	4	NK-cells EPIC	0.04	0.039	0.367	0.335	0.623	0.104	0.037	0.01	0.047	0.051	0.167	0.076	0.049	0.018	0.03	0.061	0.018	0.048	0.011	0.006	0.077	0.011	0.022	0.026	0.011
cg01018002	chr1	28844479	28844429	28844529	4	NK-cells EPIC	0.051	0.098	0.09	0.176	0.218	0.041	0.024	0.015	0.026	0.044	0.004	0.017	0.033	0.057	0.052	0.049	0.033	0.026	0.018	0.008	0.032	0.008	0.032	0.02	0.03
cg24691069	chr6	37322773	37322723	37322823	4	NK-cells EPIC	0.008	0.028	0.094	0.146	0.216	0.009	0.008	0.047	0.027	0.023	0.016	0.009	0.019	0.002	0.031	0.02	0.068	0.035	0.024	0.045	0.022	0.014	0.039	0.036	0.033
cg22501342	chr6	37322729	37322679	37322779	4	NK-cells EPIC	0.053	0.092	0.229	0.325	0.377	0.06	0.062	0.162	0.085	0.114	0.064	0.077	0.074	0.063	0.121	0.07	0.172	0.125	0.132	0.16	0.128	0.092	0.282	0.117	0.141
cg21161394	chr1	167408709	167408659	167408759	4	NK-cells EPIC	0.031	0.072	0.548	0.461	0.551	0.044	0.01	0.029	0.039	0.036	0.042	0.011	0.017	0.013	0.075	0.354	0.062	0.234	0.111	0.167	0.087	0.134	0.085	0.147	0.088
cg02648847	chr1	167408735	167408685	167408785	4	NK-cells EPIC	0.066	0.058	0.689	0.583	0.629	0.072	0.049	0.061	0.078	0.088	0.06	0.047	0.066	0.043	0.081	0.297	0.075	0.216	0.131	0.138	0.11	0.123	0.094	0.13	0.096
cg02676175	chr17	7253720	7253670	7253770	4	NK-cells EPIC	0.371	0.532	0.523	0.703	0.379	0.541	0.249	0.081	0.08	0.113	0.039	0.064	0.044	0.04	0.094	0.036	0.139	0.182	0.112	0.126	0.076	0.08	0.087	0.187	0.092
cg23829102	chr4	124476694	124476644	124476744	4	NK-cells EPIC	0.055	0.247	0.453	0.735	0.638	0.049	0.122	0.084	0.577	0.048	0.078	0.383	0.085	0.068	0.095	0.047	0.266	0.155	0.122	0.179	0.108	0.126	0.117	0.179	0.194
cg13315450	chr2	220114289	220114239	220114339	4	NK-cells EPIC	0.096	0.073	0.084	0.458	0.081	0.068	0.359	0.104	0.153	0.065	0.099	0.157	0.118	0.084	0.101	0.057	0.138	0.113	0.127	0.094	0.092	0.106	0.211	0.097	0.116
cg03484180	chr3	49967517	49967467	49967567	4	NK-cells EPIC	0.335	0.5	0.445	0.52	0.469	0.365	0.348	0.03	0.038	0.017	0.032	0.022	0.025	0.036	0.088	0.024	0.045	0.055	0.038	0.05	0.033	0.039	0.041	0.059	0.035
cg13072940	chr3	49967521	49967471	49967571	4	NK-cells EPIC	0.31	0.41	0.384	0.415	0.401	0.322	0.345	0.088	0.069	0.058	0.101	0.106	0.098	0.091	0.128	0.071	0.09	0.137	0.109	0.131	0.087	0.112	0.111	0.112	0.108
cg05047486	chr17	38277603	38277553	38277653	4	NK-cells EPIC	0.046	0.075	0.134	0.244	0.248	0.047	0.051	0.047	0.046	0.05	0.04	0.046	0.049	0.035	0.044	0.043	0.057	0.05	0.058	0.059	0.048	0.053	0.055	0.052	0.06
cg06126721	chr17	1478065	1478015	1478115	4	NK-cells EPIC	0.171	0.597	0.86	0.699	0.898	0.227	0.129	0.053	0.203	0.032	0.027	0.05	0.039	0.03	0.078	0.033	0.109	0.13	0.077	0.124	0.064	0.07	0.082	0.115	0.081
cg23728447	chr10	126429267	126429217	126429317	4	NK-cells EPIC	0.11	0.243	0.33	0.548	0.494	0.107	0.224	0.041	0.291	0.04	0.067	0.111	0.256	0.051	0.121	0.088	0.112	0.067	0.133	0.087	0.08	0.093	0.066	0.082	0.082
cg20381404	chr5	34008215	34008165	34008265	4	NK-cells EPIC	0.031	0.095	0.017	0.115	0.087	0.066	0.009	0.079	0.016	0.061	0.011	0.017	0.014	0.004	0.009	0.03	0.028	0.012	0.059	0.003	0.019	0.008	0.012	0.014	0.015
cg08462306	chr1	45273545	45273495	45273595	4	NK-cells EPIC	0.011	0.018	0.016	0.22	0.02	0.012	0.015	0.033	0.335	0.016	0.01	0.048	0.022	0.019	0.023	0.012	0.022	0.019	0.031	0.038	0.076	0.07	0.048	0.017	0.034
cg24254387	chr1	45273495	45273445	45273545	4	NK-cells EPIC	0.047	0.057	0.056	0.33	0.06	0.049	0.04	0.096	0.501	0.059	0.056	0.082	0.073	0.093	0.065	0.059	0.062	0.04	0.061	0.062	0.127	0.128	0.073	0.051	0.073
cg22897141	chr11	64577338	64577288	64577388	4	NK-cells EPIC	0.263	0.197	0.259	0.318	0.207	0.201	0.124	0.175	0.004	0.002	0.038	0	0.021	0.014	0.094	0.005	0.134	0.055	0.04	0.034	0.029	0.016	0.018	0.042	0.041
cg09915396	chr17	2907895	2907845	2907945	4	NK-cells EPIC	0.075	0.059	0.453	0.509	0.513	0.089	0.118	0.106	0.167	0.059	0.056	0.057	0.042	0.033	0.107	0.028	0.167	0.19	0.159	0.167	0.084	0.127	0.118	0.154	0.112
cg02076355	chr10	45474372	45474322	45474422	4	NK-cells EPIC	0.109	0.111	0.246	0.472	0.443	0.112	0.101	0.136	0.287	0.041	0.072	0.049	0.05	0.034	0.125	0.039	0.094	0.168	0.119	0.167	0.055	0.124	0.131	0.104	0.099
cg18584387	chr12	4384879	4384829	4384929	4	NK-cells EPIC	0.028	0.086	0.056	0.332	0.072	0.032	0.03	0.193	0.082	0.059	0.052	0.103	0.052	0.07	0.095	0.051	0.21	0.11	0.134	0.076	0.117	0.11	0.084	0.118	0.113
cg07066369	chr12	4384888	4384838	4384938	4	NK-cells EPIC	0.009	0.057	0.035	0.196	0.047	0.012	0.002	0.131	0.029	0.031	0.023	0.038	0.018	0.032	0.056	0.03	0.158	0.083	0.108	0.041	0.064	0.08	0.036	0.084	0.075
cg17580045	chr12	4384890	4384840	4384940	4	NK-cells EPIC	0.058	0.111	0.082	0.247	0.101	0.067	0.067	0.201	0.099	0.094	0.076	0.151	0.086	0.088	0.131	0.07	0.203	0.148	0.2	0.114	0.171	0.168	0.105	0.161	0.167
cg24070123	chr6	34665156	34665106	34665206	4	NK-cells EPIC	0.084	0.191	0.175	0.229	0.184	0.015	0.111	0.019	0.046	0.013	0.051	0.05	0.026	0.018	0.081	0.046	0.037	0.027	0.019	0.021	0.106	0.025	0.084	0.017	0.024
cg23125506	chr15	41198534	41198484	41198584	4	NK-cells EPIC	0.118	0.049	0.653	0.558	0.608	0.125	0.402	0.053	0.318	0.042	0.048	0.053	0.044	0.034	0.086	0.03	0.065	0.177	0.096	0.152	0.067	0.091	0.078	0.116	0.078
cg11930955	chr12	113660045	113659995	113660095	4	NK-cells EPIC	0.255	0.234	0.11	0.619	0.194	0.335	0.362	0.12	0.247	0.121	0.091	0.145	0.075	0.083	0.185	0.059	0.15	0.15	0.192	0.152	0.101	0.156	0.143	0.144	0.183
cg10911160	chr5	118691794	118691744	118691844	4	NK-cells EPIC	0.058	0.07	0.102	0.146	0.151	0.065	0.074	0.063	0.065	0.06	0.064	0.117	0.458	0.069	0.067	0.062	0.06	0.056	0.073	0.07	0.064	0.076	0.067	0.062	0.068
cg23917399	chr5	118691751	118691701	118691801	4	NK-cells EPIC	0.069	0.069	0.189	0.463	0.271	0.096	0.161	0.057	0.117	0.051	0.065	0.23	0.652	0.08	0.05	0.072	0.067	0.089	0.088	0.088	0.066	0.095	0.07	0.117	0.076
cg05783185	chr8	119121281	119121231	119121331	4	NK-cells EPIC	0.043	0.295	0.661	0.656	0.747	0.052	0.232	0.088	0.117	0.028	0.031	0.262	0.068	0.056	0.089	0.045	0.099	0.148	0.173	0.153	0.207	0.221	0.143	0.135	0.137
cg11639950	chr12	125003407	125003357	125003457	4	NK-cells EPIC	0.315	0.639	0.915	0.893	0.927	0.532	0.482	0.068	0.044	0.04	0.114	0.035	0.028	0.017	0.161	0.027	0.116	0.24	0.134	0.214	0.09	0.134	0.132	0.238	0.127
cg17187521	chr12	125003379	125003329	125003429	4	NK-cells EPIC	0.094	0.349	0.699	0.575	0.758	0.134	0.1	0.073	0.053	0.044	0.086	0.087	0.071	0.055	0.125	0.04	0.123	0.216	0.158	0.198	0.106	0.137	0.132	0.195	0.129
cg21161394	chr1	167408709	167408659	167408759	4	NK-cells EPIC	0.031	0.072	0.548	0.461	0.551	0.044	0.01	0.029	0.039	0.036	0.042	0.011	0.017	0.013	0.075	0.354	0.062	0.234	0.111	0.167	0.087	0.134	0.085	0.147	0.088
cg02648847	chr1	167408735	167408685	167408785	4	NK-cells EPIC	0.066	0.058	0.689	0.583	0.629	0.072	0.049	0.061	0.078	0.088	0.06	0.047	0.066	0.043	0.081	0.297	0.075	0.216	0.131	0.138	0.11	0.123	0.094	0.13	0.096
cg13909895	chr22	51066142	51066092	51066192	4	NK-cells EPIC	0.305	0.383	0.341	0.517	0.238	0.322	0.267	0.021	0.195	0.026	0.065	0.046	0.028	0.083	0.229	0.021	0.083	0.049	0.035	0.02	0.114	0.054	0.111	0.048	0.269
cg26604214	chr17	2907678	2907628	2907728	4	NK-cells EPIC	0.08	0.081	0.191	0.367	0.323	0.085	0.076	0.121	0.13	0.116	0.074	0.051	0.113	0.095	0.093	0.078	0.096	0.085	0.069	0.077	0.058	0.069	0.078	0.07	0.075
cg18584387	chr12	4384879	4384829	4384929	4	NK-cells EPIC	0.028	0.086	0.056	0.332	0.072	0.032	0.03	0.193	0.082	0.059	0.052	0.103	0.052	0.07	0.095	0.051	0.21	0.11	0.134	0.076	0.117	0.11	0.084	0.118	0.113
cg07066369	chr12	4384888	4384838	4384938	4	NK-cells EPIC	0.009	0.057	0.035	0.196	0.047	0.012	0.002	0.131	0.029	0.031	0.023	0.038	0.018	0.032	0.056	0.03	0.158	0.083	0.108	0.041	0.064	0.08	0.036	0.084	0.075
cg17580045	chr12	4384890	4384840	4384940	4	NK-cells EPIC	0.058	0.111	0.082	0.247	0.101	0.067	0.067	0.201	0.099	0.094	0.076	0.151	0.086	0.088	0.131	0.07	0.203	0.148	0.2	0.114	0.171	0.168	0.105	0.161	0.167
cg23051299	chr2	75938289	75938239	75938339	4	NK-cells EPIC	0.206	0.347	0.21	0.35	0.213	0.168	0.349	0.038	0.092	0.034	0.053	0.028	0.03	0.03	0.059	0.03	0.059	0.039	0.049	0.046	0.044	0.039	0.038	0.059	0.047
cg20704342	chr2	75938273	75938223	75938323	4	NK-cells EPIC	0.147	0.236	0.162	0.184	0.165	0.128	0.199	0.078	0.094	0.051	0.047	0.072	0.048	0.04	0.07	0.043	0.091	0.098	0.1	0.104	0.091	0.092	0.085	0.104	0.102
cg26476925	chr19	45245446	45245396	45245496	4	NK-cells EPIC	0.094	0.456	0.74	0.755	0.778	0.09	0.161	0.085	0.302	0.065	0.076	0.403	0.102	0.081	0.145	0.07	0.094	0.184	0.154	0.192	0.121	0.146	0.138	0.171	0.138
cg24011261	chr3	49396226	49396176	49396276	4	NK-cells EPIC	0.014	0.106	0.119	0.269	0.19	0.023	0.045	0.053	0.085	0.028	0.022	0.104	0.318	0.045	0.035	0.02	0.08	0.076	0.065	0.082	0.109	0.052	0.123	0.083	0.087
cg05551922	chr3	49396232	49396182	49396282	4	NK-cells EPIC	0.032	0.128	0.135	0.222	0.191	0.038	0.014	0.013	0.054	0.02	0.027	0.068	0.278	0.034	0.028	0.028	0.03	0.042	0.041	0.047	0.061	0.03	0.057	0.043	0.036
cg05055782	chr3	49396193	49396143	49396243	4	NK-cells EPIC	0.068	0.182	0.235	0.357	0.269	0.086	0.07	0.076	0.175	0.064	0.085	0.166	0.322	0.114	0.078	0.066	0.085	0.093	0.095	0.131	0.171	0.082	0.287	0.091	0.124
cg03214730	chr16	73081558	73081508	73081608	4	NK-cells EPIC	0.04	0.052	0.107	0.208	0.115	0.044	0.081	0.057	0.13	0.041	0.037	0.064	0.051	0.039	0.056	0.033	0.04	0.048	0.051	0.054	0.04	0.044	0.047	0.049	0.062
cg07346187	chr6	149775621	149775571	149775671	4	NK-cells EPIC	0.073	0.583	0.662	0.591	0.737	0.062	0.033	0.046	0.199	0.035	0.043	0.412	0.069	0.034	0.111	0.038	0.053	0.131	0.087	0.108	0.064	0.081	0.073	0.117	0.074
cg22001211	chr2	61766532	61766482	61766582	4	NK-cells EPIC	0.104	0.089	0.083	0.382	0.148	0.149	0.148	0.094	0.073	0.428	0.069	0.063	0.053	0.05	0.074	0.119	0.086	0.094	0.108	0.086	0.1	0.093	0.073	0.08	0.08
cg20518511	chr7	5458901	5458851	5458951	4	NK-cells EPIC	0.084	0.246	0.2	0.316	0.219	0.12	0.052	0.062	0.055	0.046	0.062	0.05	0.047	0.047	0.067	0.041	0.066	0.088	0.084	0.094	0.064	0.069	0.075	0.092	0.079
cg09033131	chr11	118135094	118135044	118135144	4	NK-cells EPIC	0.023	0.029	0.102	0.097	0.2	0.013	0.027	0.023	0.055	0.005	0.011	0.003	0.008	0.015	0.026	0.026	0.015	0.005	0.013	0.006	0.008	0.006	0.004	0.015	0.01
cg16594165	chr11	118135105	118135055	118135155	4	NK-cells EPIC	0.061	0.093	0.17	0.13	0.274	0.05	0.043	0.081	0.117	0.037	0.053	0.07	0.059	0.04	0.066	0.058	0.072	0.069	0.078	0.077	0.052	0.056	0.05	0.065	0.077
cg01607849	chr12	6976129	6976079	6976179	4	NK-cells EPIC	0.096	0.415	0.455	0.333	0.496	0.07	0.136	0.025	0.06	0.023	0.031	0.033	0.027	0.03	0.049	0.026	0.026	0.031	0.026	0.036	0.026	0.025	0.038	0.036	0.031
cg22249612	chr12	56121485	56121435	56121535	4	NK-cells EPIC	0.278	0.925	0.93	0.751	0.932	0.104	0.8	0.026	0.102	0.332	0.008	0.015	0.018	0.055	0.046	0.013	0.025	0.049	0.033	0.097	0.083	0.035	0.089	0.052	0.021
cg21869046	chr19	41225005	41224955	41225055	4	NK-cells EPIC	0.251	0.375	0.535	0.438	0.622	0.361	0.172	0.027	0.031	0.025	0.036	0.009	0.016	0.024	0.093	0.022	0.044	0.069	0.035	0.041	0.023	0.03	0.036	0.053	0.029
cg12150039	chr19	35490532	35490482	35490582	4	NK-cells EPIC	0.027	0.101	0.264	0.308	0.499	0.03	0.046	0.084	0.087	0.071	0.029	0.058	0.04	0.041	0.099	0.034	0.061	0.079	0.049	0.081	0.062	0.066	0.059	0.063	0.053
cg22045942	chr19	35490561	35490511	35490611	4	NK-cells EPIC	0.056	0.218	0.396	0.402	0.573	0.058	0.117	0.11	0.127	0.142	0.06	0.177	0.084	0.098	0.209	0.058	0.111	0.151	0.113	0.178	0.137	0.146	0.125	0.118	0.113
cg22820108	chr12	125003218	125003168	125003268	4	NK-cells EPIC	0.186	0.422	0.832	0.75	0.847	0.258	0.259	0.103	0.102	0.066	0.122	0.067	0.071	0.069	0.151	0.06	0.112	0.22	0.176	0.199	0.125	0.154	0.143	0.19	0.147
cg04173586	chr19	2167496	2167446	2167546	4	NK-cells EPIC	0.605	0.771	0.938	0.865	0.948	0.212	0.694	0.02	0.362	0.011	0.017	0.27	0.024	0.008	0.064	0.021	0.071	0.336	0.036	0.049	0.225	0.033	0.029	0.06	0.07
cg26971042	chr15	70387217	70387167	70387267	4	NK-cells EPIC	0.09	0.059	0.105	0.67	0.19	0.108	0.039	0.104	0.319	0.706	0.044	0.539	0.372	0.169	0.108	0.036	0.32	0.11	0.218	0.203	0.208	0.052	0.077	0.095	0.286
cg09046309	chr20	45947226	45947176	45947276	4	NK-cells EPIC	0.171	0.713	0.844	0.754	0.854	0.045	0.435	0.049	0.142	0.024	0.031	0.132	0.384	0.055	0.072	0.042	0.181	0.136	0.129	0.17	0.081	0.09	0.115	0.135	0.101
cg10421247	chr12	120524653	120524603	120524703	4	NK-cells EPIC	0.049	0.228	0.465	0.298	0.479	0.068	0.047	0.025	0.027	0.096	0.028	0.019	0.02	0.016	0.05	0.074	0.031	0.054	0.026	0.022	0.036	0.027	0.08	0.039	0.027
cg13073224	chr12	117131523	117131473	117131573	4	NK-cells EPIC	0.173	0.219	0.439	0.351	0.495	0.237	0.115	0.029	0.036	0.01	0.023	0.026	0.02	0.016	0.066	0.005	0.034	0.085	0.054	0.068	0.032	0.06	0.037	0.069	0.054
cg16684607	chr16	57897717	57897667	57897767	4	NK-cells EPIC	0.135	0.273	0.404	0.495	0.431	0.141	0.179	0.1	0.119	0.085	0.093	0.21	0.094	0.094	0.107	0.075	0.1	0.136	0.134	0.151	0.106	0.107	0.19	0.149	0.131
cg01098178	chr16	57897687	57897637	57897737	4	NK-cells EPIC	0.076	0.128	0.214	0.296	0.224	0.079	0.038	0.071	0.093	0.066	0.056	0.126	0.073	0.051	0.081	0.051	0.06	0.074	0.074	0.072	0.061	0.062	0.069	0.068	0.063
cg08092930	chr11	70117714	70117664	70117764	4	NK-cells EPIC	0.039	0.163	0.32	0.185	0.378	0.012	0.019	0.015	0.04	0.012	0.013	0.004	0.01	0.008	0.03	0.006	0.027	0.03	0.018	0.023	0.016	0.016	0.019	0.032	0.02
cg27388962	chr10	4705434	4705384	4705484	4	NK-cells EPIC	0.639	0.035	0.534	0.729	0.516	0.735	0.8	0.076	0.262	0.059	0.069	0.063	0.04	0.035	0.113	0.033	0.128	0.13	0.143	0.128	0.096	0.08	0.072	0.134	0.1
cg07905673	chr3	42695580	42695530	42695630	4	NK-cells EPIC	0.039	0.068	0.109	0.202	0.15	0.038	0.057	0.038	0.043	0.173	0.04	0.042	0.046	0.039	0.043	0.036	0.039	0.042	0.048	0.058	0.06	0.044	0.051	0.048	0.05
cg12273325	chr22	31689831	31689781	31689881	4	NK-cells EPIC	0.039	0.064	0.221	0.717	0.387	0.129	0.073	0.198	0.184	0.863	0.049	0.181	0.15	0.211	0.116	0.45	0.131	0.111	0.309	0.145	0.355	0.16	0.177	0.128	0.163
cg10708955	chr17	8056950	8056900	8057000	4	NK-cells EPIC	0.055	0.354	0.309	0.343	0.369	0.061	0.153	0.054	0.096	0.049	0.077	0.043	0.056	0.03	0.08	0.055	0.098	0.085	0.204	0.143	0.077	0.22	0.503	0.1	0.074
cg04658021	chr17	8056967	8056917	8057017	4	NK-cells EPIC	0.107	0.657	0.514	0.788	0.599	0.146	0.411	0.093	0.213	0.07	0.123	0.048	0.084	0.039	0.121	0.047	0.227	0.178	0.341	0.232	0.148	0.429	0.755	0.211	0.117
cg13759852	chr17	8056985	8056935	8057035	4	NK-cells EPIC	0.056	0.268	0.218	0.383	0.237	0.065	0.053	0.059	0.069	0.05	0.057	0.071	0.061	0.054	0.067	0.053	0.057	0.112	0.146	0.118	0.066	0.201	0.346	0.099	0.086
cg02705163	chr6	138893673	138893623	138893723	4	NK-cells EPIC	0.353	0.408	0.373	0.382	0.392	0.378	0.333	0.164	0.311	0.035	0.145	0.117	0.036	0.028	0.163	0.014	0.142	0.236	0.187	0.218	0.229	0.148	0.167	0.185	0.166
cg04850961	chr6	138893687	138893637	138893737	4	NK-cells EPIC	0.126	0.192	0.142	0.161	0.184	0.118	0.132	0.049	0.096	0.022	0.022	0.05	0.021	0.018	0.049	0.032	0.084	0.079	0.043	0.048	0.051	0.037	0.049	0.059	0.051
cg01615880	chr6	138893677	138893627	138893727	4	NK-cells EPIC	0.105	0.137	0.099	0.152	0.132	0.101	0.116	0.024	0.076	0.027	0.032	0.001	0.025	0.01	0.042	0.012	0.019	0.021	0.015	0.009	0.022	0.005	0.01	0.009	0.01
cg06881310	chr6	138893718	138893668	138893768	4	NK-cells EPIC	0.172	0.214	0.177	0.212	0.206	0.163	0.177	0.075	0.148	0.054	0.073	0.054	0.061	0.032	0.069	0.06	0.075	0.092	0.102	0.081	0.098	0.065	0.066	0.068	0.088
cg25989075	chr6	138893712	138893662	138893762	4	NK-cells EPIC	0.188	0.229	0.192	0.229	0.224	0.181	0.197	0.076	0.149	0.052	0.085	0.078	0.053	0.049	0.101	0.079	0.105	0.108	0.111	0.095	0.109	0.071	0.075	0.083	0.087
cg03417473	chr1	113216382	113216332	113216432	4	NK-cells EPIC	0.246	0.477	0.532	0.697	0.635	0.202	0.334	0.086	0.286	0.05	0.163	0.091	0.045	0.04	0.099	0.065	0.113	0.172	0.16	0.211	0.138	0.116	0.312	0.147	0.152
cg06653052	chr19	1275167	1275117	1275217	4	NK-cells EPIC	0.184	0.385	0.294	0.279	0.268	0.17	0.169	0.008	0.016	0.018	0.042	0.02	0.123	0.033	0.048	0.015	0.015	0.027	0.013	0.008	0.021	0.007	0.041	0.013	0.015
cg01924434	chr19	1275121	1275071	1275171	4	NK-cells EPIC	0.228	0.384	0.306	0.395	0.293	0.247	0.32	0.137	0.077	0.119	0.216	0.126	0.232	0.155	0.145	0.103	0.132	0.224	0.132	0.137	0.18	0.116	0.298	0.118	0.148
cg20730253	chr5	118691697	118691647	118691747	4	NK-cells EPIC	0.053	0.045	0.08	0.088	0.082	0.054	0.035	0.04	0.069	0.031	0.044	0.065	0.295	0.039	0.052	0.038	0.04	0.048	0.065	0.051	0.051	0.059	0.051	0.052	0.054
cg23243080	chr5	118691694	118691644	118691744	4	NK-cells EPIC	0.033	0.043	0.091	0.259	0.095	0.032	0.055	0.033	0.051	0.08	0.043	0.091	0.567	0.022	0.029	0.055	0.094	0.028	0.073	0.06	0.064	0.047	0.039	0.051	0.041
cg06528575	chr1	207082828	207082778	207082878	4	NK-cells EPIC	0.038	0.109	0.105	0.246	0.291	0.041	0.028	0.062	0.059	0.057	0.035	0.049	0.055	0.051	0.064	0.052	0.077	0.084	0.065	0.08	0.052	0.053	0.064	0.089	0.063
cg04231677	chr1	184808004	184807954	184808054	4	NK-cells EPIC	0.054	0.642	0.64	0.638	0.733	0.049	0.538	0.077	0.203	0.079	0.149	0.15	0.075	0.036	0.067	0.059	0.07	0.136	0.102	0.094	0.122	0.079	0.094	0.122	0.113
cg01564818	chr3	9464436	9464386	9464486	4	NK-cells EPIC	0.04	0.307	0.632	0.427	0.651	0.052	0.037	0.056	0.089	0.05	0.04	0.051	0.04	0.033	0.075	0.035	0.051	0.099	0.091	0.12	0.118	0.081	0.08	0.098	0.078
cg26337070	chr2	85999873	85999823	85999923	4	NK-cells EPIC	0.43	0.795	0.923	0.878	0.941	0.538	0.688	0.041	0.11	0.016	0.074	0.119	0.057	0.019	0.185	0.023	0.077	0.294	0.132	0.166	0.082	0.124	0.089	0.216	0.081
cg00135056	chr3	128997295	128997245	128997345	4	NK-cells EPIC	0.077	0.125	0.22	0.369	0.253	0.082	0.104	0.068	0.17	0.072	0.078	0.146	0.085	0.076	0.09	0.066	0.075	0.092	0.1	0.111	0.079	0.091	0.17	0.089	0.097
cg21822187	chr12	66286141	66286091	66286191	4	NK-cells EPIC	0.168	0.424	0.625	0.635	0.562	0.37	0.337	0.199	0.111	0.09	0.056	0.542	0.07	0.031	0.078	0.029	0.188	0.078	0.091	0.081	0.07	0.057	0.072	0.114	0.057
cg23643435	chr2	38893251	38893201	38893301	4	NK-cells EPIC	0.057	0.099	0.079	0.308	0.137	0.037	0.014	0.013	0.24	0.009	0.012	0.045	0.019	0.013	0.013	0.012	0.023	0.045	0.262	0.106	0.045	0.165	0.051	0.045	0.061
cg05604112	chr2	38893237	38893187	38893287	4	NK-cells EPIC	0.041	0.055	0.054	0.216	0.082	0.04	0.025	0.044	0.173	0.038	0.041	0.087	0.06	0.044	0.057	0.039	0.027	0.05	0.208	0.065	0.039	0.127	0.045	0.044	0.048
cg13298116	chr11	62369859	62369809	62369909	4	NK-cells EPIC	0.171	0.287	0.29	0.285	0.301	0.23	0.07	0.028	0.013	0.032	0.024	0.003	0.026	0.016	0.054	0.014	0.015	0.134	0.037	0.066	0.027	0.059	0.028	0.071	0.025
cg11742103	chr11	62369870	62369820	62369920	4	NK-cells EPIC	0.053	0.141	0.143	0.114	0.143	0.067	0.063	0.038	0.017	0.02	0.013	0.025	0.021	0.015	0.029	0.013	0.034	0.129	0.047	0.079	0.036	0.072	0.049	0.091	0.044
cg12065777	chr17	16311838	16311788	16311888	4	NK-cells EPIC	0.164	0.445	0.627	0.582	0.634	0.275	0.276	0.062	0.18	0.042	0.09	0.11	0.053	0.054	0.105	0.038	0.058	0.127	0.11	0.135	0.119	0.1	0.109	0.123	0.111
cg25554283	chr17	63558259	63558209	63558309	5	CD8T-cells EPIC	0.011	0.028	0.044	0.017	0.291	0.01	0.006	0	0.006	0.007	0.006	0.002	0.003	0.004	0.017	0.004	0.001	0.001	0.003	0.004	0.003	0.002	0.025	0.007	0.003
cg02366988	chr17	63558245	63558195	63558295	5	CD8T-cells EPIC	0.074	0.103	0.1	0.077	0.226	0.075	0.053	0.066	0.077	0.059	0.054	0.074	0.07	0.058	0.07	0.05	0.065	0.082	0.085	0.094	0.075	0.083	0.115	0.081	0.094
cg12034678	chr1	41982027	41981977	41982077	5	CD8T-cells EPIC	0.002	0.004	0.208	0.014	0.342	0.006	0.004	0.001	0.009	0.009	0.012	0.003	0.008	0.006	0.011	0.005	0.004	0.03	0.01	0.017	0.009	0.009	0.012	0.017	0.01
cg08360820	chr10	11652640	11652590	11652690	5	CD8T-cells EPIC	0.021	0.015	0.227	0.08	0.505	0.019	0.027	0.028	0.036	0.055	0.002	0	0.029	0.015	0.008	0.043	0.001	0.027	0.031	0.021	0.023	0.02	0.016	0.029	0.026
cg05041073	chr17	37774893	37774843	37774943	5	CD8T-cells EPIC	0.009	0.015	0.118	0.029	0.259	0.011	0.004	0.005	0.053	0.012	0.018	0.004	0.019	0.018	0.027	0.027	0.004	0.005	0.006	0.003	0.005	0.005	0.007	0.009	0.006
cg21936280	chr17	37774934	37774884	37774984	5	CD8T-cells EPIC	0.072	0.123	0.366	0.186	0.471	0.078	0.071	0.099	0.187	0.076	0.08	0.112	0.068	0.071	0.155	0.066	0.109	0.185	0.14	0.17	0.118	0.134	0.134	0.158	0.15
cg02971575	chr4	146402540	146402490	146402590	5	CD8T-cells EPIC	0.006	0.051	0.123	0.013	0.199	0.003	0.002	0.005	0.004	0.001	0.006	0.004	0.004	0	0.026	0.006	0.003	0.011	0.008	0.01	0.005	0.005	0.009	0.012	0.007
cg22306344	chr3	49966773	49966723	49966823	5	CD8T-cells EPIC	0.006	0.021	0.171	0.02	0.319	0.009	0.014	0.014	0.006	0.009	0.008	0.02	0.017	0.01	0.026	0.011	0.018	0.032	0.012	0.018	0.012	0.013	0.021	0.032	0.017
cg13904970	chr5	123987667	123987617	123987717	5	CD8T-cells EPIC	0.005	0.005	0.061	0.038	0.271	0.004	0.008	0.004	0.043	0.003	0.01	0.001	0.008	0.003	0.026	0.009	0.011	0.057	0.018	0.036	0.012	0.016	0.018	0.046	0.018
cg22620363	chr10	80826794	80826744	80826844	5	CD8T-cells EPIC	0.013	0.057	0.183	0.059	0.424	0.016	0.011	0.011	0.03	0.037	0.014	0.012	0.009	0.014	0.037	0.007	0.015	0.047	0.018	0.05	0.017	0.018	0.054	0.039	0.02
cg11478607	chr22	24384400	24384350	24384450	5	CD8T-cells EPIC	0.009	0.033	0.074	0.018	0.199	0.011	0.007	0.006	0.014	0.005	0.005	0.004	0.013	0.003	0.027	0.011	0.013	0.02	0.012	0.018	0.007	0.007	0.026	0.018	0.01
cg13469590	chr9	19229767	19229717	19229817	5	CD8T-cells EPIC	0.016	0.021	0.205	0.047	0.334	0.017	0.009	0.004	0.003	0.047	0.045	0.003	0.011	0.027	0.026	0.034	0.016	0.024	0.012	0.008	0.016	0.006	0.012	0.012	0.012
cg20243351	chr17	47271156	47271106	47271206	5	CD8T-cells EPIC	0.003	0.006	0.063	0.05	0.302	0.006	0.009	0.008	0.013	0.055	0.017	0.003	0.025	0.023	0.051	0.013	0.046	0.048	0.022	0.019	0.013	0.016	0.013	0.038	0.02
cg05768702	chr17	47271133	47271083	47271183	5	CD8T-cells EPIC	0.016	0.017	0.068	0.068	0.217	0.023	0.017	0.036	0.029	0.074	0.034	0.022	0.062	0.034	0.053	0.019	0.066	0.068	0.039	0.044	0.025	0.034	0.029	0.066	0.04
cg13607248	chr3	183874556	183874506	183874606	5	CD8T-cells EPIC	0.04	0.029	0.333	0.131	0.54	0.079	0.028	0.038	0.026	0.035	0.012	0.014	0.016	0.015	0.025	0	0.021	0.048	0.023	0.023	0.019	0.017	0.015	0.035	0.019
cg14247332	chr9	132805979	132805929	132806029	5	CD8T-cells EPIC	0.008	0.087	0.095	0.028	0.168	0.016	0.005	0	0.005	0.001	0.003	0.002	0	0	0.012	0.007	0.005	0.014	0.007	0.006	0.008	0.005	0.006	0.013	0.005
cg16208357	chr17	40932520	40932470	40932570	5	CD8T-cells EPIC	0.017	0.046	0.101	0.027	0.141	0.015	0.004	0.01	0.025	0.007	0.01	0.01	0.008	0.008	0.021	0.009	0.021	0.084	0.019	0.039	0.012	0.014	0.02	0.03	0.019
cg24104567	chr17	40932508	40932458	40932558	5	CD8T-cells EPIC	0.02	0.045	0.192	0.027	0.262	0.017	0.012	0	0.021	0.007	0.019	0	0.012	0.006	0.025	0.017	0.007	0.055	0.012	0.015	0.007	0.005	0.009	0.018	0.008
cg02763536	chr17	40932515	40932465	40932565	5	CD8T-cells EPIC	0.02	0.046	0.187	0.04	0.219	0.021	0.006	0.008	0.021	0.004	0.011	0.002	0.005	0.003	0.015	0.004	0.012	0.078	0.015	0.034	0.009	0.012	0.014	0.027	0.013
cg24235581	chr12	58290452	58290402	58290502	5	CD8T-cells EPIC	0.009	0.011	0.033	0.028	0.247	0.008	0.005	0.02	0.01	0.007	0.006	0.012	0.012	0.007	0.033	0.007	0.025	0.064	0.024	0.053	0.02	0.027	0.024	0.053	0.033
cg25104621	chr11	1569812	1569762	1569862	5	CD8T-cells EPIC	0.019	0.035	0.134	0.029	0.215	0.021	0.005	0.005	0.038	0.018	0.019	0.005	0.018	0.017	0.026	0.024	0.01	0.013	0.004	0.006	0.003	0.004	0.007	0.006	0.007
cg10837858	chr11	1569783	1569733	1569833	5	CD8T-cells EPIC	0.035	0.056	0.142	0.052	0.213	0.039	0.02	0.045	0.071	0.05	0.035	0.029	0.035	0.024	0.048	0.039	0.032	0.039	0.024	0.035	0.02	0.026	0.028	0.027	0.028
cg12894649	chr20	11871396	11871346	11871446	5	CD8T-cells EPIC	0.025	0.2	0.065	0.053	0.239	0.011	0.005	0.007	0.01	0.008	0.018	0.005	0.007	0.009	0.029	0.009	0.025	0.113	0.046	0.083	0.029	0.042	0.038	0.099	0.036
cg23944804	chr20	11871384	11871334	11871434	5	CD8T-cells EPIC	0.018	0.205	0.061	0.042	0.281	0.01	0.001	0.003	0.01	0.012	0.009	0	0.011	0.006	0.026	0.006	0.014	0.049	0.028	0.033	0.014	0.015	0.02	0.054	0.016
cg14603345	chr20	11871375	11871325	11871425	5	CD8T-cells EPIC	0.021	0.233	0.081	0.056	0.296	0.01	0.002	0.008	0.008	0.006	0.011	0.003	0.008	0.006	0.039	0.007	0.022	0.112	0.059	0.086	0.033	0.05	0.045	0.12	0.043
cg15085899	chr12	125003064	125003014	125003114	5	CD8T-cells EPIC	0.018	0.306	0.91	0.628	0.942	0.021	0.029	0.006	0.009	0.003	0.007	0	0.003	0.002	0.033	0.008	0.018	0.062	0.026	0.041	0.015	0.021	0.026	0.049	0.017
cg27424995	chr1	27902555	27902505	27902605	5	CD8T-cells EPIC	0.004	0.016	0.387	0.136	0.563	0.015	0.007	0.01	0.026	0.006	0.011	0	0.005	0	0.042	0.011	0.031	0.233	0.064	0.098	0.03	0.045	0.049	0.091	0.042
cg19811761	chr19	57019022	57018972	57019072	5	CD8T-cells EPIC	0.018	0.203	0.079	0.05	0.244	0.01	0.021	0.028	0.014	0.013	0.019	0.046	0.025	0.015	0.025	0.041	0.046	0.08	0.06	0.076	0.043	0.053	0.06	0.101	0.055
cg00674365	chr19	57019069	57019019	57019119	5	CD8T-cells EPIC	0.021	0.229	0.057	0.045	0.298	0.005	0.005	0.001	0.002	0.011	0.012	0.003	0.006	0.002	0.01	0.037	0.011	0.066	0.042	0.045	0.017	0.02	0.024	0.077	0.015
cg11411904	chr1	153935719	153935669	153935769	5	CD8T-cells EPIC	0.016	0.027	0.083	0.08	0.211	0.016	0.01	0.01	0.022	0.017	0.01	0.015	0.01	0.008	0.014	0.016	0.018	0.019	0.024	0.019	0.023	0.019	0.022	0.028	0.021
cg21344746	chr10	80831230	80831180	80831280	5	CD8T-cells EPIC	0.012	0.045	0.386	0.098	0.467	0.014	0.008	0.009	0.149	0.017	0.019	0.007	0.015	0.01	0.022	0.026	0.102	0.06	0.028	0.048	0.018	0.026	0.026	0.059	0.017
cg13357602	chr6	30655720	30655670	30655770	5	CD8T-cells EPIC	0.04	0.039	0.367	0.335	0.623	0.104	0.037	0.01	0.047	0.051	0.167	0.076	0.049	0.018	0.03	0.061	0.018	0.048	0.011	0.006	0.077	0.011	0.022	0.026	0.011
cg06065225	chr11	65640137	65640087	65640187	5	CD8T-cells EPIC	0.003	0.052	0.096	0.008	0.164	0.003	0.01	0.007	0.012	0.006	0.007	0.011	0.055	0.016	0.011	0.01	0.008	0.019	0.014	0.006	0.009	0.045	0.011	0.012	0.007
cg17598713	chr6	33265534	33265484	33265584	5	CD8T-cells EPIC	0.008	0.008	0.073	0.022	0.176	0.012	0.016	0.017	0.032	0.021	0.011	0.023	0.018	0.007	0.029	0.004	0.043	0.017	0.021	0.012	0.018	0.01	0.014	0.022	0.014
cg03384992	chr18	21852325	21852275	21852375	5	CD8T-cells EPIC	0.024	0.078	0.166	0.024	0.177	0.015	0.032	0	0.008	0.018	0.002	0	0.004	0.005	0.029	0.009	0.006	0.007	0.009	0.007	0.011	0.006	0.004	0.005	0.006
cg06593258	chr18	21852333	21852283	21852383	5	CD8T-cells EPIC	0.106	0.245	0.364	0.153	0.382	0.104	0.086	0.03	0.055	0.08	0.043	0.067	0.028	0.034	0.084	0.049	0.039	0.062	0.062	0.072	0.049	0.045	0.038	0.081	0.041
cg26398656	chr18	21852327	21852277	21852377	5	CD8T-cells EPIC	0.066	0.146	0.217	0.071	0.237	0.066	0.051	0.039	0.063	0.048	0.064	0.047	0.035	0.032	0.068	0.051	0.037	0.047	0.053	0.058	0.05	0.042	0.03	0.052	0.05
cg09033131	chr11	118135094	118135044	118135144	5	CD8T-cells EPIC	0.023	0.029	0.102	0.097	0.2	0.013	0.027	0.023	0.055	0.005	0.011	0.003	0.008	0.015	0.026	0.026	0.015	0.005	0.013	0.006	0.008	0.006	0.004	0.015	0.01
cg16594165	chr11	118135105	118135055	118135155	5	CD8T-cells EPIC	0.061	0.093	0.17	0.13	0.274	0.05	0.043	0.081	0.117	0.037	0.053	0.07	0.059	0.04	0.066	0.058	0.072	0.069	0.078	0.077	0.052	0.056	0.05	0.065	0.077
cg25728685	chr6	28351148	28351098	28351198	5	CD8T-cells EPIC	0.033	0.048	0.485	0.223	0.644	0.081	0.053	0.021	0.133	0.002	0.018	0.002	0.01	0.008	0.106	0.011	0.073	0.067	0.045	0.121	0.02	0.057	0.025	0.052	0.058
cg24152605	chr19	57050359	57050309	57050409	5	CD8T-cells EPIC	0.018	0.105	0.065	0.037	0.222	0.009	0.007	0.004	0.013	0.075	0.03	0.005	0.02	0.013	0.038	0.022	0.013	0.034	0.014	0.017	0.01	0.008	0.016	0.021	0.009
cg21970554	chr19	57050370	57050320	57050420	5	CD8T-cells EPIC	0.011	0.078	0.052	0.028	0.145	0.007	0.017	0.024	0.01	0.091	0.007	0.028	0.011	0.002	0.016	0.004	0.035	0.053	0.025	0.043	0.024	0.025	0.03	0.036	0.029
cg22054362	chr19	57050367	57050317	57050417	5	CD8T-cells EPIC	0.012	0.083	0.053	0.031	0.157	0.012	0.006	0.001	0.011	0.074	0.016	0.005	0.015	0.008	0.044	0.032	0.012	0.004	0.013	0.011	0.01	0.005	0.01	0.011	0.006
cg12349858	chr3	160822545	160822495	160822595	5	CD8T-cells EPIC	0.011	0.06	0.155	0.064	0.282	0.018	0.027	0.025	0.017	0.013	0.012	0.018	0.019	0.018	0.031	0.049	0.028	0.032	0.018	0.033	0.014	0.021	0.022	0.047	0.023
cg16208357	chr17	40932520	40932470	40932570	5	CD8T-cells EPIC	0.017	0.046	0.101	0.027	0.141	0.015	0.004	0.01	0.025	0.007	0.01	0.01	0.008	0.008	0.021	0.009	0.021	0.084	0.019	0.039	0.012	0.014	0.02	0.03	0.019
cg24104567	chr17	40932508	40932458	40932558	5	CD8T-cells EPIC	0.02	0.045	0.192	0.027	0.262	0.017	0.012	0	0.021	0.007	0.019	0	0.012	0.006	0.025	0.017	0.007	0.055	0.012	0.015	0.007	0.005	0.009	0.018	0.008
cg02763536	chr17	40932515	40932465	40932565	5	CD8T-cells EPIC	0.02	0.046	0.187	0.04	0.219	0.021	0.006	0.008	0.021	0.004	0.011	0.002	0.005	0.003	0.015	0.004	0.012	0.078	0.015	0.034	0.009	0.012	0.014	0.027	0.013
cg02003159	chr12	107711614	107711564	107711664	5	CD8T-cells EPIC	0.013	0.102	0.133	0.021	0.196	0.009	0.002	0.007	0.083	0.007	0.006	0.029	0.009	0.007	0.019	0.009	0.005	0.036	0.039	0.044	0.016	0.025	0.02	0.053	0.025
cg24124443	chr12	107711648	107711598	107711698	5	CD8T-cells EPIC	0.032	0.245	0.6	0.16	0.621	0.019	0.018	0.007	0.104	0.022	0.021	0.039	0.031	0.019	0.043	0.012	0.014	0.08	0.052	0.043	0.017	0.026	0.035	0.06	0.034
cg05022378	chr19	12606767	12606717	12606817	5	CD8T-cells EPIC	0.201	0.175	0.252	0.226	0.249	0.182	0.211	0.188	0.142	0.262	0.108	0.133	0.123	0.077	0.152	0.08	0.148	0.159	0.098	0.108	0.109	0.068	0.148	0.18	0.099
cg08894153	chr19	12606729	12606679	12606779	5	CD8T-cells EPIC	0.063	0.075	0.135	0.067	0.23	0.071	0.025	0.004	0.011	0.055	0.015	0.009	0.009	0.008	0.032	0.014	0.011	0.014	0.006	0.004	0.005	0.002	0.006	0.007	0.004
cg14873488	chr14	39735625	39735575	39735675	5	CD8T-cells EPIC	0.008	0.011	0.334	0.022	0.347	0.012	0.009	0.027	0.023	0.017	0.017	0.023	0.017	0.018	0.028	0.013	0.042	0.074	0.04	0.053	0.032	0.034	0.042	0.054	0.032
cg02447380	chr1	28919300	28919250	28919350	5	CD8T-cells EPIC	0.009	0.031	0.073	0.029	0.173	0.015	0.006	0.01	0.068	0.018	0.013	0.002	0.013	0.019	0.029	0.015	0.021	0.025	0.017	0.008	0.014	0.017	0.012	0.016	0.012
cg08092930	chr11	70117714	70117664	70117764	5	CD8T-cells EPIC	0.039	0.163	0.32	0.185	0.378	0.012	0.019	0.015	0.04	0.012	0.013	0.004	0.01	0.008	0.03	0.006	0.027	0.03	0.018	0.023	0.016	0.016	0.019	0.032	0.02
cg05412028	chr13	95952937	95952887	95952987	5	CD8T-cells EPIC	0.051	0.203	0.462	0.182	0.466	0.094	0.031	0.003	0.052	0.092	0.007	0.008	0.01	0.007	0.032	0.017	0.016	0.013	0.01	0.003	0.006	0.003	0.011	0.011	0.008
cg26685941	chr13	95952902	95952852	95952952	5	CD8T-cells EPIC	0.093	0.224	0.415	0.201	0.377	0.151	0.084	0.031	0.11	0.133	0.028	0.073	0.035	0.045	0.076	0.041	0.133	0.06	0.06	0.045	0.049	0.035	0.092	0.045	0.039
cg25365958	chr13	42615991	42615941	42616041	5	CD8T-cells EPIC	0.092	0.151	0.659	0.222	0.751	0.105	0.051	0.026	0.156	0.026	0.028	0.027	0.064	0.032	0.09	0.02	0.051	0.071	0.047	0.06	0.032	0.039	0.046	0.066	0.038
cg19358877	chr19	57019279	57019229	57019329	5	CD8T-cells EPIC	0.013	0.135	0.044	0.021	0.155	0.008	0.003	0.003	0.005	0.008	0.015	0	0.013	0.01	0.024	0.013	0.013	0.023	0.02	0.017	0.009	0.008	0.014	0.035	0.008
cg08640252	chr16	1820949	1820899	1820999	5	CD8T-cells EPIC	0.022	0.074	0.213	0.046	0.238	0.032	0.018	0.001	0.014	0.007	0.005	0.002	0.01	0.012	0.048	0.011	0.013	0.047	0.013	0.018	0.023	0.011	0.051	0.013	0.008
cg18213545	chr11	57529400	57529350	57529450	5	CD8T-cells EPIC	0.028	0.14	0.52	0.159	0.596	0.033	0.034	0.077	0.052	0.049	0.028	0.053	0.054	0.03	0.039	0.025	0.098	0.171	0.102	0.152	0.076	0.113	0.114	0.156	0.098
cg10831212	chr11	57529419	57529369	57529469	5	CD8T-cells EPIC	0.023	0.217	0.805	0.376	0.815	0.028	0.032	0.042	0.025	0.023	0.028	0.039	0.026	0.017	0.04	0.016	0.052	0.104	0.08	0.102	0.07	0.067	0.069	0.097	0.067
cg19210276	chr11	57529465	57529415	57529515	5	CD8T-cells EPIC	0.048	0.22	0.761	0.237	0.793	0.049	0.025	0.068	0.048	0.042	0.044	0.059	0.051	0.037	0.105	0.03	0.085	0.123	0.095	0.121	0.07	0.084	0.078	0.114	0.076
cg03287340	chr19	50651195	50651145	50651245	5	CD8T-cells EPIC	0.016	0.185	0.085	0.041	0.185	0.016	0.008	0.001	0.009	0.009	0.01	0.002	0.019	0.017	0.021	0.015	0.004	0.018	0.008	0.011	0.007	0.008	0.012	0.023	0.009
cg06923988	chr12	112035285	112035235	112035335	5	CD8T-cells EPIC	0.024	0.034	0.126	0.104	0.237	0.023	0.005	0.016	0.025	0.017	0.018	0.018	0.02	0.012	0.023	0.014	0.018	0.037	0.022	0.04	0.019	0.025	0.025	0.037	0.025
cg15050390	chr11	111847984	111847934	111848034	5	CD8T-cells EPIC	0.019	0.063	0.086	0.038	0.227	0.02	0.004	0.01	0.015	0.016	0.029	0.015	0.019	0.016	0.03	0.012	0.018	0.03	0.03	0.054	0.025	0.029	0.029	0.058	0.03
cg15416179	chr17	21189859	21189809	21189909	5	CD8T-cells EPIC	0.012	0.083	0.238	0.078	0.269	0.015	0.038	0.002	0.117	0.029	0.016	0.01	0.015	0.017	0.047	0.026	0.023	0.013	0.009	0.003	0.009	0.005	0.006	0.009	0.008
cg17062279	chr17	3658505	3658455	3658555	5	CD8T-cells EPIC	0.007	0.042	0.113	0.024	0.233	0.01	0.005	0.003	0.05	0.017	0.005	0.016	0.011	0.002	0.028	0.005	0.011	0.096	0.036	0.052	0.024	0.031	0.026	0.072	0.031
cg24152605	chr19	57050359	57050309	57050409	5	CD8T-cells EPIC	0.018	0.105	0.065	0.037	0.222	0.009	0.007	0.004	0.013	0.075	0.03	0.005	0.02	0.013	0.038	0.022	0.013	0.034	0.014	0.017	0.01	0.008	0.016	0.021	0.009
cg21970554	chr19	57050370	57050320	57050420	5	CD8T-cells EPIC	0.011	0.078	0.052	0.028	0.145	0.007	0.017	0.024	0.01	0.091	0.007	0.028	0.011	0.002	0.016	0.004	0.035	0.053	0.025	0.043	0.024	0.025	0.03	0.036	0.029
cg22054362	chr19	57050367	57050317	57050417	5	CD8T-cells EPIC	0.012	0.083	0.053	0.031	0.157	0.012	0.006	0.001	0.011	0.074	0.016	0.005	0.015	0.008	0.044	0.032	0.012	0.004	0.013	0.011	0.01	0.005	0.01	0.011	0.006
cg17772171	chr6	144608178	144608128	144608228	5	CD8T-cells EPIC	0.015	0.063	0.239	0.072	0.457	0.018	0.006	0.022	0.049	0.007	0.029	0.018	0.012	0.01	0.054	0.008	0.063	0.161	0.072	0.136	0.054	0.073	0.075	0.109	0.066
cg02305850	chr11	126152462	126152412	126152512	5	CD8T-cells EPIC	0.038	0.069	0.132	0.089	0.279	0.044	0.022	0.053	0.051	0.049	0.031	0.033	0.045	0.045	0.055	0.047	0.04	0.064	0.031	0.05	0.03	0.036	0.047	0.045	0.038
cg02973469	chr11	126152481	126152431	126152531	5	CD8T-cells EPIC	0.025	0.051	0.093	0.05	0.216	0.027	0.006	0.016	0.033	0.02	0.021	0.023	0.023	0.018	0.036	0.031	0.017	0.032	0.02	0.03	0.018	0.018	0.024	0.027	0.019
cg16898124	chr3	126195383	126195333	126195433	5	CD8T-cells EPIC	0.045	0.132	0.153	0.178	0.26	0.055	0.014	0.014	0.012	0.008	0.006	0.015	0.007	0.011	0.016	0.009	0.01	0.03	0.013	0.029	0.01	0.008	0.012	0.021	0.009
cg20645074	chr12	49182479	49182429	49182529	5	CD8T-cells EPIC	0.014	0.078	0.155	0.078	0.25	0.016	0.013	0.024	0.016	0.014	0.01	0.023	0.018	0.006	0.021	0.013	0.034	0.038	0.029	0.039	0.024	0.027	0.027	0.044	0.026
cg15846482	chr11	18610557	18610507	18610607	5	CD8T-cells EPIC	0.059	0.162	0.484	0.112	0.62	0.066	0.055	0.055	0.05	0.038	0.035	0.04	0.034	0.032	0.063	0.038	0.054	0.086	0.078	0.087	0.057	0.068	0.071	0.07	0.068
cg19927257	chr1	155294942	155294892	155294992	5	CD8T-cells EPIC	0.047	0.052	0.104	0.052	0.215	0.034	0.013	0.002	0.128	0.022	0.008	0.002	0.008	0.01	0.019	0.009	0.009	0.014	0.054	0.012	0.016	0.018	0.023	0.012	0.027
cg14210872	chr1	155294935	155294885	155294985	5	CD8T-cells EPIC	0.11	0.129	0.184	0.094	0.249	0.086	0.035	0.015	0.157	0.035	0.014	0.014	0.026	0.025	0.037	0.017	0.019	0.038	0.106	0.056	0.051	0.054	0.059	0.023	0.076
cg10903451	chr2	164592851	164592801	164592901	5	CD8T-cells EPIC	0.014	0.117	0.05	0.039	0.155	0.011	0.004	0.012	0.01	0.003	0.007	0.005	0.016	0.009	0.022	0.012	0.015	0.028	0.016	0.033	0.011	0.016	0.013	0.028	0.009
cg00490655	chr2	164592854	164592804	164592904	5	CD8T-cells EPIC	0.036	0.187	0.068	0.064	0.227	0.021	0.004	0.018	0.011	0.016	0.011	0.018	0.018	0.012	0.023	0.022	0.008	0.042	0.042	0.07	0.025	0.033	0.025	0.068	0.027
cg06003296	chr12	71003681	71003631	71003731	5	CD8T-cells EPIC	0.012	0.078	0.082	0.018	0.162	0.008	0.002	0.008	0.028	0.024	0.016	0.009	0.018	0.021	0.012	0.01	0.008	0.041	0.013	0.027	0.011	0.016	0.018	0.031	0.017
cg12426092	chr15	31689570	31689520	31689620	5	CD8T-cells EPIC	0.065	0.168	0.763	0.271	0.845	0.07	0.036	0.028	0.345	0.022	0.019	0.014	0.012	0.004	0.058	0.012	0.041	0.116	0.112	0.115	0.041	0.194	0.062	0.097	0.083
cg05058167	chr17	37895424	37895374	37895474	5	CD8T-cells EPIC	0.059	0.153	0.349	0.173	0.52	0.057	0.029	0.048	0.048	0.023	0.028	0.011	0.022	0.018	0.063	0.026	0.086	0.098	0.054	0.085	0.034	0.047	0.053	0.086	0.058
cg19713567	chr17	37895429	37895379	37895479	5	CD8T-cells EPIC	0.098	0.214	0.466	0.296	0.601	0.099	0.069	0.071	0.07	0.034	0.041	0.016	0.034	0.026	0.11	0.033	0.146	0.15	0.068	0.103	0.049	0.059	0.066	0.098	0.069
cg03717364	chr2	43202481	43202431	43202531	5	CD8T-cells EPIC	0.026	0.167	0.507	0.137	0.515	0.03	0.008	0.036	0.098	0.008	0.02	0.01	0.012	0.006	0.102	0.096	0.033	0.147	0.202	0.136	0.058	0.084	0.079	0.147	0.085
cg04011671	chr2	43202474	43202424	43202524	5	CD8T-cells EPIC	0.018	0.108	0.463	0.08	0.46	0.023	0.012	0.026	0.073	0.013	0.02	0.012	0.019	0.014	0.052	0.067	0.021	0.075	0.13	0.064	0.029	0.034	0.038	0.082	0.04
cg11270042	chr17	26219919	26219869	26219969	5	CD8T-cells EPIC	0.011	0.053	0.107	0.081	0.162	0.008	0.008	0.011	0.013	0.026	0.006	0.006	0.02	0.009	0.028	0.018	0.007	0.004	0.008	0.006	0.006	0.004	0.081	0.01	0.006
cg13790603	chr3	24536478	24536428	24536528	5	CD8T-cells EPIC	0.019	0.028	0.083	0.061	0.215	0.022	0.02	0.021	0.021	0.019	0.016	0.043	0.031	0.019	0.032	0.016	0.041	0.111	0.05	0.102	0.046	0.065	0.055	0.091	0.059
cg20985755	chr3	24536474	24536424	24536524	5	CD8T-cells EPIC	0.014	0.022	0.072	0.044	0.199	0.016	0.01	0.019	0.028	0.013	0.015	0.021	0.025	0.02	0.036	0.015	0.02	0.053	0.022	0.04	0.025	0.03	0.031	0.051	0.024
cg17700915	chr19	52840042	52839992	52840092	5	CD8T-cells EPIC	0.023	0.122	0.1	0.036	0.214	0.018	0.014	0.012	0.018	0.046	0.032	0.02	0.048	0.026	0.025	0.038	0.015	0.018	0.009	0.024	0.01	0.009	0.011	0.037	0.01
cg16704678	chr1	32230177	32230127	32230227	5	CD8T-cells EPIC	0.005	0.011	0.112	0.018	0.129	0.006	0.002	0.01	0.012	0.064	0.025	0.016	0.012	0.014	0.013	0.014	0.006	0.02	0.009	0.012	0.01	0.008	0.011	0.017	0.008
cg10831212	chr11	57529419	57529369	57529469	5	CD8T-cells EPIC	0.023	0.217	0.805	0.376	0.815	0.028	0.032	0.042	0.025	0.023	0.028	0.039	0.026	0.017	0.04	0.016	0.052	0.104	0.08	0.102	0.07	0.067	0.069	0.097	0.067
cg19210276	chr11	57529465	57529415	57529515	5	CD8T-cells EPIC	0.048	0.22	0.761	0.237	0.793	0.049	0.025	0.068	0.048	0.042	0.044	0.059	0.051	0.037	0.105	0.03	0.085	0.123	0.095	0.121	0.07	0.084	0.078	0.114	0.076
cg09082903	chr4	164253207	164253157	164253257	5	CD8T-cells EPIC	0.017	0.17	0.081	0.038	0.173	0.012	0.008	0.001	0.007	0.013	0.014	0.005	0.008	0.009	0.012	0.009	0.009	0.023	0.014	0.04	0.01	0.018	0.018	0.032	0.012
cg03666441	chr17	7254671	7254621	7254721	5	CD8T-cells EPIC	0.068	0.244	0.532	0.438	0.582	0.1	0.038	0.01	0.041	0.014	0.036	0.009	0.028	0.024	0.085	0.031	0.026	0.04	0.029	0.038	0.018	0.016	0.031	0.045	0.025
cg14878812	chr8	48649326	48649276	48649376	5	CD8T-cells EPIC	0.025	0.076	0.121	0.043	0.202	0.018	0.025	0.014	0.055	0.015	0.013	0.012	0.02	0.006	0.026	0.016	0.019	0.031	0.018	0.028	0.015	0.015	0.018	0.029	0.02
cg00159523	chr10	114713187	114713137	114713237	5	CD8T-cells EPIC	0.064	0.268	0.567	0.158	0.809	0.121	0.247	0.032	0.36	0.024	0.029	0.145	0.022	0.021	0.05	0.023	0.134	0.073	0.04	0.088	0.037	0.043	0.046	0.084	0.062
cg25011475	chr10	88517608	88517558	88517658	5	CD8T-cells EPIC	0.035	0.103	0.298	0.101	0.364	0.034	0.045	0.024	0.041	0.019	0.019	0.013	0.025	0.015	0.052	0.019	0.052	0.068	0.031	0.047	0.04	0.027	0.027	0.062	0.041
cg21602557	chr8	119122878	119122828	119122928	5	CD8T-cells EPIC	0.043	0.059	0.092	0.084	0.211	0.044	0.015	0.013	0.032	0.013	0.016	0.023	0.013	0.004	0.036	0.008	0.016	0.018	0.02	0.023	0.016	0.071	0.019	0.019	0.019
cg23919479	chr14	37667261	37667211	37667311	5	CD8T-cells EPIC	0.014	0.178	0.052	0.022	0.151	0.012	0.005	0.005	0.006	0.011	0.012	0.005	0.012	0.01	0.017	0.011	0.011	0.039	0.014	0.011	0.008	0.008	0.011	0.031	0.007
cg18976418	chr14	39735496	39735446	39735546	5	CD8T-cells EPIC	0.037	0.123	0.755	0.157	0.762	0.037	0.105	0.054	0.071	0.068	0.032	0.042	0.055	0.034	0.129	0.054	0.043	0.127	0.109	0.112	0.09	0.088	0.112	0.084	0.088
cg24312719	chr1	93251184	93251134	93251234	5	CD8T-cells EPIC	0.067	0.109	0.2	0.11	0.306	0.069	0.052	0.02	0.013	0.146	0.014	0.015	0.009	0.002	0.011	0.018	0.038	0.037	0.017	0.015	0.021	0.007	0.014	0.034	0.019
cg11226183	chr1	93251218	93251168	93251268	5	CD8T-cells EPIC	0.144	0.203	0.267	0.191	0.275	0.184	0.162	0.042	0.057	0.38	0.036	0.067	0.044	0.027	0.039	0.02	0.125	0.072	0.048	0.059	0.037	0.029	0.057	0.06	0.043
cg17140307	chr1	93251203	93251153	93251253	5	CD8T-cells EPIC	0.246	0.259	0.341	0.274	0.364	0.253	0.243	0.069	0.078	0.477	0.078	0.135	0.099	0.038	0.105	0.046	0.194	0.145	0.107	0.131	0.096	0.099	0.139	0.13	0.13
cg27363829	chr3	164914614	164914564	164914664	5	CD8T-cells EPIC	0.021	0.277	0.191	0.06	0.36	0.011	0.042	0.021	0.014	0.009	0.023	0.011	0.017	0.015	0.021	0.011	0.017	0.053	0.067	0.069	0.049	0.052	0.044	0.093	0.058
cg24442740	chr1	27902069	27902019	27902119	5	CD8T-cells EPIC	0.015	0.136	0.375	0.29	0.545	0.018	0.007	0.03	0.012	0.138	0.009	0.005	0.004	0.006	0.049	0.003	0.028	0.272	0.098	0.117	0.045	0.053	0.05	0.093	0.037
cg19146924	chr11	64794755	64794705	64794805	5	CD8T-cells EPIC	0.034	0.067	0.142	0.079	0.193	0.039	0.027	0.006	0.023	0.031	0.02	0.009	0.023	0.022	0.038	0.028	0.006	0.008	0.011	0.004	0.009	0.012	0.006	0.011	0.014
cg24585346	chr11	64794741	64794691	64794791	5	CD8T-cells EPIC	0.103	0.134	0.175	0.116	0.22	0.102	0.087	0.072	0.069	0.083	0.063	0.078	0.065	0.053	0.072	0.067	0.08	0.085	0.085	0.093	0.083	0.088	0.086	0.097	0.099
cg10683341	chr4	39639289	39639239	39639339	5	CD8T-cells EPIC	0.021	0.037	0.242	0.046	0.245	0.028	0.006	0.021	0.025	0.012	0.024	0.022	0.022	0.014	0.042	0.015	0.023	0.039	0.023	0.043	0.022	0.03	0.033	0.032	0.031
cg23651614	chr4	39639327	39639277	39639377	5	CD8T-cells EPIC	0.04	0.046	0.235	0.084	0.235	0.039	0.031	0.045	0.043	0.043	0.046	0.044	0.032	0.029	0.055	0.048	0.039	0.054	0.064	0.078	0.055	0.056	0.058	0.058	0.056
cg12446199	chr1	167408841	167408791	167408891	5	CD8T-cells EPIC	0.025	0.024	0.627	0.453	0.643	0.028	0.013	0.019	0.027	0.023	0.022	0.013	0.024	0.016	0.053	0.287	0.05	0.149	0.056	0.075	0.031	0.06	0.051	0.085	0.042
cg21863949	chr21	43198431	43198381	43198481	5	CD8T-cells EPIC	0.135	0.282	0.451	0.211	0.524	0.204	0.046	0.009	0.039	0.012	0.012	0.003	0.013	0.015	0.052	0.012	0.023	0.052	0.034	0.053	0.02	0.025	0.047	0.06	0.026
cg11497957	chr8	125985846	125985796	125985896	5	CD8T-cells EPIC	0.026	0.078	0.284	0.087	0.388	0.028	0.025	0.051	0.059	0.034	0.03	0.014	0.025	0.02	0.06	0.028	0.038	0.073	0.057	0.065	0.035	0.083	0.054	0.069	0.037
cg19547144	chr3	129147553	129147503	129147603	5	CD8T-cells EPIC	0.016	0.048	0.083	0.065	0.198	0.015	0.007	0.015	0.016	0.014	0.015	0.024	0.013	0.007	0.028	0.011	0.024	0.051	0.032	0.05	0.026	0.026	0.031	0.051	0.03
cg14779951	chr3	129147541	129147491	129147591	5	CD8T-cells EPIC	0.045	0.101	0.156	0.125	0.328	0.054	0.041	0.03	0.077	0.04	0.048	0.053	0.045	0.053	0.072	0.071	0.054	0.074	0.049	0.067	0.032	0.036	0.055	0.071	0.046
cg17329494	chr5	65018961	65018911	65019011	5	CD8T-cells EPIC	0.022	0.143	0.45	0.164	0.502	0.023	0.02	0.01	0.027	0.072	0.035	0.023	0.013	0.014	0.06	0.149	0.067	0.088	0.039	0.076	0.048	0.052	0.056	0.071	0.047
cg26059153	chr20	13976190	13976140	13976240	5	CD8T-cells EPIC	0.016	0.155	0.059	0.017	0.115	0.008	0.005	0	0.003	0.005	0.004	0.001	0.004	0.001	0.018	0.004	0.002	0.033	0.009	0.01	0.007	0.005	0.01	0.026	0.004
cg06571075	chr20	13976143	13976093	13976193	5	CD8T-cells EPIC	0.016	0.162	0.031	0.021	0.116	0.007	0.004	0.004	0.007	0.004	0.018	0.015	0.002	0.004	0.012	0.006	0.028	0.035	0.039	0.052	0.029	0.029	0.033	0.068	0.029
cg09057863	chr16	30817168	30817118	30817218	5	CD8T-cells EPIC	0.028	0.065	0.104	0.036	0.188	0.025	0.009	0.017	0.025	0.013	0.019	0.02	0.018	0.007	0.025	0.021	0.025	0.026	0.026	0.035	0.019	0.022	0.02	0.039	0.023
cg22777062	chr21	38353114	38353064	38353164	5	CD8T-cells EPIC	0.017	0.063	0.069	0.021	0.16	0.022	0.004	0.004	0.086	0.019	0.021	0.011	0.023	0.015	0.032	0.021	0.003	0.037	0.014	0.017	0.007	0.008	0.01	0.027	0.014
cg19725489	chr5	72252795	72252745	72252845	5	CD8T-cells EPIC	0.022	0.087	0.371	0.303	0.42	0.023	0.027	0.031	0.052	0.021	0.024	0.03	0.03	0.002	0.038	0.014	0.032	0.081	0.036	0.061	0.035	0.033	0.04	0.058	0.042
cg12272837	chr19	291315	291265	291365	5	CD8T-cells EPIC	0.043	0.18	0.116	0.053	0.193	0.04	0.022	0.004	0.007	0.019	0.015	0.002	0.018	0.006	0.03	0.004	0.016	0.019	0.011	0.016	0.011	0.007	0.014	0.028	0.007
cg02935627	chr19	291306	291256	291356	5	CD8T-cells EPIC	0.098	0.238	0.172	0.124	0.237	0.105	0.081	0.039	0.032	0.068	0.025	0.022	0.075	0.024	0.061	0.012	0.053	0.059	0.034	0.05	0.042	0.026	0.059	0.071	0.045
cg16015423	chr19	15217974	15217924	15218024	5	CD8T-cells EPIC	0.018	0.159	0.267	0.073	0.323	0.017	0.008	0.006	0.07	0.022	0.01	0.007	0.019	0.006	0.034	0.015	0.03	0.075	0.042	0.075	0.025	0.031	0.036	0.077	0.03
cg17765751	chr19	15217993	15217943	15218043	5	CD8T-cells EPIC	0.018	0.09	0.105	0.033	0.142	0.016	0.01	0.014	0.044	0.015	0.013	0.015	0.025	0.011	0.016	0.025	0.021	0.043	0.02	0.037	0.016	0.021	0.022	0.032	0.023
cg14222879	chr8	71316696	71316646	71316746	5	CD8T-cells EPIC	0.007	0.011	0.14	0.014	0.16	0.008	0.006	0.023	0.017	0.007	0.009	0.009	0.013	0.004	0.042	0.013	0.05	0.031	0.031	0.023	0.033	0.014	0.015	0.023	0.033
cg15245095	chr12	79258438	79258388	79258488	5	CD8T-cells EPIC	0.023	0.093	0.095	0.038	0.177	0.031	0.014	0.013	0.016	0.012	0.021	0.01	0.019	0.019	0.027	0.029	0.015	0.033	0.013	0.019	0.009	0.015	0.014	0.039	0.015
cg03205584	chr12	79258407	79258357	79258457	5	CD8T-cells EPIC	0.07	0.156	0.159	0.09	0.201	0.077	0.043	0.051	0.034	0.06	0.098	0.065	0.062	0.06	0.074	0.095	0.043	0.109	0.102	0.089	0.063	0.077	0.072	0.138	0.077
cg25570278	chr14	23306509	23306459	23306559	5	CD8T-cells EPIC	0.039	0.113	0.159	0.074	0.323	0.038	0.015	0.018	0.107	0.032	0.032	0.017	0.037	0.026	0.056	0.055	0.03	0.066	0.034	0.043	0.019	0.023	0.028	0.068	0.029
cg17468185	chr3	129147397	129147347	129147447	5	CD8T-cells EPIC	0.02	0.054	0.087	0.049	0.234	0.018	0.015	0.022	0.013	0.015	0.014	0.045	0.017	0.007	0.024	0.011	0.037	0.059	0.043	0.062	0.036	0.04	0.05	0.05	0.049
cg12894649	chr20	11871396	11871346	11871446	5	CD8T-cells EPIC	0.025	0.2	0.065	0.053	0.239	0.011	0.005	0.007	0.01	0.008	0.018	0.005	0.007	0.009	0.029	0.009	0.025	0.113	0.046	0.083	0.029	0.042	0.038	0.099	0.036
cg23944804	chr20	11871384	11871334	11871434	5	CD8T-cells EPIC	0.018	0.205	0.061	0.042	0.281	0.01	0.001	0.003	0.01	0.012	0.009	0	0.011	0.006	0.026	0.006	0.014	0.049	0.028	0.033	0.014	0.015	0.02	0.054	0.016
cg14603345	chr20	11871375	11871325	11871425	5	CD8T-cells EPIC	0.021	0.233	0.081	0.056	0.296	0.01	0.002	0.008	0.008	0.006	0.011	0.003	0.008	0.006	0.039	0.007	0.022	0.112	0.059	0.086	0.033	0.05	0.045	0.12	0.043
cg18238374	chr14	89507124	89507074	89507174	5	CD8T-cells EPIC	0.016	0.063	0.111	0.048	0.188	0.015	0.013	0.008	0.033	0.006	0.015	0.026	0.017	0.015	0.021	0.014	0.037	0.036	0.041	0.02	0.031	0.022	0.033	0.021	0.02
cg02321062	chr3	107244746	107244696	107244796	5	CD8T-cells EPIC	0.032	0.04	0.101	0.047	0.236	0.038	0.011	0.035	0.04	0.036	0.03	0.028	0.031	0.034	0.052	0.03	0.032	0.066	0.024	0.023	0.023	0.022	0.028	0.034	0.025
cg11033835	chr3	77087860	77087810	77087910	5	CD8T-cells EPIC	0.012	0.237	0.034	0.029	0.146	0.006	0.015	0	0.004	0.01	0.01	0.005	0.006	0.003	0.02	0.023	0.017	0.012	0.015	0.009	0.01	0.008	0.009	0.029	0.011
cg02003159	chr12	107711614	107711564	107711664	5	CD8T-cells EPIC	0.013	0.102	0.133	0.021	0.196	0.009	0.002	0.007	0.083	0.007	0.006	0.029	0.009	0.007	0.019	0.009	0.005	0.036	0.039	0.044	0.016	0.025	0.02	0.053	0.025
cg24124443	chr12	107711648	107711598	107711698	5	CD8T-cells EPIC	0.032	0.245	0.6	0.16	0.621	0.019	0.018	0.007	0.104	0.022	0.021	0.039	0.031	0.019	0.043	0.012	0.014	0.08	0.052	0.043	0.017	0.026	0.035	0.06	0.034
cg11183072	chr17	37894397	37894347	37894447	5	CD8T-cells EPIC	0.029	0.085	0.495	0.303	0.583	0.034	0.012	0.041	0.107	0.007	0.027	0.002	0.012	0.014	0.186	0.014	0.06	0.148	0.101	0.126	0.039	0.053	0.071	0.109	0.062
cg13761998	chr17	37894403	37894353	37894453	5	CD8T-cells EPIC	0.085	0.162	0.464	0.342	0.531	0.083	0.064	0.14	0.18	0.048	0.067	0.061	0.052	0.048	0.238	0.043	0.138	0.236	0.218	0.239	0.12	0.14	0.158	0.204	0.168
cg17740645	chr17	37894413	37894363	37894463	5	CD8T-cells EPIC	0.085	0.165	0.509	0.45	0.581	0.087	0.071	0.154	0.174	0.055	0.088	0.074	0.065	0.055	0.278	0.052	0.13	0.215	0.2	0.217	0.115	0.137	0.155	0.191	0.16
cg04850765	chr15	67135479	67135429	67135529	5	CD8T-cells EPIC	0.013	0.103	0.238	0.057	0.262	0.015	0.003	0.011	0.24	0.007	0.019	0.006	0.013	0.01	0.034	0.021	0.006	0.026	0.019	0.03	0.012	0.016	0.014	0.037	0.014
cg26308477	chr20	44065479	44065429	44065529	5	CD8T-cells EPIC	0.022	0.088	0.099	0.057	0.151	0.024	0.014	0.002	0.017	0.019	0.01	0.003	0.037	0.033	0.028	0.016	0.015	0.02	0.007	0.004	0.005	0.004	0.011	0.009	0.012
cg19286686	chr2	158731699	158731649	158731749	5	CD8T-cells EPIC	0.036	0.08	0.092	0.096	0.208	0.042	0.02	0.043	0.036	0.042	0.051	0.05	0.045	0.029	0.046	0.041	0.023	0.057	0.047	0.049	0.04	0.044	0.046	0.043	0.048
cg23967461	chr2	158731736	158731686	158731786	5	CD8T-cells EPIC	0.03	0.129	0.159	0.254	0.353	0.035	0.026	0.042	0.032	0.022	0.015	0.035	0.027	0.014	0.027	0.022	0.033	0.059	0.056	0.058	0.041	0.045	0.049	0.051	0.045
cg08169020	chr14	69256888	69256838	69256938	6	Neutrophils EPIC	0.887	0.262	0.015	0.078	0.016	0.868	0.951	0.034	0.017	0.034	0.042	0.039	0.021	0.013	0.032	0.016	0.039	0.046	0.026	0.047	0.027	0.035	0.055	0.07	0.034
cg25913761	chr15	90727560	90727510	90727610	6	Neutrophils EPIC	0.836	0.221	0.282	0.47	0.396	0.829	0.238	0.358	0.31	0.239	0.225	0.132	0.225	0.2	0.365	0.204	0.245	0.205	0.192	0.204	0.16	0.156	0.185	0.168	0.203
cg26955540	chr15	90727570	90727520	90727620	6	Neutrophils EPIC	0.766	0.022	0.149	0.401	0.347	0.791	0.137	0.197	0.098	0.034	0.077	0.042	0.031	0.014	0.238	0.019	0.113	0.127	0.165	0.152	0.103	0.069	0.094	0.13	0.108
cg12827637	chr14	69256791	69256741	69256841	6	Neutrophils EPIC	0.521	0.361	0.023	0.212	0.022	0.537	0.467	0.029	0.137	0.031	0.161	0.066	0.037	0.023	0.08	0.019	0.043	0.046	0.023	0.069	0.023	0.051	0.073	0.076	0.02
cg13677741	chr1	236031096	236031046	236031146	6	Neutrophils EPIC	0.165	0.118	0.011	0.089	0.013	0.21	0.199	0.027	0.023	0.013	0.016	0.011	0.023	0.033	0.043	0.045	0.072	0.058	0.018	0.015	0.028	0.009	0.009	0.018	0.021
cg19442545	chr10	75533431	75533381	75533481	6	Neutrophils EPIC	0.201	0.114	0.061	0.041	0.067	0.195	0.16	0.036	0.022	0.157	0.012	0.004	0.038	0.035	0.047	0.019	0.029	0.025	0.008	0.01	0.031	0.005	0.019	0.009	0.017
cg15838173	chr10	75533400	75533350	75533450	6	Neutrophils EPIC	0.182	0.115	0.069	0.059	0.066	0.18	0.104	0.031	0.03	0.093	0.021	0.008	0.019	0.021	0.036	0.021	0.029	0.014	0.017	0.011	0.023	0.01	0.016	0.012	0.016
cg23231163	chr10	75533350	75533300	75533400	6	Neutrophils EPIC	0.337	0.278	0.175	0.182	0.179	0.325	0.333	0.126	0.072	0.316	0.106	0.069	0.071	0.078	0.143	0.052	0.122	0.171	0.115	0.12	0.149	0.101	0.124	0.107	0.111
cg04858631	chr10	74035570	74035520	74035620	6	Neutrophils EPIC	0.659	0.148	0.079	0.052	0.161	0.644	0.544	0.135	0.113	0.068	0.078	0.062	0.038	0.033	0.219	0.051	0.214	0.109	0.18	0.15	0.14	0.091	0.132	0.148	0.124
cg19442545	chr10	75533431	75533381	75533481	6	Neutrophils EPIC	0.201	0.114	0.061	0.041	0.067	0.195	0.16	0.036	0.022	0.157	0.012	0.004	0.038	0.035	0.047	0.019	0.029	0.025	0.008	0.01	0.031	0.005	0.019	0.009	0.017
cg15838173	chr10	75533400	75533350	75533450	6	Neutrophils EPIC	0.182	0.115	0.069	0.059	0.066	0.18	0.104	0.031	0.03	0.093	0.021	0.008	0.019	0.021	0.036	0.021	0.029	0.014	0.017	0.011	0.023	0.01	0.016	0.012	0.016
cg02646515	chr2	128168987	128168937	128169037	6	Neutrophils EPIC	0.087	0.051	0.269	0.45	0.37	0.621	0.459	0.059	0.205	0.052	0.066	0.186	0.366	0.052	0.094	0.099	0.343	0.048	0.069	0.07	0.113	0.05	0.047	0.126	0.056
cg00982136	chr2	201726139	201726089	201726189	6	Neutrophils EPIC	0.466	0.364	0.037	0.049	0.039	0.472	0.402	0.072	0.058	0.056	0.043	0.032	0.037	0.043	0.074	0.147	0.062	0.063	0.066	0.105	0.061	0.05	0.413	0.074	0.068
cg05507654	chr16	88509857	88509807	88509907	6	Neutrophils EPIC	0.195	0.045	0.054	0.175	0.072	0.233	0.2	0.068	0.048	0.046	0.017	0.014	0.04	0.033	0.145	0.016	0.129	0.026	0.008	0.007	0.017	0.011	0.016	0.027	0.026
cg18136963	chr6	139013146	139013096	139013196	6	Neutrophils EPIC	0.114	0.286	0.348	0.313	0.333	0.399	0.165	0.048	0.131	0.021	0.108	0.017	0.022	0.017	0.107	0.016	0.03	0.092	0.046	0.046	0.031	0.029	0.033	0.1	0.059
cg25170017	chr11	64644487	64644437	64644537	6	Neutrophils EPIC	0.886	0.512	0.102	0.436	0.088	0.704	0.945	0.084	0.283	0.226	0.054	0.112	0.031	0.022	0.097	0.019	0.067	0.077	0.069	0.07	0.06	0.037	0.041	0.092	0.07
cg15376996	chr22	50912555	50912505	50912605	6	Neutrophils EPIC	0.535	0.489	0.34	0.456	0.259	0.577	0.644	0.094	0.059	0.048	0.089	0.019	0.033	0.022	0.116	0.026	0.084	0.074	0.065	0.067	0.05	0.039	0.038	0.083	0.055
cg10560079	chr2	191398806	191398756	191398856	6	Neutrophils EPIC	0.194	0.085	0.01	0.052	0.011	0.175	0.149	0.077	0.145	0.022	0.016	0	0.011	0.005	0.157	0.011	0.043	0.032	0.011	0.023	0.02	0.015	0.047	0.026	0.024
cg11845111	chr2	191398756	191398706	191398806	6	Neutrophils EPIC	0.132	0.1	0.048	0.056	0.045	0.115	0.134	0.157	0.268	0.032	0.057	0.071	0.072	0.039	0.203	0.035	0.064	0.144	0.088	0.116	0.08	0.094	0.198	0.083	0.122
cg27211696	chr2	191398769	191398719	191398819	6	Neutrophils EPIC	0.209	0.122	0.033	0.062	0.034	0.186	0.186	0.211	0.327	0.042	0.054	0.053	0.043	0.04	0.305	0.037	0.154	0.165	0.115	0.153	0.112	0.119	0.264	0.133	0.151
cg24565820	chr22	24372926	24372876	24372976	6	Neutrophils EPIC	0.038	0.031	0.022	0.059	0.051	0.112	0.019	0	0.018	0.034	0.031	0.018	0.075	0.038	0.065	0.174	0.022	0.023	0.014	0.005	0.005	0.005	0.005	0.001	0.007
cg23896514	chr7	150103902	150103852	150103952	6	Neutrophils EPIC	0.226	0.042	0.042	0.06	0.041	0.291	0.053	0.055	0.329	0.034	0.083	0.035	0.04	0.04	0.086	0.045	0.088	0.059	0.21	0.105	0.055	0.063	0.052	0.059	0.084
cg27388962	chr10	4705434	4705384	4705484	6	Neutrophils EPIC	0.639	0.035	0.534	0.729	0.516	0.735	0.8	0.076	0.262	0.059	0.069	0.063	0.04	0.035	0.113	0.033	0.128	0.13	0.143	0.128	0.096	0.08	0.072	0.134	0.1
cg08474651	chr2	201729683	201729633	201729733	6	Neutrophils EPIC	0.193	0.267	0.163	0.124	0.148	0.213	0.154	0.023	0.022	0.021	0.016	0.014	0.017	0.002	0.053	0.004	0.029	0.036	0.019	0.03	0.014	0.022	0.044	0.03	0.026
cg14789659	chr10	63809073	63809023	63809123	6	Neutrophils EPIC	0.819	0.683	0.217	0.62	0.525	0.854	0.893	0.117	0.086	0.052	0.122	0.078	0.185	0.056	0.17	0.04	0.123	0.195	0.137	0.156	0.106	0.12	0.165	0.169	0.117
cg00928816	chr10	63809098	63809048	63809148	6	Neutrophils EPIC	0.796	0.682	0.327	0.644	0.553	0.854	0.876	0.176	0.2	0.061	0.192	0.112	0.264	0.081	0.223	0.057	0.195	0.269	0.214	0.262	0.165	0.217	0.374	0.263	0.188
cg20746552	chr10	63809108	63809058	63809158	6	Neutrophils EPIC	0.697	0.643	0.321	0.563	0.544	0.759	0.782	0.157	0.155	0.073	0.204	0.113	0.228	0.081	0.23	0.067	0.185	0.236	0.182	0.22	0.145	0.183	0.276	0.227	0.174
cg16389209	chr10	63809121	63809071	63809171	6	Neutrophils EPIC	0.749	0.6	0.288	0.602	0.496	0.804	0.837	0.163	0.139	0.061	0.186	0.095	0.221	0.082	0.203	0.087	0.171	0.211	0.162	0.204	0.134	0.179	0.342	0.208	0.165
cg23220823	chr7	45041140	45041090	45041190	6	Neutrophils EPIC	0.393	0.139	0.092	0.128	0.089	0.426	0.38	0.137	0.155	0.124	0.121	0.039	0.099	0.101	0.126	0.109	0.08	0.08	0.092	0.063	0.069	0.063	0.147	0.072	0.096
cg01424562	chr14	69256677	69256627	69256727	6	Neutrophils EPIC	0.849	0.559	0.107	0.41	0.132	0.837	0.911	0.106	0.123	0.078	0.166	0.191	0.094	0.049	0.181	0.149	0.241	0.151	0.113	0.214	0.096	0.199	0.474	0.182	0.111
cg08832851	chr12	92535822	92535772	92535872	6	Neutrophils EPIC	0.391	0.039	0.036	0.05	0.036	0.43	0.675	0.081	0.185	0.055	0.074	0.051	0.045	0.029	0.166	0.042	0.178	0.141	0.217	0.118	0.072	0.097	0.073	0.097	0.139
cg09642825	chr16	87416230	87416180	87416280	6	Neutrophils EPIC	0.46	0.31	0.194	0.409	0.182	0.443	0.55	0.059	0.039	0.037	0.087	0.02	0.041	0.073	0.102	0.045	0.06	0.095	0.046	0.039	0.051	0.034	0.161	0.066	0.027
cg06375761	chr6	33280408	33280358	33280458	6	Neutrophils EPIC	0.161	0.188	0.078	0.083	0.045	0.186	0.116	0.072	0.078	0.047	0.035	0.014	0.045	0.056	0.083	0.049	0.035	0.066	0.018	0.026	0.017	0.018	0.029	0.027	0.027
cg13638257	chr6	33280436	33280386	33280486	6	Neutrophils EPIC	0.17	0.194	0.06	0.068	0.023	0.2	0.151	0.066	0.063	0.018	0.029	0.022	0.021	0.018	0.086	0.039	0.051	0.117	0.026	0.038	0.02	0.026	0.044	0.044	0.045
cg14419102	chr6	33280400	33280350	33280450	6	Neutrophils EPIC	0.389	0.397	0.213	0.231	0.104	0.402	0.389	0.221	0.118	0.062	0.099	0.05	0.054	0.061	0.23	0.156	0.209	0.24	0.137	0.164	0.109	0.098	0.152	0.129	0.125
cg18353226	chr6	33280390	33280340	33280440	6	Neutrophils EPIC	0.208	0.202	0.114	0.136	0.076	0.217	0.158	0.131	0.133	0.066	0.084	0.076	0.071	0.065	0.132	0.092	0.103	0.107	0.096	0.107	0.083	0.09	0.089	0.097	0.098
cg26083458	chr6	33280424	33280374	33280474	6	Neutrophils EPIC	0.48	0.456	0.203	0.292	0.086	0.493	0.395	0.242	0.16	0.052	0.101	0.069	0.076	0.08	0.301	0.166	0.187	0.288	0.151	0.193	0.137	0.149	0.153	0.158	0.152
cg22879098	chr5	672845	672795	672895	6	Neutrophils EPIC	0.535	0.551	0.369	0.451	0.402	0.533	0.536	0.026	0.131	0.048	0.048	0.068	0.221	0.046	0.195	0.036	0.063	0.098	0.041	0.078	0.045	0.04	0.048	0.079	0.057
cg24082121	chr5	672872	672822	672922	6	Neutrophils EPIC	0.582	0.552	0.244	0.31	0.325	0.556	0.673	0.024	0.224	0.018	0.016	0.105	0.431	0.03	0.124	0.018	0.028	0.053	0.037	0.034	0.072	0.017	0.02	0.04	0.033
cg12474798	chr10	64565772	64565722	64565822	6	Neutrophils EPIC	0.52	0.42	0.29	0.498	0.347	0.532	0.562	0.091	0.038	0.083	0.05	0.025	0.025	0.031	0.13	0.015	0.097	0.09	0.048	0.074	0.044	0.05	0.141	0.106	0.077
cg20684110	chr10	64565750	64565700	64565800	6	Neutrophils EPIC	0.536	0.392	0.34	0.515	0.405	0.54	0.446	0.08	0.087	0.104	0.097	0.049	0.088	0.103	0.161	0.07	0.088	0.086	0.051	0.064	0.048	0.051	0.086	0.087	0.076
cg01005506	chr10	64565768	64565718	64565818	6	Neutrophils EPIC	0.327	0.335	0.235	0.315	0.257	0.329	0.323	0.093	0.07	0.085	0.084	0.058	0.062	0.067	0.134	0.048	0.091	0.125	0.092	0.117	0.075	0.096	0.146	0.132	0.114
cg06340704	chr13	97877417	97877367	97877467	6	Neutrophils EPIC	0.761	0.714	0.39	0.491	0.423	0.778	0.734	0.131	0.153	0.061	0.091	0.054	0.065	0.036	0.163	0.046	0.118	0.214	0.14	0.141	0.167	0.124	0.099	0.169	0.144
cg09267773	chr16	79802467	79802417	79802517	6	Neutrophils EPIC	0.725	0.069	0.446	0.536	0.542	0.774	0.351	0.131	0.264	0.071	0.181	0.163	0.072	0.227	0.371	0.026	0.172	0.109	0.102	0.144	0.383	0.05	0.309	0.13	0.134
cg12420283	chr1	173990399	173990349	173990449	6	Neutrophils EPIC	0.196	0.331	0.164	0.303	0.227	0.356	0.366	0.068	0.042	0.035	0.053	0.044	0.04	0.014	0.101	0.033	0.063	0.059	0.078	0.075	0.065	0.055	0.065	0.075	0.082
cg26033520	chr10	74004071	74004021	74004121	6	Neutrophils EPIC	0.75	0.821	0.681	0.404	0.569	0.756	0.424	0.124	0.314	0.239	0.065	0.04	0.018	0.028	0.112	0.012	0.148	0.114	0.166	0.12	0.059	0.049	0.133	0.157	0.073
cg06601071	chr16	85525842	85525792	85525892	6	Neutrophils EPIC	0.279	0.226	0.209	0.346	0.222	0.503	0.314	0.147	0.209	0.097	0.103	0.038	0.158	0.135	0.196	0.12	0.219	0.06	0.15	0.035	0.246	0.023	0.054	0.095	0.078
cg18856478	chr1	43814358	43814308	43814408	6	Neutrophils EPIC	0.948	0.941	0.936	0.917	0.94	0.946	0.942	0.079	0.038	0.019	0.061	0.019	0.01	0.003	0.127	0.008	0.151	0.178	0.125	0.148	0.068	0.072	0.08	0.167	0.086
cg05098343	chr7	37071686	37071636	37071736	6	Neutrophils EPIC	0.453	0.798	0.501	0.68	0.477	0.839	0.93	0.068	0.09	0.479	0.083	0.06	0.066	0.032	0.134	0.044	0.076	0.154	0.097	0.139	0.156	0.148	0.438	0.13	0.089
cg17084151	chr8	102803237	102803187	102803287	6	Neutrophils EPIC	0.499	0.544	0.503	0.105	0.558	0.588	0.635	0.088	0.063	0.03	0.087	0.02	0.023	0.014	0.12	0.009	0.069	0.152	0.127	0.266	0.057	0.206	0.089	0.105	0.103
cg12474798	chr10	64565772	64565722	64565822	6	Neutrophils EPIC	0.52	0.42	0.29	0.498	0.347	0.532	0.562	0.091	0.038	0.083	0.05	0.025	0.025	0.031	0.13	0.015	0.097	0.09	0.048	0.074	0.044	0.05	0.141	0.106	0.077
cg20684110	chr10	64565750	64565700	64565800	6	Neutrophils EPIC	0.536	0.392	0.34	0.515	0.405	0.54	0.446	0.08	0.087	0.104	0.097	0.049	0.088	0.103	0.161	0.07	0.088	0.086	0.051	0.064	0.048	0.051	0.086	0.087	0.076
cg01005506	chr10	64565768	64565718	64565818	6	Neutrophils EPIC	0.327	0.335	0.235	0.315	0.257	0.329	0.323	0.093	0.07	0.085	0.084	0.058	0.062	0.067	0.134	0.048	0.091	0.125	0.092	0.117	0.075	0.096	0.146	0.132	0.114
cg06375761	chr6	33280408	33280358	33280458	6	Neutrophils EPIC	0.161	0.188	0.078	0.083	0.045	0.186	0.116	0.072	0.078	0.047	0.035	0.014	0.045	0.056	0.083	0.049	0.035	0.066	0.018	0.026	0.017	0.018	0.029	0.027	0.027
cg13638257	chr6	33280436	33280386	33280486	6	Neutrophils EPIC	0.17	0.194	0.06	0.068	0.023	0.2	0.151	0.066	0.063	0.018	0.029	0.022	0.021	0.018	0.086	0.039	0.051	0.117	0.026	0.038	0.02	0.026	0.044	0.044	0.045
cg14419102	chr6	33280400	33280350	33280450	6	Neutrophils EPIC	0.389	0.397	0.213	0.231	0.104	0.402	0.389	0.221	0.118	0.062	0.099	0.05	0.054	0.061	0.23	0.156	0.209	0.24	0.137	0.164	0.109	0.098	0.152	0.129	0.125
cg18353226	chr6	33280390	33280340	33280440	6	Neutrophils EPIC	0.208	0.202	0.114	0.136	0.076	0.217	0.158	0.131	0.133	0.066	0.084	0.076	0.071	0.065	0.132	0.092	0.103	0.107	0.096	0.107	0.083	0.09	0.089	0.097	0.098
cg26083458	chr6	33280424	33280374	33280474	6	Neutrophils EPIC	0.48	0.456	0.203	0.292	0.086	0.493	0.395	0.242	0.16	0.052	0.101	0.069	0.076	0.08	0.301	0.166	0.187	0.288	0.151	0.193	0.137	0.149	0.153	0.158	0.152
cg19300307	chr13	99136580	99136530	99136630	6	Neutrophils EPIC	0.878	0.756	0.53	0.825	0.711	0.856	0.947	0.237	0.217	0.082	0.064	0.031	0.033	0.016	0.183	0.015	0.169	0.126	0.131	0.12	0.103	0.063	0.052	0.155	0.084
cg08857351	chr12	117627450	117627400	117627500	6	Neutrophils EPIC	0.232	0.192	0.139	0.221	0.168	0.234	0.144	0.038	0.039	0.066	0.055	0.026	0.067	0.045	0.077	0.051	0.044	0.028	0.019	0.029	0.017	0.012	0.024	0.029	0.024
cg02486646	chr12	117627478	117627428	117627528	6	Neutrophils EPIC	0.135	0.119	0.07	0.124	0.089	0.147	0.124	0.046	0.051	0.052	0.043	0.037	0.055	0.035	0.053	0.039	0.04	0.045	0.045	0.051	0.035	0.034	0.042	0.039	0.043
cg03419014	chr21	38362742	38362692	38362792	6	Neutrophils EPIC	0.836	0.828	0.738	0.741	0.802	0.836	0.931	0.222	0.145	0.045	0.142	0.112	0.246	0.144	0.372	0.029	0.286	0.262	0.221	0.288	0.219	0.261	0.206	0.265	0.314
cg14785464	chr21	38362725	38362675	38362775	6	Neutrophils EPIC	0.406	0.405	0.285	0.298	0.374	0.394	0.407	0.045	0.046	0.029	0.035	0.025	0.059	0.048	0.09	0.072	0.045	0.045	0.048	0.043	0.043	0.04	0.03	0.058	0.041
cg06167719	chr21	38362727	38362677	38362777	6	Neutrophils EPIC	0.469	0.481	0.356	0.375	0.46	0.456	0.617	0.046	0.051	0.009	0.029	0.009	0.066	0.015	0.102	0.011	0.038	0.062	0.058	0.076	0.046	0.053	0.039	0.076	0.063
cg09037712	chr21	38362754	38362704	38362804	6	Neutrophils EPIC	0.712	0.75	0.686	0.667	0.736	0.701	0.824	0.297	0.199	0.046	0.197	0.129	0.268	0.221	0.439	0.063	0.314	0.329	0.308	0.373	0.309	0.345	0.304	0.306	0.413
cg27189395	chr16	89725071	89725021	89725121	6	Neutrophils EPIC	0.311	0.325	0.21	0.248	0.232	0.302	0.251	0.045	0.028	0.05	0.026	0.018	0.034	0.039	0.149	0.033	0.075	0.032	0.027	0.027	0.039	0.017	0.04	0.033	0.042
cg04043919	chr16	89725091	89725041	89725141	6	Neutrophils EPIC	0.282	0.305	0.281	0.332	0.296	0.305	0.277	0.164	0.171	0.172	0.1	0.134	0.11	0.143	0.216	0.089	0.218	0.182	0.151	0.171	0.164	0.147	0.191	0.14	0.18
cg26315985	chr1	65363870	65363820	65363920	6	Neutrophils EPIC	0.157	0.66	0.546	0.472	0.667	0.732	0.821	0.066	0.392	0.06	0.089	0.043	0.057	0.05	0.148	0.051	0.07	0.112	0.16	0.142	0.082	0.105	0.433	0.136	0.12
cg11895835	chr5	111078476	111078426	111078526	6	Neutrophils EPIC	0.877	0.262	0.262	0.588	0.317	0.845	0.912	0.146	0.28	0.065	0.149	0.089	0.043	0.06	0.227	0.051	0.179	0.454	0.285	0.4	0.147	0.168	0.185	0.228	0.16
cg25913761	chr15	90727560	90727510	90727610	6	Neutrophils EPIC	0.836	0.221	0.282	0.47	0.396	0.829	0.238	0.358	0.31	0.239	0.225	0.132	0.225	0.2	0.365	0.204	0.245	0.205	0.192	0.204	0.16	0.156	0.185	0.168	0.203
cg26955540	chr15	90727570	90727520	90727620	6	Neutrophils EPIC	0.766	0.022	0.149	0.401	0.347	0.791	0.137	0.197	0.098	0.034	0.077	0.042	0.031	0.014	0.238	0.019	0.113	0.127	0.165	0.152	0.103	0.069	0.094	0.13	0.108
cg18675610	chr10	32216311	32216261	32216361	6	Neutrophils EPIC	0.54	0.619	0.395	0.545	0.531	0.579	0.516	0.065	0.148	0.062	0.049	0.014	0.008	0.015	0.157	0.011	0.154	0.1	0.057	0.076	0.058	0.048	0.159	0.078	0.076
cg22706007	chr10	32216359	32216309	32216409	6	Neutrophils EPIC	0.215	0.288	0.201	0.266	0.305	0.232	0.219	0.054	0.13	0.067	0.043	0.029	0.035	0.029	0.056	0.041	0.049	0.049	0.064	0.065	0.052	0.051	0.075	0.05	0.064
cg00936790	chr8	29027844	29027794	29027894	6	Neutrophils EPIC	0.8	0.578	0.132	0.535	0.286	0.79	0.773	0.1	0.301	0.112	0.229	0.272	0.13	0.016	0.168	0.016	0.347	0.132	0.231	0.192	0.112	0.148	0.294	0.137	0.107
cg11975790	chr6	30853608	30853558	30853658	6	Neutrophils EPIC	0.725	0.249	0.158	0.64	0.189	0.756	0.726	0.334	0.076	0.068	0.138	0.016	0.067	0.058	0.442	0.054	0.294	0.239	0.257	0.214	0.298	0.132	0.128	0.16	0.226
cg25607383	chr6	30853569	30853519	30853619	6	Neutrophils EPIC	0.786	0.516	0.444	0.689	0.467	0.779	0.725	0.476	0.209	0.276	0.229	0.092	0.109	0.088	0.472	0.067	0.394	0.341	0.355	0.352	0.398	0.251	0.278	0.331	0.331
cg09367425	chr11	61733997	61733947	61734047	6	Neutrophils EPIC	0.176	0.142	0.145	0.194	0.189	0.231	0.052	0.071	0.054	0.029	0.027	0.041	0.04	0.043	0.072	0.033	0.054	0.06	0.069	0.054	0.059	0.037	0.056	0.056	0.053
cg05258935	chr19	39086923	39086873	39086973	6	Neutrophils EPIC	0.951	0.955	0.952	0.95	0.96	0.936	0.965	0.069	0.035	0.013	0.088	0.006	0.012	0.019	0.166	0.015	0.161	0.213	0.165	0.139	0.08	0.07	0.077	0.18	0.07
cg10218876	chr19	55660625	55660575	55660675	6	Neutrophils EPIC	0.158	0.215	0.296	0.163	0.262	0.293	0.121	0.034	0.336	0.04	0.041	0.043	0.055	0.036	0.068	0.037	0.06	0.052	0.051	0.051	0.031	0.031	0.033	0.047	0.035
cg18649823	chr19	55660591	55660541	55660641	6	Neutrophils EPIC	0.154	0.191	0.235	0.182	0.221	0.246	0.166	0.095	0.276	0.08	0.075	0.106	0.078	0.077	0.087	0.06	0.089	0.105	0.102	0.112	0.075	0.089	0.094	0.101	0.092
cg19504245	chr19	55660620	55660570	55660670	6	Neutrophils EPIC	0.294	0.319	0.386	0.312	0.367	0.416	0.29	0.105	0.363	0.1	0.103	0.148	0.129	0.091	0.145	0.064	0.131	0.172	0.188	0.236	0.142	0.142	0.148	0.162	0.154
cg24699670	chr19	55660614	55660564	55660664	6	Neutrophils EPIC	0.127	0.156	0.216	0.121	0.204	0.226	0.128	0.056	0.274	0.048	0.049	0.082	0.053	0.055	0.069	0.036	0.063	0.071	0.089	0.098	0.055	0.066	0.064	0.077	0.066
cg07218880	chr13	115046279	115046229	115046329	6	Neutrophils EPIC	0.741	0.38	0.155	0.085	0.177	0.805	0.805	0.463	0.114	0.136	0.153	0.111	0.184	0.221	0.319	0.049	0.427	0.213	0.292	0.254	0.189	0.157	0.187	0.214	0.271
cg07520810	chr10	63809149	63809099	63809199	6	Neutrophils EPIC	0.549	0.551	0.255	0.527	0.471	0.637	0.716	0.102	0.098	0.036	0.115	0.044	0.134	0.04	0.131	0.033	0.12	0.159	0.116	0.14	0.084	0.115	0.18	0.161	0.109
cg20746552	chr10	63809108	63809058	63809158	6	Neutrophils EPIC	0.697	0.643	0.321	0.563	0.544	0.759	0.782	0.157	0.155	0.073	0.204	0.113	0.228	0.081	0.23	0.067	0.185	0.236	0.182	0.22	0.145	0.183	0.276	0.227	0.174
cg16401465	chr10	63809170	63809120	63809220	6	Neutrophils EPIC	0.76	0.66	0.333	0.698	0.576	0.815	0.861	0.151	0.197	0.079	0.208	0.12	0.255	0.106	0.183	0.093	0.16	0.195	0.157	0.191	0.133	0.189	0.368	0.211	0.172
cg16389209	chr10	63809121	63809071	63809171	6	Neutrophils EPIC	0.749	0.6	0.288	0.602	0.496	0.804	0.837	0.163	0.139	0.061	0.186	0.095	0.221	0.082	0.203	0.087	0.171	0.211	0.162	0.204	0.134	0.179	0.342	0.208	0.165
cg06889535	chr11	126455712	126455662	126455762	6	Neutrophils EPIC	0.497	0.518	0.476	0.479	0.549	0.537	0.354	0.02	0.261	0.161	0.113	0.012	0.096	0.029	0.093	0.015	0.085	0.091	0.05	0.045	0.037	0.023	0.03	0.152	0.042
cg22879098	chr5	672845	672795	672895	6	Neutrophils EPIC	0.535	0.551	0.369	0.451	0.402	0.533	0.536	0.026	0.131	0.048	0.048	0.068	0.221	0.046	0.195	0.036	0.063	0.098	0.041	0.078	0.045	0.04	0.048	0.079	0.057
cg24082121	chr5	672872	672822	672922	6	Neutrophils EPIC	0.582	0.552	0.244	0.31	0.325	0.556	0.673	0.024	0.224	0.018	0.016	0.105	0.431	0.03	0.124	0.018	0.028	0.053	0.037	0.034	0.072	0.017	0.02	0.04	0.033
cg10361922	chr17	40925790	40925740	40925840	6	Neutrophils EPIC	0.19	0.208	0.155	0.16	0.148	0.192	0.118	0.035	0.025	0.02	0.03	0.017	0.027	0.018	0.079	0.017	0.047	0.038	0.026	0.025	0.019	0.019	0.031	0.028	0.037
cg03419014	chr21	38362742	38362692	38362792	6	Neutrophils EPIC	0.836	0.828	0.738	0.741	0.802	0.836	0.931	0.222	0.145	0.045	0.142	0.112	0.246	0.144	0.372	0.029	0.286	0.262	0.221	0.288	0.219	0.261	0.206	0.265	0.314
cg14785464	chr21	38362725	38362675	38362775	6	Neutrophils EPIC	0.406	0.405	0.285	0.298	0.374	0.394	0.407	0.045	0.046	0.029	0.035	0.025	0.059	0.048	0.09	0.072	0.045	0.045	0.048	0.043	0.043	0.04	0.03	0.058	0.041
cg06167719	chr21	38362727	38362677	38362777	6	Neutrophils EPIC	0.469	0.481	0.356	0.375	0.46	0.456	0.617	0.046	0.051	0.009	0.029	0.009	0.066	0.015	0.102	0.011	0.038	0.062	0.058	0.076	0.046	0.053	0.039	0.076	0.063
cg09037712	chr21	38362754	38362704	38362804	6	Neutrophils EPIC	0.712	0.75	0.686	0.667	0.736	0.701	0.824	0.297	0.199	0.046	0.197	0.129	0.268	0.221	0.439	0.063	0.314	0.329	0.308	0.373	0.309	0.345	0.304	0.306	0.413
cg26460530	chr22	39919067	39919017	39919117	6	Neutrophils EPIC	0.359	0.392	0.057	0.254	0.06	0.304	0.228	0.067	0.051	0.135	0.057	0.038	0.036	0.027	0.061	0.024	0.073	0.059	0.079	0.07	0.06	0.042	0.071	0.053	0.057
cg19147129	chr2	74230310	74230260	74230360	6	Neutrophils EPIC	0.233	0.255	0.135	0.091	0.403	0.3	0.167	0.024	0.01	0.214	0.052	0.018	0.014	0.052	0.073	0.255	0.063	0.058	0.024	0.021	0.039	0.026	0.03	0.114	0.032
cg08257293	chr20	30308440	30308390	30308490	6	Neutrophils EPIC	0.622	0.524	0.255	0.359	0.335	0.622	0.592	0.115	0.123	0.011	0.134	0.053	0.051	0.025	0.129	0.047	0.098	0.229	0.241	0.166	0.068	0.112	0.171	0.163	0.364
cg12461469	chr3	149530341	149530291	149530391	6	Neutrophils EPIC	0.173	0.095	0.136	0.203	0.237	0.186	0.332	0.002	0.025	0.013	0.015	0.01	0.009	0.017	0.038	0.023	0.014	0.037	0.014	0.011	0.016	0.01	0.018	0.04	0.015
cg13512830	chr3	149530294	149530244	149530344	6	Neutrophils EPIC	0.405	0.485	0.488	0.521	0.559	0.491	0.567	0.068	0.118	0.047	0.062	0.037	0.05	0.045	0.14	0.035	0.049	0.133	0.083	0.095	0.086	0.079	0.131	0.101	0.134
cg04962480	chr8	101962118	101962068	101962168	6	Neutrophils EPIC	0.401	0.421	0.071	0.085	0.064	0.449	0.396	0.125	0.077	0.511	0.06	0.044	0.045	0.029	0.138	0.029	0.136	0.113	0.108	0.108	0.132	0.121	0.203	0.086	0.126
cg08063160	chr2	238578376	238578326	238578426	6	Neutrophils EPIC	0.776	0.097	0.534	0.315	0.384	0.758	0.728	0.228	0.335	0.063	0.294	0.078	0.412	0.065	0.12	0.04	0.188	0.312	0.424	0.154	0.079	0.174	0.073	0.146	0.125
cg26401541	chr6	91078974	91078924	91079024	6	Neutrophils EPIC	0.797	0.631	0.499	0.673	0.502	0.871	0.942	0.09	0.414	0.304	0.082	0.308	0.087	0.051	0.189	0.287	0.337	0.113	0.117	0.124	0.151	0.068	0.077	0.125	0.105
cg14855367	chr3	191048308	191048258	191048358	6	Neutrophils EPIC	0.845	0.589	0.681	0.808	0.838	0.817	0.822	0.114	0.256	0.048	0.096	0.047	0.045	0.019	0.15	0.061	0.134	0.181	0.135	0.175	0.101	0.111	0.094	0.173	0.119
cg15059065	chr19	17354961	17354911	17355011	6	Neutrophils EPIC	0.807	0.876	0.915	0.9	0.926	0.858	0.854	0.077	0.416	0.023	0.061	0.015	0.013	0.014	0.125	0.015	0.149	0.173	0.108	0.131	0.063	0.066	0.071	0.145	0.078
cg07520810	chr10	63809149	63809099	63809199	6	Neutrophils EPIC	0.549	0.551	0.255	0.527	0.471	0.637	0.716	0.102	0.098	0.036	0.115	0.044	0.134	0.04	0.131	0.033	0.12	0.159	0.116	0.14	0.084	0.115	0.18	0.161	0.109
cg14789659	chr10	63809073	63809023	63809123	6	Neutrophils EPIC	0.819	0.683	0.217	0.62	0.525	0.854	0.893	0.117	0.086	0.052	0.122	0.078	0.185	0.056	0.17	0.04	0.123	0.195	0.137	0.156	0.106	0.12	0.165	0.169	0.117
cg00928816	chr10	63809098	63809048	63809148	6	Neutrophils EPIC	0.796	0.682	0.327	0.644	0.553	0.854	0.876	0.176	0.2	0.061	0.192	0.112	0.264	0.081	0.223	0.057	0.195	0.269	0.214	0.262	0.165	0.217	0.374	0.263	0.188
cg20746552	chr10	63809108	63809058	63809158	6	Neutrophils EPIC	0.697	0.643	0.321	0.563	0.544	0.759	0.782	0.157	0.155	0.073	0.204	0.113	0.228	0.081	0.23	0.067	0.185	0.236	0.182	0.22	0.145	0.183	0.276	0.227	0.174
cg16401465	chr10	63809170	63809120	63809220	6	Neutrophils EPIC	0.76	0.66	0.333	0.698	0.576	0.815	0.861	0.151	0.197	0.079	0.208	0.12	0.255	0.106	0.183	0.093	0.16	0.195	0.157	0.191	0.133	0.189	0.368	0.211	0.172
cg16389209	chr10	63809121	63809071	63809171	6	Neutrophils EPIC	0.749	0.6	0.288	0.602	0.496	0.804	0.837	0.163	0.139	0.061	0.186	0.095	0.221	0.082	0.203	0.087	0.171	0.211	0.162	0.204	0.134	0.179	0.342	0.208	0.165
cg02676175	chr17	7253720	7253670	7253770	6	Neutrophils EPIC	0.371	0.532	0.523	0.703	0.379	0.541	0.249	0.081	0.08	0.113	0.039	0.064	0.044	0.04	0.094	0.036	0.139	0.182	0.112	0.126	0.076	0.08	0.087	0.187	0.092
cg20074395	chr20	1246715	1246665	1246765	6	Neutrophils EPIC	0.189	0.128	0.02	0.134	0.022	0.202	0.174	0.062	0.033	0.153	0.207	0.019	0.022	0.048	0.118	0.017	0.043	0.025	0.044	0.025	0.051	0.019	0.034	0.041	0.024
cg18215449	chr12	66089473	66089423	66089523	6	Neutrophils EPIC	0.24	0.438	0.473	0.453	0.422	0.472	0.518	0.108	0.375	0.03	0.035	0.045	0.024	0.02	0.093	0.025	0.052	0.061	0.131	0.057	0.041	0.043	0.046	0.07	0.069
cg12946660	chr19	41771873	41771823	41771923	6	Neutrophils EPIC	0.285	0.465	0.253	0.304	0.341	0.309	0.348	0.04	0.019	0.024	0.025	0.005	0.02	0.029	0.083	0.038	0.093	0.016	0.026	0.021	0.023	0.012	0.014	0.032	0.017
cg06864789	chr6	139012992	139012942	139013042	6	Neutrophils EPIC	0.132	0.281	0.317	0.311	0.313	0.364	0.205	0.082	0.26	0.032	0.087	0.04	0.031	0.02	0.061	0.03	0.043	0.112	0.097	0.096	0.062	0.073	0.065	0.124	0.116
cg05419812	chr6	31276437	31276387	31276487	6	Neutrophils EPIC	0.072	0.095	0.066	0.04	0.101	0.153	0.036	0.066	0.032	0.134	0.129	0.041	0.06	0.018	0.026	0.076	0.016	0.002	0.025	0.037	0.033	0.07	0.014	0.038	0.029
cg18845950	chr6	31276434	31276384	31276484	6	Neutrophils EPIC	0.031	0.055	0.064	0.023	0.076	0.078	0	0.06	0.019	0.084	0.116	0.132	0.048	0.018	0.033	0.052	0.171	0.013	0.086	0.107	0.09	0.071	0.052	0.093	0.041
cg19692929	chr14	92575120	92575070	92575170	6	Neutrophils EPIC	0.437	0.309	0.049	0.191	0.075	0.463	0.345	0.131	0.138	0.114	0.118	0.098	0.1	0.143	0.2	0.299	0.1	0.117	0.179	0.17	0.067	0.112	0.09	0.119	0.109
cg04462378	chr11	71749760	71749710	71749810	6	Neutrophils EPIC	0.592	0.485	0.43	0.513	0.537	0.613	0.626	0.074	0.072	0.185	0.105	0.063	0.051	0.036	0.103	0.026	0.107	0.177	0.134	0.154	0.101	0.104	0.105	0.151	0.111
cg20809067	chr17	4166410	4166360	4166460	6	Neutrophils EPIC	0.308	0.323	0.236	0.333	0.235	0.327	0.171	0.059	0.054	0.06	0.049	0.055	0.047	0.04	0.125	0.038	0.085	0.056	0.044	0.065	0.053	0.05	0.086	0.067	0.064
cg20227056	chr6	130096463	130096413	130096513	6	Neutrophils EPIC	0.486	0.488	0.414	0.547	0.426	0.523	0.651	0.056	0.079	0.027	0.087	0.036	0.041	0.041	0.141	0.048	0.045	0.072	0.13	0.115	0.069	0.096	0.054	0.092	0.084
cg10661769	chr6	30881484	30881434	30881534	6	Neutrophils EPIC	0.545	0.393	0.698	0.566	0.733	0.557	0.422	0.079	0.1	0.029	0.083	0.031	0.022	0.012	0.146	0.03	0.079	0.128	0.079	0.082	0.058	0.048	0.093	0.102	0.069
cg12433575	chr6	30881464	30881414	30881514	6	Neutrophils EPIC	0.689	0.586	0.821	0.75	0.859	0.703	0.732	0.324	0.409	0.051	0.211	0.191	0.085	0.106	0.333	0.055	0.301	0.387	0.309	0.303	0.239	0.231	0.31	0.29	0.374
cg27292818	chr19	56151972	56151922	56152022	6	Neutrophils EPIC	0.119	0.137	0.173	0.15	0.201	0.168	0.088	0.021	0.027	0.018	0.032	0.019	0.029	0.017	0.037	0.053	0.024	0.06	0.023	0.035	0.021	0.02	0.024	0.042	0.024
cg27312961	chr3	191048361	191048311	191048411	6	Neutrophils EPIC	0.552	0.374	0.472	0.515	0.594	0.546	0.621	0.07	0.143	0.032	0.07	0.049	0.038	0.028	0.109	0.028	0.075	0.128	0.103	0.138	0.066	0.088	0.073	0.114	0.085
cg13506158	chr3	191048377	191048327	191048427	6	Neutrophils EPIC	0.885	0.588	0.717	0.879	0.874	0.861	0.929	0.185	0.321	0.043	0.179	0.143	0.047	0.04	0.192	0.088	0.217	0.285	0.209	0.261	0.154	0.198	0.209	0.208	0.2
cg27269488	chr3	191048411	191048361	191048461	6	Neutrophils EPIC	0.522	0.412	0.491	0.517	0.569	0.526	0.591	0.118	0.172	0.042	0.08	0.047	0.039	0.022	0.142	0.026	0.111	0.142	0.139	0.178	0.086	0.119	0.104	0.161	0.136
cg08846870	chr19	15568360	15568310	15568410	6	Neutrophils EPIC	0.946	0.938	0.947	0.947	0.947	0.948	0.97	0.203	0.099	0.018	0.141	0.022	0.014	0.018	0.221	0.054	0.188	0.216	0.173	0.197	0.135	0.099	0.151	0.173	0.113
cg05560697	chr5	141392853	141392803	141392903	6	Neutrophils EPIC	0.243	0.372	0.184	0.288	0.196	0.277	0.162	0.064	0.044	0.055	0.073	0.052	0.031	0.029	0.147	0.065	0.061	0.023	0.039	0.025	0.035	0.015	0.042	0.041	0.031
cg14845962	chr12	58120237	58120187	58120287	6	Neutrophils EPIC	0.916	0.91	0.939	0.91	0.947	0.897	0.903	0.107	0.156	0.158	0.128	0.004	0.041	0.026	0.139	0.017	0.228	0.205	0.148	0.137	0.068	0.066	0.096	0.189	0.088
cg14057303	chr9	109683834	109683784	109683884	6	Neutrophils EPIC	0.826	0.665	0.141	0.108	0.137	0.796	0.124	0.429	0.338	0.354	0.217	0.08	0.094	0.136	0.294	0.048	0.26	0.251	0.501	0.289	0.279	0.415	0.197	0.235	0.269
cg21869046	chr19	41225005	41224955	41225055	6	Neutrophils EPIC	0.251	0.375	0.535	0.438	0.622	0.361	0.172	0.027	0.031	0.025	0.036	0.009	0.016	0.024	0.093	0.022	0.044	0.069	0.035	0.041	0.023	0.03	0.036	0.053	0.029
cg01726273	chr2	70360150	70360100	70360200	6	Neutrophils EPIC	0.525	0.04	0.051	0.164	0.055	0.535	0.56	0.078	0.391	0.039	0.117	0.075	0.142	0.063	0.153	0.301	0.257	0.098	0.137	0.143	0.084	0.143	0.545	0.212	0.149
cg05337711	chr16	11946064	11946014	11946114	6	Neutrophils EPIC	0.301	0.334	0.331	0.276	0.319	0.346	0.285	0.066	0.076	0.034	0.046	0.017	0.029	0.021	0.13	0.028	0.114	0.069	0.049	0.075	0.048	0.034	0.13	0.07	0.052
cg14395885	chr9	130700923	130700873	130700973	6	Neutrophils EPIC	0.954	0.953	0.954	0.953	0.965	0.953	0.978	0.624	0.61	0.089	0.733	0.85	0.854	0.905	0.38	0.086	0.652	0.365	0.515	0.559	0.604	0.37	0.839	0.569	0.511
cg21181453	chr9	130700954	130700904	130701004	6	Neutrophils EPIC	0.575	0.729	0.696	0.663	0.8	0.581	0.602	0.068	0.075	0.008	0.063	0.062	0.032	0.071	0.054	0.01	0.032	0.042	0.038	0.047	0.049	0.018	0.089	0.07	0.03
cg27016579	chr5	168778028	168777978	168778078	6	Neutrophils EPIC	0.55	0.319	0.189	0.423	0.201	0.578	0.683	0.086	0.348	0.098	0.098	0.514	0.154	0.37	0.078	0.019	0.122	0.049	0.062	0.06	0.168	0.092	0.028	0.102	0.091
cg06493154	chr6	42859023	42858973	42859073	6	Neutrophils EPIC	0.412	0.361	0.228	0.407	0.299	0.436	0.51	0.082	0.053	0.116	0.088	0.073	0.053	0.076	0.091	0.06	0.099	0.083	0.097	0.086	0.062	0.089	0.05	0.116	0.117
cg24591770	chr1	45082704	45082654	45082754	6	Neutrophils EPIC	0.938	0.942	0.94	0.938	0.946	0.937	0.943	0.232	0.163	0.038	0.494	0.05	0.023	0.019	0.133	0.033	0.298	0.143	0.156	0.145	0.049	0.059	0.076	0.118	0.1
cg11402700	chr13	111267793	111267743	111267843	6	Neutrophils EPIC	0.086	0.131	0.09	0.068	0.051	0.094	0.058	0.014	0.009	0.011	0.01	0.007	0.008	0.003	0.027	0.004	0.007	0.013	0.04	0.039	0.028	0.028	0.024	0.019	0.025
cg03254916	chr1	201978949	201978899	201978999	6	Neutrophils EPIC	0.269	0.227	0.231	0.275	0.218	0.25	0.137	0.111	0.09	0.031	0.033	0.014	0.034	0.029	0.072	0.028	0.055	0.055	0.04	0.027	0.039	0.024	0.028	0.04	0.029
cg15185986	chr13	98919378	98919328	98919428	6	Neutrophils EPIC	0.717	0.535	0.673	0.643	0.647	0.723	0.807	0.138	0.308	0.029	0.102	0.077	0.037	0.027	0.138	0.024	0.136	0.145	0.192	0.209	0.106	0.12	0.091	0.147	0.146
cg20510285	chr6	11263797	11263747	11263847	6	Neutrophils EPIC	0.46	0.499	0.473	0.182	0.468	0.595	0.656	0.1	0.327	0.093	0.098	0.366	0.157	0.086	0.145	0.067	0.079	0.122	0.13	0.116	0.059	0.141	0.067	0.114	0.089
cg19828220	chr17	46682413	46682363	46682463	6	Neutrophils EPIC	0.538	0.518	0.642	0.557	0.611	0.596	0.49	0.122	0.073	0.079	0.269	0.11	0.099	0.087	0.177	0.013	0.201	0.234	0.309	0.334	0.117	0.211	0.169	0.389	0.248
cg10906729	chr17	46682390	46682340	46682440	6	Neutrophils EPIC	0.629	0.584	0.764	0.65	0.721	0.707	0.619	0.053	0.07	0.036	0.171	0.044	0.056	0.05	0.143	0.027	0.12	0.102	0.215	0.277	0.051	0.074	0.082	0.341	0.178
cg18684142	chr17	46682394	46682344	46682444	6	Neutrophils EPIC	0.684	0.654	0.811	0.71	0.802	0.753	0.76	0.05	0.169	0.112	0.276	0.094	0.105	0.127	0.175	0.054	0.244	0.137	0.322	0.422	0.064	0.143	0.162	0.511	0.23
cg11532431	chr7	27169674	27169624	27169724	6	Neutrophils EPIC	0.793	0.839	0.797	0.82	0.809	0.784	0.875	0.152	0.02	0.018	0.104	0.008	0.022	0.022	0.191	0.014	0.184	0.211	0.179	0.158	0.08	0.075	0.081	0.186	0.103
cg16127573	chr11	57532299	57532249	57532349	6	Neutrophils EPIC	0.803	0.816	0.723	0.729	0.799	0.773	0.777	0.128	0.059	0.038	0.113	0.129	0.056	0.027	0.175	0.02	0.126	0.176	0.163	0.177	0.089	0.117	0.106	0.179	0.119
cg18071071	chr4	1558451	1558401	1558501	6	Neutrophils EPIC	0.215	0.148	0.115	0.124	0.177	0.23	0.09	0.095	0.381	0.074	0.038	0.008	0.031	0.02	0.107	0.02	0.098	0.023	0.022	0.018	0.02	0.104	0.018	0.019	0.016
cg02297709	chr1	160159670	160159620	160159720	6	Neutrophils EPIC	0.822	0.846	0.855	0.826	0.881	0.813	0.8	0.042	0.089	0.662	0.071	0.22	0.045	0.013	0.089	0.065	0.053	0.144	0.068	0.08	0.044	0.056	0.093	0.099	0.037
cg15926420	chr1	160159672	160159622	160159722	6	Neutrophils EPIC	0.68	0.661	0.653	0.686	0.718	0.66	0.675	0.147	0.209	0.619	0.212	0.422	0.251	0.124	0.248	0.107	0.157	0.351	0.236	0.283	0.186	0.241	0.308	0.276	0.202
cg01403948	chr19	7661617	7661567	7661667	6	Neutrophils EPIC	0.222	0.23	0.304	0.263	0.236	0.307	0.215	0.064	0.065	0.032	0.041	0.028	0.046	0.04	0.092	0.026	0.152	0.094	0.106	0.057	0.044	0.032	0.074	0.077	0.105
cg03803541	chr17	46681401	46681351	46681451	6	Neutrophils EPIC	0.539	0.447	0.5	0.519	0.541	0.595	0.504	0.102	0.065	0.06	0.124	0.059	0.061	0.085	0.139	0.03	0.143	0.166	0.126	0.172	0.07	0.124	0.094	0.28	0.178
cg17179862	chr17	46681362	46681312	46681412	6	Neutrophils EPIC	0.575	0.495	0.552	0.553	0.596	0.644	0.53	0.076	0.068	0.062	0.166	0.065	0.15	0.129	0.185	0.021	0.142	0.16	0.146	0.181	0.07	0.146	0.098	0.307	0.182
cg08169020	chr14	69256888	69256838	69256938	7	Erythrocyte progenitors	0.887	0.262	0.015	0.078	0.016	0.868	0.951	0.034	0.017	0.034	0.042	0.039	0.021	0.013	0.032	0.016	0.039	0.046	0.026	0.047	0.027	0.035	0.055	0.07	0.034
cg12968518	chr2	148602504	148602454	148602554	7	Erythrocyte progenitors	0.017	0.014	0.024	0.01	0.018	0.013	0.276	0.032	0.031	0.066	0.043	0.048	0.048	0.064	0.055	0.058	0.044	0.042	0.044	0.049	0.068	0.052	0.068	0.084	0.044
cg13152952	chr8	41570554	41570504	41570604	7	Erythrocyte progenitors	0.003	0.015	0.191	0.01	0.109	0.007	0.182	0.008	0.021	0.028	0.01	0.017	0.095	0.005	0.008	0.009	0.021	0.019	0.026	0.011	0.021	0.021	0.018	0.043	0.018
cg12461469	chr3	149530341	149530291	149530391	7	Erythrocyte progenitors	0.173	0.095	0.136	0.203	0.237	0.186	0.332	0.002	0.025	0.013	0.015	0.01	0.009	0.017	0.038	0.023	0.014	0.037	0.014	0.011	0.016	0.01	0.018	0.04	0.015
cg13512830	chr3	149530294	149530244	149530344	7	Erythrocyte progenitors	0.405	0.485	0.488	0.521	0.559	0.491	0.567	0.068	0.118	0.047	0.062	0.037	0.05	0.045	0.14	0.035	0.049	0.133	0.083	0.095	0.086	0.079	0.131	0.101	0.134
cg08832851	chr12	92535822	92535772	92535872	7	Erythrocyte progenitors	0.391	0.039	0.036	0.05	0.036	0.43	0.675	0.081	0.185	0.055	0.074	0.051	0.045	0.029	0.166	0.042	0.178	0.141	0.217	0.118	0.072	0.097	0.073	0.097	0.139
cg25170017	chr11	64644487	64644437	64644537	7	Erythrocyte progenitors	0.886	0.512	0.102	0.436	0.088	0.704	0.945	0.084	0.283	0.226	0.054	0.112	0.031	0.022	0.097	0.019	0.067	0.077	0.069	0.07	0.06	0.037	0.041	0.092	0.07
cg04727071	chr19	4061359	4061309	4061409	7	Erythrocyte progenitors	0.067	0.593	0.485	0.49	0.401	0.042	0.646	0.068	0.195	0.034	0.031	0.042	0.038	0.027	0.081	0.043	0.153	0.101	0.065	0.078	0.066	0.053	0.062	0.097	0.063
cg18496447	chr15	45480917	45480867	45480967	7	Erythrocyte progenitors	0.021	0.025	0.004	0.048	0.035	0.025	0.166	0.026	0	0.109	0.043	0.049	0.017	0.051	0.044	0.027	0.044	0.025	0.035	0.026	0.062	0.019	0.065	0.038	0.039
cg13677741	chr1	236031096	236031046	236031146	7	Erythrocyte progenitors	0.165	0.118	0.011	0.089	0.013	0.21	0.199	0.027	0.023	0.013	0.016	0.011	0.023	0.033	0.043	0.045	0.072	0.058	0.018	0.015	0.028	0.009	0.009	0.018	0.021
cg15082802	chr19	11491513	11491463	11491563	7	Erythrocyte progenitors	0.02	0.046	0.024	0.071	0.035	0.023	0.141	0.023	0.025	0.029	0.07	0.023	0.03	0.019	0.047	0.011	0.023	0.02	0.012	0.018	0.041	0.015	0.122	0.018	0.017
cg03419014	chr21	38362742	38362692	38362792	7	Erythrocyte progenitors	0.836	0.828	0.738	0.741	0.802	0.836	0.931	0.222	0.145	0.045	0.142	0.112	0.246	0.144	0.372	0.029	0.286	0.262	0.221	0.288	0.219	0.261	0.206	0.265	0.314
cg14785464	chr21	38362725	38362675	38362775	7	Erythrocyte progenitors	0.406	0.405	0.285	0.298	0.374	0.394	0.407	0.045	0.046	0.029	0.035	0.025	0.059	0.048	0.09	0.072	0.045	0.045	0.048	0.043	0.043	0.04	0.03	0.058	0.041
cg06167719	chr21	38362727	38362677	38362777	7	Erythrocyte progenitors	0.469	0.481	0.356	0.375	0.46	0.456	0.617	0.046	0.051	0.009	0.029	0.009	0.066	0.015	0.102	0.011	0.038	0.062	0.058	0.076	0.046	0.053	0.039	0.076	0.063
cg09037712	chr21	38362754	38362704	38362804	7	Erythrocyte progenitors	0.712	0.75	0.686	0.667	0.736	0.701	0.824	0.297	0.199	0.046	0.197	0.129	0.268	0.221	0.439	0.063	0.314	0.329	0.308	0.373	0.309	0.345	0.304	0.306	0.413
cg09642825	chr16	87416230	87416180	87416280	7	Erythrocyte progenitors	0.46	0.31	0.194	0.409	0.182	0.443	0.55	0.059	0.039	0.037	0.087	0.02	0.041	0.073	0.102	0.045	0.06	0.095	0.046	0.039	0.051	0.034	0.161	0.066	0.027
cg13108141	chr7	129590607	129590557	129590657	7	Erythrocyte progenitors	0.063	0.03	0.052	0.044	0.055	0.135	0.247	0.05	0.054	0.059	0.043	0.047	0.057	0.059	0.048	0.044	0.053	0.049	0.071	0.063	0.057	0.048	0.083	0.054	0.076
cg12637869	chr3	121741209	121741159	121741259	7	Erythrocyte progenitors	0.014	0.019	0.024	0.016	0.011	0.015	0.117	0.004	0.122	0.03	0.017	0.009	0.039	0.015	0.075	0.037	0.13	0.004	0.013	0.006	0.012	0.011	0.018	0.007	0.019
cg25801976	chr8	48648112	48648062	48648162	7	Erythrocyte progenitors	0.051	0.779	0.788	0.126	0.776	0.036	0.831	0.044	0.59	0.035	0.036	0.366	0.053	0.029	0.077	0.021	0.07	0.126	0.106	0.14	0.066	0.085	0.096	0.136	0.108
cg12827637	chr14	69256791	69256741	69256841	7	Erythrocyte progenitors	0.521	0.361	0.023	0.212	0.022	0.537	0.467	0.029	0.137	0.031	0.161	0.066	0.037	0.023	0.08	0.019	0.043	0.046	0.023	0.069	0.023	0.051	0.073	0.076	0.02
cg15376996	chr22	50912555	50912505	50912605	7	Erythrocyte progenitors	0.535	0.489	0.34	0.456	0.259	0.577	0.644	0.094	0.059	0.048	0.089	0.019	0.033	0.022	0.116	0.026	0.084	0.074	0.065	0.067	0.05	0.039	0.038	0.083	0.055
cg22879098	chr5	672845	672795	672895	7	Erythrocyte progenitors	0.535	0.551	0.369	0.451	0.402	0.533	0.536	0.026	0.131	0.048	0.048	0.068	0.221	0.046	0.195	0.036	0.063	0.098	0.041	0.078	0.045	0.04	0.048	0.079	0.057
cg24082121	chr5	672872	672822	672922	7	Erythrocyte progenitors	0.582	0.552	0.244	0.31	0.325	0.556	0.673	0.024	0.224	0.018	0.016	0.105	0.431	0.03	0.124	0.018	0.028	0.053	0.037	0.034	0.072	0.017	0.02	0.04	0.033
cg24163242	chr8	48648813	48648763	48648863	7	Erythrocyte progenitors	0.114	0.806	0.791	0.146	0.781	0.102	0.785	0.063	0.488	0.054	0.055	0.107	0.06	0.047	0.099	0.044	0.066	0.128	0.108	0.13	0.079	0.096	0.091	0.13	0.102
cg18448570	chr10	98031337	98031287	98031387	7	Erythrocyte progenitors	0.049	0.032	0.523	0.225	0.533	0.042	0.571	0.063	0.606	0.038	0.027	0.095	0.03	0.033	0.091	0.024	0.126	0.13	0.126	0.124	0.15	0.083	0.078	0.146	0.117
cg01930746	chr2	10950511	10950461	10950561	7	Erythrocyte progenitors	0.044	0.03	0.218	0.088	0.213	0.121	0.591	0.176	0.191	0.119	0.043	0.148	0.073	0.242	0.313	0.126	0.181	0.199	0.247	0.165	0.164	0.118	0.135	0.107	0.195
cg27388962	chr10	4705434	4705384	4705484	7	Erythrocyte progenitors	0.639	0.035	0.534	0.729	0.516	0.735	0.8	0.076	0.262	0.059	0.069	0.063	0.04	0.035	0.113	0.033	0.128	0.13	0.143	0.128	0.096	0.08	0.072	0.134	0.1
cg03956042	chr3	194206497	194206447	194206547	7	Erythrocyte progenitors	0.314	0.44	0.224	0.486	0.299	0.445	0.64	0.094	0.13	0.032	0.036	0.06	0.179	0.017	0.192	0.053	0.154	0.099	0.081	0.104	0.084	0.086	0.202	0.075	0.081
cg14131285	chr17	71949210	71949160	71949260	7	Erythrocyte progenitors	0.022	0.023	0.038	0.019	0.02	0.017	0.139	0.035	0.071	0.114	0.058	0.006	0.055	0.035	0.113	0.091	0.044	0.001	0.023	0.008	0.015	0.009	0.019	0.019	0.017
cg22249612	chr12	56121485	56121435	56121535	7	Erythrocyte progenitors	0.278	0.925	0.93	0.751	0.932	0.104	0.8	0.026	0.102	0.332	0.008	0.015	0.018	0.055	0.046	0.013	0.025	0.049	0.033	0.097	0.083	0.035	0.089	0.052	0.021
cg00044505	chr8	48649086	48649036	48649136	7	Erythrocyte progenitors	0.061	0.602	0.623	0.143	0.698	0.118	0.609	0.059	0.343	0.052	0.054	0.043	0.065	0.036	0.083	0.035	0.067	0.115	0.091	0.12	0.061	0.074	0.073	0.131	0.084
cg05056497	chr21	35899448	35899398	35899498	7	Erythrocyte progenitors	0.728	0.596	0.225	0.185	0.376	0.454	0.851	0.116	0.527	0.073	0.072	0.414	0.092	0.07	0.123	0.047	0.106	0.149	0.129	0.13	0.097	0.319	0.108	0.129	0.15
cg01424562	chr14	69256677	69256627	69256727	7	Erythrocyte progenitors	0.849	0.559	0.107	0.41	0.132	0.837	0.911	0.106	0.123	0.078	0.166	0.191	0.094	0.049	0.181	0.149	0.241	0.151	0.113	0.214	0.096	0.199	0.474	0.182	0.111
cg20227056	chr6	130096463	130096413	130096513	7	Erythrocyte progenitors	0.486	0.488	0.414	0.547	0.426	0.523	0.651	0.056	0.079	0.027	0.087	0.036	0.041	0.041	0.141	0.048	0.045	0.072	0.13	0.115	0.069	0.096	0.054	0.092	0.084
cg07216976	chr10	116581248	116581198	116581298	7	Erythrocyte progenitors	0.262	0.315	0.042	0.171	0.061	0.186	0.516	0.08	0.127	0.064	0.094	0.197	0.179	0.201	0.132	0.044	0.215	0.084	0.092	0.101	0.165	0.098	0.148	0.106	0.181
cg07377519	chr19	50269083	50269033	50269133	7	Erythrocyte progenitors	0.153	0.535	0.706	0.637	0.738	0.09	0.723	0.068	0.115	0.032	0.059	0.102	0.09	0.042	0.202	0.028	0.105	0.152	0.114	0.156	0.093	0.117	0.103	0.132	0.132
cg14284211	chr6	35570224	35570174	35570274	7	Erythrocyte progenitors	0.059	0.656	0.284	0.452	0.199	0.047	0.655	0.044	0.377	0.043	0.077	0.078	0.079	0.239	0.076	0.654	0.061	0.087	0.11	0.091	0.223	0.086	0.081	0.093	0.091
cg23051299	chr2	75938289	75938239	75938339	7	Erythrocyte progenitors	0.206	0.347	0.21	0.35	0.213	0.168	0.349	0.038	0.092	0.034	0.053	0.028	0.03	0.03	0.059	0.03	0.059	0.039	0.049	0.046	0.044	0.039	0.038	0.059	0.047
cg20704342	chr2	75938273	75938223	75938323	7	Erythrocyte progenitors	0.147	0.236	0.162	0.184	0.165	0.128	0.199	0.078	0.094	0.051	0.047	0.072	0.048	0.04	0.07	0.043	0.091	0.098	0.1	0.104	0.091	0.092	0.085	0.104	0.102
cg15076218	chr1	46599002	46598952	46599052	7	Erythrocyte progenitors	0.054	0.049	0.049	0.05	0.044	0.045	0.207	0.052	0.057	0.05	0.044	0.061	0.061	0.072	0.057	0.046	0.048	0.047	0.082	0.088	0.053	0.067	0.056	0.058	0.083
cg14789659	chr10	63809073	63809023	63809123	7	Erythrocyte progenitors	0.819	0.683	0.217	0.62	0.525	0.854	0.893	0.117	0.086	0.052	0.122	0.078	0.185	0.056	0.17	0.04	0.123	0.195	0.137	0.156	0.106	0.12	0.165	0.169	0.117
cg00928816	chr10	63809098	63809048	63809148	7	Erythrocyte progenitors	0.796	0.682	0.327	0.644	0.553	0.854	0.876	0.176	0.2	0.061	0.192	0.112	0.264	0.081	0.223	0.057	0.195	0.269	0.214	0.262	0.165	0.217	0.374	0.263	0.188
cg20746552	chr10	63809108	63809058	63809158	7	Erythrocyte progenitors	0.697	0.643	0.321	0.563	0.544	0.759	0.782	0.157	0.155	0.073	0.204	0.113	0.228	0.081	0.23	0.067	0.185	0.236	0.182	0.22	0.145	0.183	0.276	0.227	0.174
cg16389209	chr10	63809121	63809071	63809171	7	Erythrocyte progenitors	0.749	0.6	0.288	0.602	0.496	0.804	0.837	0.163	0.139	0.061	0.186	0.095	0.221	0.082	0.203	0.087	0.171	0.211	0.162	0.204	0.134	0.179	0.342	0.208	0.165
cg19414630	chr8	48648874	48648824	48648924	7	Erythrocyte progenitors	0.472	0.897	0.875	0.196	0.859	0.445	0.899	0.085	0.467	0.028	0.066	0.102	0.061	0.03	0.125	0.035	0.128	0.185	0.142	0.171	0.101	0.12	0.107	0.174	0.143
cg05098343	chr7	37071686	37071636	37071736	7	Erythrocyte progenitors	0.453	0.798	0.501	0.68	0.477	0.839	0.93	0.068	0.09	0.479	0.083	0.06	0.066	0.032	0.134	0.044	0.076	0.154	0.097	0.139	0.156	0.148	0.438	0.13	0.089
cg22017733	chr5	162936453	162936403	162936503	7	Erythrocyte progenitors	0.434	0.461	0.129	0.291	0.171	0.184	0.424	0.062	0.203	0.028	0.054	0.064	0.044	0.06	0.056	0.021	0.08	0.094	0.069	0.058	0.049	0.055	0.04	0.086	0.062
cg24325362	chr18	39535171	39535121	39535221	7	Erythrocyte progenitors	0.021	0.025	0.03	0.019	0.056	0.047	0.152	0.015	0.051	0.071	0.048	0.043	0.112	0.16	0.066	0.053	0.12	0	0.02	0.008	0.01	0.006	0.022	0.009	0.016
cg26315985	chr1	65363870	65363820	65363920	7	Erythrocyte progenitors	0.157	0.66	0.546	0.472	0.667	0.732	0.821	0.066	0.392	0.06	0.089	0.043	0.057	0.05	0.148	0.051	0.07	0.112	0.16	0.142	0.082	0.105	0.433	0.136	0.12
cg02962602	chr17	80171413	80171363	80171463	7	Erythrocyte progenitors	0.557	0.481	0.327	0.281	0.231	0.495	0.642	0.092	0.064	0.054	0.084	0.042	0.116	0.048	0.181	0.077	0.105	0.351	0.12	0.132	0.081	0.096	0.075	0.15	0.101
cg13442969	chr12	68044208	68044158	68044258	7	Erythrocyte progenitors	0.259	0.204	0.077	0.12	0.09	0.355	0.439	0.09	0.113	0.175	0.267	0.076	0.061	0.042	0.114	0.041	0.065	0.082	0.159	0.112	0.078	0.097	0.107	0.098	0.094
cg12474798	chr10	64565772	64565722	64565822	7	Erythrocyte progenitors	0.52	0.42	0.29	0.498	0.347	0.532	0.562	0.091	0.038	0.083	0.05	0.025	0.025	0.031	0.13	0.015	0.097	0.09	0.048	0.074	0.044	0.05	0.141	0.106	0.077
cg20684110	chr10	64565750	64565700	64565800	7	Erythrocyte progenitors	0.536	0.392	0.34	0.515	0.405	0.54	0.446	0.08	0.087	0.104	0.097	0.049	0.088	0.103	0.161	0.07	0.088	0.086	0.051	0.064	0.048	0.051	0.086	0.087	0.076
cg01005506	chr10	64565768	64565718	64565818	7	Erythrocyte progenitors	0.327	0.335	0.235	0.315	0.257	0.329	0.323	0.093	0.07	0.085	0.084	0.058	0.062	0.067	0.134	0.048	0.091	0.125	0.092	0.117	0.075	0.096	0.146	0.132	0.114
cg19300307	chr13	99136580	99136530	99136630	7	Erythrocyte progenitors	0.878	0.756	0.53	0.825	0.711	0.856	0.947	0.237	0.217	0.082	0.064	0.031	0.033	0.016	0.183	0.015	0.169	0.126	0.131	0.12	0.103	0.063	0.052	0.155	0.084
cg02635260	chr1	222988117	222988067	222988167	7	Erythrocyte progenitors	0.073	0.213	0.309	0.309	0.335	0.363	0.464	0.064	0.088	0.041	0.11	0.073	0.083	0.058	0.125	0.044	0.082	0.082	0.1	0.128	0.051	0.169	0.069	0.096	0.09
cg00448868	chr16	66775493	66775443	66775543	7	Erythrocyte progenitors	0.29	0.836	0.823	0.822	0.835	0.597	0.876	0.06	0.11	0.027	0.065	0.089	0.054	0.023	0.114	0.031	0.071	0.188	0.149	0.174	0.081	0.122	0.107	0.19	0.117
cg11630632	chr13	33113343	33113293	33113393	7	Erythrocyte progenitors	0.302	0.192	0.162	0.216	0.18	0.133	0.418	0.174	0.052	0.044	0.051	0.05	0.046	0.049	0.141	0.032	0.095	0.12	0.128	0.078	0.097	0.071	0.206	0.07	0.172
cg17936564	chr13	33113331	33113281	33113381	7	Erythrocyte progenitors	0.372	0.319	0.25	0.293	0.257	0.264	0.384	0.209	0.095	0.046	0.074	0.081	0.058	0.045	0.187	0.041	0.135	0.165	0.185	0.154	0.149	0.147	0.234	0.137	0.218
cg08255475	chr16	88871329	88871279	88871379	7	Erythrocyte progenitors	0.537	0.674	0.408	0.609	0.419	0.466	0.702	0.128	0.114	0.03	0.086	0.048	0.037	0.039	0.318	0.022	0.156	0.087	0.087	0.111	0.072	0.058	0.093	0.106	0.1
cg12054453	chr17	57915717	57915667	57915767	7	Erythrocyte progenitors	0.161	0.445	0.114	0.139	0.196	0.276	0.533	0.118	0.622	0.05	0.046	0.372	0.119	0.055	0.091	0.038	0.094	0.067	0.087	0.115	0.15	0.063	0.071	0.079	0.082
cg01409343	chr17	57915740	57915690	57915790	7	Erythrocyte progenitors	0.693	0.579	0.234	0.505	0.387	0.724	0.801	0.33	0.742	0.08	0.115	0.53	0.255	0.088	0.316	0.076	0.34	0.201	0.171	0.26	0.362	0.133	0.156	0.235	0.247
cg07520810	chr10	63809149	63809099	63809199	7	Erythrocyte progenitors	0.549	0.551	0.255	0.527	0.471	0.637	0.716	0.102	0.098	0.036	0.115	0.044	0.134	0.04	0.131	0.033	0.12	0.159	0.116	0.14	0.084	0.115	0.18	0.161	0.109
cg20746552	chr10	63809108	63809058	63809158	7	Erythrocyte progenitors	0.697	0.643	0.321	0.563	0.544	0.759	0.782	0.157	0.155	0.073	0.204	0.113	0.228	0.081	0.23	0.067	0.185	0.236	0.182	0.22	0.145	0.183	0.276	0.227	0.174
cg16401465	chr10	63809170	63809120	63809220	7	Erythrocyte progenitors	0.76	0.66	0.333	0.698	0.576	0.815	0.861	0.151	0.197	0.079	0.208	0.12	0.255	0.106	0.183	0.093	0.16	0.195	0.157	0.191	0.133	0.189	0.368	0.211	0.172
cg16389209	chr10	63809121	63809071	63809171	7	Erythrocyte progenitors	0.749	0.6	0.288	0.602	0.496	0.804	0.837	0.163	0.139	0.061	0.186	0.095	0.221	0.082	0.203	0.087	0.171	0.211	0.162	0.204	0.134	0.179	0.342	0.208	0.165
cg26894079	chr11	122954435	122954385	122954485	7	Erythrocyte progenitors	0.111	0.829	0.268	0.699	0.524	0.356	0.791	0.064	0.233	0.057	0.236	0.166	0.132	0.084	0.089	0.048	0.055	0.097	0.082	0.135	0.303	0.082	0.528	0.163	0.094
cg17084151	chr8	102803237	102803187	102803287	7	Erythrocyte progenitors	0.499	0.544	0.503	0.105	0.558	0.588	0.635	0.088	0.063	0.03	0.087	0.02	0.023	0.014	0.12	0.009	0.069	0.152	0.127	0.266	0.057	0.206	0.089	0.105	0.103
cg16744438	chr11	118657127	118657077	118657177	7	Erythrocyte progenitors	0.297	0.412	0.097	0.199	0.073	0.112	0.676	0.251	0.138	0.128	0.075	0.157	0.117	0.19	0.224	0.159	0.198	0.205	0.267	0.249	0.31	0.134	0.361	0.179	0.186
cg10932907	chr11	129723947	129723897	129723997	7	Erythrocyte progenitors	0.373	0.647	0.134	0.445	0.213	0.11	0.66	0.193	0.705	0.098	0.138	0.146	0.103	0.085	0.332	0.093	0.236	0.148	0.296	0.181	0.28	0.129	0.137	0.192	0.209
cg25124966	chr11	129723987	129723937	129724037	7	Erythrocyte progenitors	0.261	0.433	0.07	0.225	0.12	0.08	0.41	0.08	0.374	0.038	0.059	0.053	0.039	0.032	0.111	0.028	0.077	0.094	0.114	0.106	0.091	0.076	0.077	0.128	0.096
cg08367326	chr1	110052010	110051960	110052060	7	Erythrocyte progenitors	0.097	0.101	0.099	0.104	0.056	0.058	0.111	0.009	0.031	0.011	0.002	0.007	0.018	0.011	0.034	0.017	0.022	0.026	0.013	0.008	0.012	0.008	0.011	0.01	0.018
cg27016579	chr5	168778028	168777978	168778078	7	Erythrocyte progenitors	0.55	0.319	0.189	0.423	0.201	0.578	0.683	0.086	0.348	0.098	0.098	0.514	0.154	0.37	0.078	0.019	0.122	0.049	0.062	0.06	0.168	0.092	0.028	0.102	0.091
cg04858631	chr10	74035570	74035520	74035620	7	Erythrocyte progenitors	0.659	0.148	0.079	0.052	0.161	0.644	0.544	0.135	0.113	0.068	0.078	0.062	0.038	0.033	0.219	0.051	0.214	0.109	0.18	0.15	0.14	0.091	0.132	0.148	0.124
cg10535675	chr11	85955574	85955524	85955624	7	Erythrocyte progenitors	0.017	0.008	0.024	0.017	0.01	0.024	0.135	0.004	0.044	0.007	0.011	0.077	0.053	0.075	0.022	0.008	0.062	0.085	0.051	0.064	0.051	0.042	0.055	0.086	0.053
cg08786207	chr8	41559303	41559253	41559353	7	Erythrocyte progenitors	0.048	0.062	0.066	0.064	0.062	0.066	0.164	0.023	0.077	0.072	0.048	0.052	0.056	0.068	0.091	0.088	0.04	0.027	0.019	0.016	0.018	0.015	0.025	0.022	0.028
cg11895835	chr5	111078476	111078426	111078526	7	Erythrocyte progenitors	0.877	0.262	0.262	0.588	0.317	0.845	0.912	0.146	0.28	0.065	0.149	0.089	0.043	0.06	0.227	0.051	0.179	0.454	0.285	0.4	0.147	0.168	0.185	0.228	0.16
cg06493154	chr6	42859023	42858973	42859073	7	Erythrocyte progenitors	0.412	0.361	0.228	0.407	0.299	0.436	0.51	0.082	0.053	0.116	0.088	0.073	0.053	0.076	0.091	0.06	0.099	0.083	0.097	0.086	0.062	0.089	0.05	0.116	0.117
cg13488013	chr17	47592680	47592630	47592730	7	Erythrocyte progenitors	0.041	0.32	0.397	0.15	0.433	0.268	0.662	0.205	0.386	0.041	0.229	0.35	0.141	0.069	0.083	0.522	0.079	0.168	0.136	0.092	0.071	0.216	0.076	0.144	0.115
cg10807894	chr12	125169804	125169754	125169854	7	Erythrocyte progenitors	0.64	0.532	0.369	0.636	0.386	0.714	0.891	0.055	0.074	0.517	0.067	0.348	0.181	0.081	0.117	0.542	0.192	0.107	0.094	0.108	0.182	0.132	0.056	0.163	0.089
cg07748583	chr7	151157166	151157116	151157216	7	Erythrocyte progenitors	0.454	0.447	0.51	0.411	0.509	0.427	0.608	0.092	0.195	0.01	0.025	0.132	0.026	0.007	0.054	0.009	0.101	0.151	0.112	0.147	0.073	0.09	0.137	0.142	0.09
cg15935721	chr7	151157140	151157090	151157190	7	Erythrocyte progenitors	0.318	0.379	0.381	0.309	0.386	0.292	0.287	0.091	0.115	0.041	0.069	0.096	0.07	0.037	0.104	0.046	0.104	0.139	0.127	0.14	0.092	0.103	0.134	0.14	0.104
cg19668951	chr11	47430812	47430762	47430862	7	Erythrocyte progenitors	0.293	0.611	0.546	0.449	0.571	0.41	0.786	0.087	0.081	0.583	0.122	0.065	0.067	0.087	0.116	0.314	0.121	0.16	0.131	0.15	0.101	0.166	0.122	0.156	0.12
cg12946660	chr19	41771873	41771823	41771923	7	Erythrocyte progenitors	0.285	0.465	0.253	0.304	0.341	0.309	0.348	0.04	0.019	0.024	0.025	0.005	0.02	0.029	0.083	0.038	0.093	0.016	0.026	0.021	0.023	0.012	0.014	0.032	0.017
cg08979515	chr3	111697575	111697525	111697625	7	Erythrocyte progenitors	0.423	0.671	0.567	0.448	0.529	0.328	0.62	0.065	0.058	0.05	0.047	0.089	0.072	0.049	0.106	0.055	0.128	0.113	0.088	0.104	0.078	0.071	0.099	0.112	0.092
cg10672681	chr3	111697537	111697487	111697587	7	Erythrocyte progenitors	0.63	0.771	0.757	0.672	0.74	0.608	0.673	0.145	0.128	0.057	0.132	0.061	0.042	0.021	0.164	0.046	0.141	0.187	0.166	0.191	0.128	0.126	0.154	0.196	0.145
cg12420283	chr1	173990399	173990349	173990449	7	Erythrocyte progenitors	0.196	0.331	0.164	0.303	0.227	0.356	0.366	0.068	0.042	0.035	0.053	0.044	0.04	0.014	0.101	0.033	0.063	0.059	0.078	0.075	0.065	0.055	0.065	0.075	0.082
cg25131247	chr11	118660965	118660915	118661015	7	Erythrocyte progenitors	0.027	0.019	0.017	0.027	0.018	0.023	0.187	0.151	0.082	0.08	0.04	0.06	0.036	0.021	0.038	0.016	0.12	0.056	0.139	0.052	0.11	0.048	0.038	0.078	0.045
cg11006453	chr8	141599185	141599135	141599235	7	Erythrocyte progenitors	0.885	0.633	0.226	0.525	0.192	0.887	0.955	0.165	0.183	0.869	0.739	0.237	0.813	0.723	0.22	0.194	0.479	0.211	0.127	0.397	0.153	0.521	0.81	0.436	0.371
cg13157980	chr8	141599141	141599091	141599191	7	Erythrocyte progenitors	0.371	0.492	0.075	0.261	0.074	0.487	0.879	0.07	0.088	0.565	0.441	0.213	0.691	0.299	0.12	0.055	0.142	0.101	0.096	0.252	0.078	0.3	0.701	0.145	0.213
cg27653384	chr22	22293118	22293068	22293168	7	Erythrocyte progenitors	0.259	0.515	0.8	0.192	0.616	0.262	0.525	0.018	0.03	0.018	0.023	0.028	0.018	0.011	0.066	0.007	0.096	0.127	0.15	0.16	0.076	0.081	0.057	0.109	0.063
cg27395200	chr6	32942710	32942660	32942760	7	Erythrocyte progenitors	0.685	0.611	0.265	0.371	0.303	0.616	0.73	0.162	0.07	0.051	0.139	0.09	0.062	0.08	0.185	0.061	0.227	0.2	0.159	0.164	0.145	0.103	0.232	0.142	0.141
cg07275218	chr6	32942714	32942664	32942764	7	Erythrocyte progenitors	0.698	0.635	0.306	0.43	0.332	0.667	0.734	0.239	0.104	0.044	0.184	0.189	0.07	0.144	0.24	0.111	0.281	0.249	0.195	0.211	0.199	0.136	0.288	0.167	0.199
cg27312961	chr3	191048361	191048311	191048411	7	Erythrocyte progenitors	0.552	0.374	0.472	0.515	0.594	0.546	0.621	0.07	0.143	0.032	0.07	0.049	0.038	0.028	0.109	0.028	0.075	0.128	0.103	0.138	0.066	0.088	0.073	0.114	0.085
cg13506158	chr3	191048377	191048327	191048427	7	Erythrocyte progenitors	0.885	0.588	0.717	0.879	0.874	0.861	0.929	0.185	0.321	0.043	0.179	0.143	0.047	0.04	0.192	0.088	0.217	0.285	0.209	0.261	0.154	0.198	0.209	0.208	0.2
cg27269488	chr3	191048411	191048361	191048461	7	Erythrocyte progenitors	0.522	0.412	0.491	0.517	0.569	0.526	0.591	0.118	0.172	0.042	0.08	0.047	0.039	0.022	0.142	0.026	0.111	0.142	0.139	0.178	0.086	0.119	0.104	0.161	0.136
cg22109530	chr1	178310534	178310484	178310584	7	Erythrocyte progenitors	0.663	0.528	0.408	0.595	0.392	0.671	0.806	0.205	0.235	0.652	0.054	0.251	0.275	0.044	0.074	0.002	0.162	0.08	0.12	0.084	0.084	0.048	0.056	0.085	0.088
cg14515791	chr1	178310545	178310495	178310595	7	Erythrocyte progenitors	0.875	0.792	0.718	0.837	0.703	0.872	0.884	0.306	0.455	0.869	0.177	0.513	0.525	0.142	0.216	0.103	0.257	0.195	0.246	0.194	0.171	0.135	0.143	0.179	0.202
cg15643574	chr11	85778241	85778191	85778291	7	Erythrocyte progenitors	0.044	0.055	0.053	0.038	0.038	0.043	0.187	0.092	0.112	0.092	0.037	0.078	0.07	0.012	0.041	0.038	0.049	0.03	0.097	0.062	0.079	0.037	0.042	0.067	0.057
cg12128828	chr14	91164042	91163992	91164092	7	Erythrocyte progenitors	0.119	0.154	0.094	0.166	0.087	0.087	0.292	0.061	0.066	0.045	0.068	0.061	0.053	0.055	0.071	0.044	0.078	0.091	0.097	0.095	0.121	0.102	0.108	0.087	0.121
cg25594549	chr19	16740308	16740258	16740358	7	Erythrocyte progenitors	0.155	0.059	0.12	0.172	0.131	0.107	0.338	0.063	0.096	0.063	0.083	0.111	0.052	0.05	0.081	0.057	0.07	0.103	0.115	0.107	0.183	0.085	0.246	0.07	0.087
cg19331221	chr15	90728027	90727977	90728077	7	Erythrocyte progenitors	0.161	0.138	0.128	0.17	0.178	0.137	0.182	0.02	0.019	0.019	0.023	0.014	0.014	0.018	0.072	0.022	0.025	0.033	0.019	0.015	0.015	0.012	0.017	0.036	0.022
cg18569141	chr15	90727995	90727945	90728045	7	Erythrocyte progenitors	0.274	0.27	0.351	0.338	0.446	0.294	0.239	0.069	0.04	0.018	0.035	0.006	0.021	0.017	0.17	0.021	0.041	0.047	0.036	0.045	0.03	0.02	0.028	0.062	0.039
cg16439823	chr15	90728020	90727970	90728070	7	Erythrocyte progenitors	0.293	0.242	0.244	0.291	0.282	0.281	0.342	0.136	0.096	0.07	0.074	0.074	0.067	0.06	0.149	0.06	0.117	0.151	0.125	0.141	0.108	0.113	0.114	0.144	0.134
cg09942210	chr12	124965227	124965177	124965277	7	Erythrocyte progenitors	0.412	0.349	0.218	0.081	0.185	0.461	0.571	0.11	0.187	0.109	0.15	0.162	0.355	0.115	0.18	0.088	0.084	0.222	0.103	0.121	0.083	0.096	0.077	0.123	0.104
cg05507654	chr16	88509857	88509807	88509907	7	Erythrocyte progenitors	0.195	0.045	0.054	0.175	0.072	0.233	0.2	0.068	0.048	0.046	0.017	0.014	0.04	0.033	0.145	0.016	0.129	0.026	0.008	0.007	0.017	0.011	0.016	0.027	0.026
cg10509607	chr14	99658541	99658491	99658591	7	Erythrocyte progenitors	0.706	0.673	0.063	0.644	0.11	0.633	0.745	0.111	0.088	0.182	0.094	0.053	0.054	0.039	0.115	0.363	0.214	0.198	0.202	0.176	0.223	0.101	0.121	0.185	0.112
cg00982136	chr2	201726139	201726089	201726189	7	Erythrocyte progenitors	0.466	0.364	0.037	0.049	0.039	0.472	0.402	0.072	0.058	0.056	0.043	0.032	0.037	0.043	0.074	0.147	0.062	0.063	0.066	0.105	0.061	0.05	0.413	0.074	0.068
cg26077811	chr11	119232263	119232213	119232313	7	Erythrocyte progenitors	0.485	0.326	0.366	0.467	0.381	0.622	0.794	0.33	0.095	0.071	0.148	0.077	0.072	0.059	0.386	0.087	0.25	0.198	0.25	0.195	0.16	0.202	0.142	0.245	0.217
cg25843651	chr15	86329602	86329552	86329652	7	Erythrocyte progenitors	0.556	0.528	0.324	0.598	0.501	0.539	0.714	0.127	0.179	0.072	0.126	0.119	0.206	0.052	0.148	0.043	0.132	0.14	0.141	0.148	0.09	0.106	0.087	0.173	0.115
cg03419014	chr21	38362742	38362692	38362792	7	Erythrocyte progenitors	0.836	0.828	0.738	0.741	0.802	0.836	0.931	0.222	0.145	0.045	0.142	0.112	0.246	0.144	0.372	0.029	0.286	0.262	0.221	0.288	0.219	0.261	0.206	0.265	0.314
cg14785464	chr21	38362725	38362675	38362775	7	Erythrocyte progenitors	0.406	0.405	0.285	0.298	0.374	0.394	0.407	0.045	0.046	0.029	0.035	0.025	0.059	0.048	0.09	0.072	0.045	0.045	0.048	0.043	0.043	0.04	0.03	0.058	0.041
cg06167719	chr21	38362727	38362677	38362777	7	Erythrocyte progenitors	0.469	0.481	0.356	0.375	0.46	0.456	0.617	0.046	0.051	0.009	0.029	0.009	0.066	0.015	0.102	0.011	0.038	0.062	0.058	0.076	0.046	0.053	0.039	0.076	0.063
cg09037712	chr21	38362754	38362704	38362804	7	Erythrocyte progenitors	0.712	0.75	0.686	0.667	0.736	0.701	0.824	0.297	0.199	0.046	0.197	0.129	0.268	0.221	0.439	0.063	0.314	0.329	0.308	0.373	0.309	0.345	0.304	0.306	0.413
cg18215449	chr12	66089473	66089423	66089523	7	Erythrocyte progenitors	0.24	0.438	0.473	0.453	0.422	0.472	0.518	0.108	0.375	0.03	0.035	0.045	0.024	0.02	0.093	0.025	0.052	0.061	0.131	0.057	0.041	0.043	0.046	0.07	0.069
cg24287110	chr10	3824687	3824637	3824737	7	Erythrocyte progenitors	0.405	0.314	0.115	0.038	0.198	0.435	0.671	0.035	0.3	0.249	0.074	0.741	0.708	0.141	0.06	0.115	0.057	0.075	0.079	0.08	0.119	0.168	0.232	0.151	0.079
cg17790605	chr4	44451526	44451476	44451576	7	Erythrocyte progenitors	0.079	0.126	0.118	0.073	0.151	0.08	0.176	0.066	0.053	0.016	0.047	0.015	0.02	0.005	0.042	0.055	0.073	0.045	0.046	0.02	0.037	0.033	0.035	0.042	0.031
cg26401541	chr6	91078974	91078924	91079024	7	Erythrocyte progenitors	0.797	0.631	0.499	0.673	0.502	0.871	0.942	0.09	0.414	0.304	0.082	0.308	0.087	0.051	0.189	0.287	0.337	0.113	0.117	0.124	0.151	0.068	0.077	0.125	0.105
cg19733736	chr12	56115029	56114979	56115079	7	Erythrocyte progenitors	0.312	0.83	0.801	0.118	0.722	0.434	0.873	0.075	0.32	0.06	0.081	0.281	0.07	0.081	0.266	0.039	0.157	0.17	0.137	0.189	0.293	0.149	0.542	0.143	0.226
cg18842353	chr13	97794052	97794002	97794102	7	Erythrocyte progenitors	0.652	0.564	0.411	0.714	0.456	0.761	0.897	0.269	0.237	0.243	0.118	0.212	0.241	0.055	0.161	0.04	0.322	0.122	0.167	0.145	0.222	0.103	0.12	0.148	0.19
cg22365240	chr2	105374995	105374945	105375045	7	Erythrocyte progenitors	0.505	0.448	0.434	0.142	0.357	0.555	0.76	0.311	0.58	0.042	0.164	0.09	0.075	0.127	0.285	0.134	0.172	0.139	0.154	0.167	0.195	0.124	0.114	0.17	0.173
cg16278496	chr14	98444476	98444426	98444526	7	Erythrocyte progenitors	0.741	0.853	0.082	0.814	0.102	0.654	0.813	0.327	0.116	0.508	0.034	0.264	0.06	0.026	0.289	0.017	0.201	0.125	0.131	0.124	0.167	0.083	0.088	0.204	0.063
cg11798182	chr14	98444513	98444463	98444563	7	Erythrocyte progenitors	0.775	0.857	0.111	0.812	0.141	0.698	0.809	0.381	0.178	0.556	0.058	0.298	0.132	0.048	0.39	0.023	0.35	0.186	0.229	0.198	0.284	0.139	0.169	0.294	0.137
cg26269881	chr3	5023310	5023260	5023360	7	Erythrocyte progenitors	0.08	0.595	0.53	0.205	0.58	0.044	0.542	0.151	0.387	0.035	0.04	0.062	0.044	0.067	0.095	0.046	0.091	0.083	0.102	0.072	0.109	0.06	0.39	0.068	0.111
cg00270878	chr11	64334217	64334167	64334267	7	Erythrocyte progenitors	0.65	0.844	0.692	0.264	0.722	0.62	0.834	0.036	0.525	0.034	0.031	0.209	0.027	0	0.198	0.011	0.14	0.099	0.216	0.173	0.274	0.072	0.074	0.217	0.101
cg19980260	chr3	171858472	171858422	171858522	7	Erythrocyte progenitors	0.092	0.817	0.692	0.693	0.835	0.055	0.888	0.134	0.637	0.042	0.052	0.237	0.052	0.035	0.191	0.04	0.181	0.203	0.197	0.298	0.161	0.235	0.269	0.188	0.304
cg15838914	chr12	6580497	6580447	6580547	7	Erythrocyte progenitors	0.038	0.107	0.064	0.064	0.063	0.034	0.23	0.071	0.049	0.09	0.076	0.103	0.074	0.087	0.101	0.053	0.082	0.038	0.062	0.073	0.078	0.076	0.081	0.066	0.092
cg18856478	chr1	43814358	43814308	43814408	7	Erythrocyte progenitors	0.948	0.941	0.936	0.917	0.94	0.946	0.942	0.079	0.038	0.019	0.061	0.019	0.01	0.003	0.127	0.008	0.151	0.178	0.125	0.148	0.068	0.072	0.08	0.167	0.086
cg19442545	chr10	75533431	75533381	75533481	7	Erythrocyte progenitors	0.201	0.114	0.061	0.041	0.067	0.195	0.16	0.036	0.022	0.157	0.012	0.004	0.038	0.035	0.047	0.019	0.029	0.025	0.008	0.01	0.031	0.005	0.019	0.009	0.017
cg15838173	chr10	75533400	75533350	75533450	7	Erythrocyte progenitors	0.182	0.115	0.069	0.059	0.066	0.18	0.104	0.031	0.03	0.093	0.021	0.008	0.019	0.021	0.036	0.021	0.029	0.014	0.017	0.011	0.023	0.01	0.016	0.012	0.016
cg07438103	chr11	47175143	47175093	47175193	7	Erythrocyte progenitors	0.586	0.488	0.143	0.427	0.094	0.575	0.666	0.132	0.135	0.106	0.212	0.125	0.086	0.158	0.161	0.081	0.188	0.209	0.16	0.167	0.122	0.148	0.241	0.139	0.118
cg01269537	chr16	70415514	70415464	70415564	8	Adipocytes	0.006	0.006	0.007	0.005	0.006	0.006	0.012	0.279	0.01	0.008	0.014	0.041	0.011	0.01	0.091	0.009	0.159	0.006	0.118	0.004	0.02	0.004	0.014	0.019	0.028
cg02337825	chr5	180480982	180480932	180481032	8	Adipocytes	0.022	0.054	0.037	0.016	0.035	0.018	0.008	0.263	0.069	0.012	0.019	0.008	0.03	0.011	0.012	0.029	0.02	0.007	0.07	0.006	0.02	0.028	0.02	0.017	0.015
cg00704305	chr6	127664950	127664900	127665000	8	Adipocytes	0.027	0.024	0.026	0.025	0.024	0.022	0.018	0.287	0.055	0.027	0.025	0.039	0.034	0.019	0.034	0.028	0.025	0.045	0.035	0.035	0.029	0.039	0.034	0.033	0.035
cg11026333	chr7	150020269	150020219	150020319	8	Adipocytes	0.021	0.014	0.021	0.014	0.013	0.015	0.014	0.184	0.044	0.022	0.016	0.005	0.019	0.015	0.087	0.025	0.021	0.029	0.021	0.018	0.029	0.008	0.018	0.032	0.044
cg22298430	chr17	5404330	5404280	5404380	8	Adipocytes	0.005	0.005	0.031	0.007	0.007	0.007	0.006	0.394	0.009	0.023	0.041	0.004	0.012	0.012	0.02	0.065	0.382	0.362	0.136	0.076	0.011	0.005	0.005	0.064	0.032
cg27230784	chr17	5404337	5404287	5404387	8	Adipocytes	0.009	0.01	0.022	0.007	0.009	0.014	0.004	0.463	0.008	0.018	0.026	0.002	0.012	0.015	0.022	0.036	0.438	0.429	0.172	0.087	0.013	0.008	0.004	0.073	0.038
cg00050152	chr5	180479829	180479779	180479879	8	Adipocytes	0.021	0.068	0.017	0.013	0.016	0.013	0.013	0.192	0.027	0.014	0.028	0.02	0.021	0.037	0.018	0.019	0.021	0.016	0.12	0.013	0.03	0.014	0.027	0.025	0.021
cg22298430	chr17	5404330	5404280	5404380	8	Adipocytes	0.005	0.005	0.031	0.007	0.007	0.007	0.006	0.394	0.009	0.023	0.041	0.004	0.012	0.012	0.02	0.065	0.382	0.362	0.136	0.076	0.011	0.005	0.005	0.064	0.032
cg27230784	chr17	5404337	5404287	5404387	8	Adipocytes	0.009	0.01	0.022	0.007	0.009	0.014	0.004	0.463	0.008	0.018	0.026	0.002	0.012	0.015	0.022	0.036	0.438	0.429	0.172	0.087	0.013	0.008	0.004	0.073	0.038
cg12610207	chr12	114833950	114833900	114834000	8	Adipocytes	0.009	0.064	0.018	0.011	0.023	0.007	0.003	0.512	0.017	0.004	0.013	0.015	0.011	0.005	0.283	0.476	0.103	0.085	0.294	0.022	0.012	0.079	0.018	0.152	0.022
cg05065572	chr12	114833912	114833862	114833962	8	Adipocytes	0.056	0.112	0.083	0.054	0.094	0.056	0.04	0.445	0.069	0.038	0.068	0.053	0.07	0.046	0.212	0.477	0.113	0.137	0.263	0.073	0.054	0.123	0.068	0.208	0.078
cg08151857	chr17	46691820	46691770	46691870	8	Adipocytes	0.007	0.037	0.009	0.01	0.01	0.005	0.004	0.189	0.009	0.007	0.02	0.003	0.01	0.016	0.017	0.326	0.003	0.022	0.047	0.009	0.007	0.024	0.006	0.027	0.016
cg20291436	chr4	111539352	111539302	111539402	8	Adipocytes	0.027	0.075	0.041	0.036	0.061	0.025	0.015	0.359	0.026	0.026	0.022	0.017	0.019	0.029	0.106	0.015	0.133	0.099	0.187	0.036	0.014	0.109	0.015	0.059	0.055
cg14609025	chr1	119550983	119550933	119551033	8	Adipocytes	0.009	0.047	0.016	0.011	0.027	0.011	0.005	0.267	0.018	0.011	0.012	0.016	0.013	0.016	0.171	0.045	0.06	0.059	0.084	0.091	0.018	0.075	0.042	0.044	0.044
cg07696033	chr11	44326410	44326360	44326460	8	Adipocytes	0.007	0.015	0.009	0.008	0.013	0.005	0.015	0.167	0.013	0.026	0.029	0.029	0.015	0.011	0.031	0.034	0.034	0.019	0.087	0.029	0.021	0.035	0.022	0.035	0.068
cg01270001	chr7	150020401	150020351	150020451	8	Adipocytes	0.015	0.017	0.013	0.012	0.012	0.011	0.01	0.2	0.047	0.015	0.005	0.042	0.025	0.011	0.036	0.009	0.05	0.038	0.054	0.048	0.064	0.024	0.046	0.057	0.067
cg14673387	chr10	47008185	47008135	47008235	8	Adipocytes	0.008	0.052	0.011	0.009	0.015	0.008	0.008	0.206	0.055	0.05	0.025	0.035	0.107	0.033	0.034	0.022	0.014	0.018	0.038	0.017	0.06	0.03	0.023	0.04	0.043
cg12043818	chr10	47008202	47008152	47008252	8	Adipocytes	0.034	0.23	0.088	0.055	0.157	0.021	0.007	0.19	0.048	0.076	0.054	0.027	0.13	0.045	0.052	0.027	0.015	0.077	0.077	0.069	0.077	0.056	0.05	0.094	0.106
cg09385093	chr2	119607885	119607835	119607935	8	Adipocytes	0.025	0.113	0.032	0.023	0.034	0.021	0.015	0.415	0.043	0.022	0.023	0.024	0.017	0.031	0.34	0.167	0.027	0.076	0.34	0.04	0.014	0.054	0.018	0.032	0.035
cg05401764	chr3	157815808	157815758	157815858	8	Adipocytes	0.003	0.002	0.002	0.002	0.005	0.002	0.005	0.169	0.006	0.008	0.009	0.007	0	0.003	0.114	0.005	0.267	0.005	0.129	0.023	0.006	0.002	0.01	0.006	0.019
cg23625715	chr1	976172	976122	976222	8	Adipocytes	0.004	0.005	0.007	0.001	0.006	0.003	0.002	0.288	0.047	0.017	0.005	0.044	0.052	0.211	0.034	0.022	0.046	0.251	0.063	0.01	0.227	0.008	0.019	0.016	0.014
cg01150641	chr1	976168	976118	976218	8	Adipocytes	0.056	0.067	0.056	0.06	0.058	0.052	0.03	0.403	0.108	0.096	0.082	0.191	0.158	0.289	0.157	0.099	0.09	0.34	0.171	0.079	0.334	0.08	0.112	0.074	0.088
cg22773661	chr4	48492225	48492175	48492275	8	Adipocytes	0.011	0.029	0.013	0.009	0.021	0.008	0.001	0.257	0.159	0.107	0.153	0.016	0.027	0.004	0.012	0.009	0.024	0.041	0.101	0.027	0.038	0.063	0.041	0.071	0.043
cg04549333	chr11	44325823	44325773	44325873	8	Adipocytes	0.016	0.039	0.022	0.02	0.024	0.02	0.011	0.51	0.033	0.019	0.031	0.017	0.025	0.028	0.248	0.039	0.213	0.04	0.337	0.175	0.137	0.11	0.081	0.072	0.294
cg15141467	chr1	155035375	155035325	155035425	8	Adipocytes	0.013	0.019	0.018	0.013	0.015	0.018	0.002	0.291	0.121	0.024	0.026	0.008	0.024	0.02	0.198	0.018	0.174	0.074	0.088	0.034	0.056	0.031	0.025	0.053	0.103
cg00585901	chr1	155035388	155035338	155035438	8	Adipocytes	0.011	0.011	0.013	0.01	0.011	0.015	0.011	0.342	0.224	0.013	0.021	0.003	0.024	0.02	0.36	0.009	0.232	0.105	0.151	0.078	0.096	0.063	0.069	0.085	0.169
cg08455275	chr8	145047979	145047929	145048029	8	Adipocytes	0.017	0.018	0.016	0.013	0.014	0.015	0.02	0.558	0.161	0.025	0.036	0.035	0.037	0.033	0.204	0.039	0.414	0.191	0.289	0.148	0.039	0.057	0.106	0.145	0.208
cg00886954	chr8	145047713	145047663	145047763	8	Adipocytes	0.009	0.008	0.008	0.009	0.007	0.011	0.002	0.449	0.074	0.009	0.034	0.026	0.024	0.014	0.059	0.014	0.333	0.258	0.333	0.195	0.011	0.051	0.051	0.163	0.163
cg12378888	chr4	4867102	4867052	4867152	8	Adipocytes	0.015	0.052	0.017	0.012	0.024	0.01	0.002	0.353	0.106	0.012	0.02	0.026	0.009	0.022	0.234	0.024	0.069	0.07	0.284	0.06	0.038	0.081	0.052	0.035	0.219
cg22747076	chr12	54447873	54447823	54447923	8	Adipocytes	0.039	0.048	0.063	0.049	0.071	0.029	0.008	0.559	0.031	0.032	0.051	0.025	0.057	0.041	0.413	0.281	0.015	0.078	0.165	0.027	0.561	0.128	0.007	0.004	0.189
cg01697719	chr22	19754125	19754075	19754175	8	Adipocytes	0.006	0.052	0.01	0.007	0.01	0.006	0.007	0.712	0.171	0.017	0.579	0.015	0.019	0.006	0.511	0.03	0.023	0.213	0.467	0.328	0.009	0.351	0.169	0.013	0.068
cg18671949	chr17	5404581	5404531	5404631	8	Adipocytes	0.026	0.029	0.052	0.022	0.021	0.023	0.011	0.319	0.018	0.024	0.036	0.017	0.017	0.014	0.037	0.019	0.308	0.343	0.14	0.079	0.019	0.014	0.016	0.057	0.041
cg17466857	chr7	27225528	27225478	27225578	8	Adipocytes	0.011	0.066	0.018	0.016	0.026	0.007	0.002	0.425	0.042	0.038	0.036	0.044	0.141	0.093	0.248	0.005	0.036	0.125	0.374	0.076	0.2	0.052	0.034	0.084	0.099
cg10657141	chr7	27225543	27225493	27225593	8	Adipocytes	0.097	0.201	0.134	0.102	0.152	0.07	0.106	0.408	0.198	0.243	0.232	0.227	0.322	0.251	0.334	0.048	0.154	0.25	0.431	0.269	0.333	0.168	0.223	0.266	0.247
cg25901381	chr7	27225485	27225435	27225535	8	Adipocytes	0.083	0.168	0.104	0.091	0.118	0.072	0.07	0.352	0.121	0.101	0.154	0.103	0.109	0.115	0.316	0.064	0.075	0.192	0.347	0.195	0.224	0.13	0.109	0.176	0.165
cg22717014	chr4	111542473	111542423	111542523	8	Adipocytes	0.029	0.113	0.049	0.032	0.086	0.025	0.015	0.443	0.031	0.041	0.098	0.046	0.056	0.045	0.194	0.021	0.122	0.188	0.25	0.063	0.046	0.115	0.063	0.15	0.086
cg16184803	chr4	111542444	111542394	111542494	8	Adipocytes	0.198	0.335	0.296	0.215	0.354	0.186	0.172	0.448	0.173	0.186	0.34	0.229	0.228	0.211	0.323	0.129	0.21	0.303	0.404	0.241	0.243	0.311	0.243	0.334	0.288
cg10107434	chr2	177021899	177021849	177021949	8	Adipocytes	0.036	0.064	0.039	0.033	0.042	0.04	0.04	0.396	0.079	0.086	0.076	0.022	0.04	0.066	0.152	0.069	0.106	0.011	0.32	0.044	0.045	0.047	0.027	0.043	0.236
cg01425666	chr7	5468436	5468386	5468486	8	Adipocytes	0.006	0.043	0.017	0.084	0.021	0.023	0.012	0.516	0.068	0.014	0.035	0.03	0.064	0.011	0.254	0.027	0.458	0.182	0.23	0.16	0.138	0.063	0.118	0.1	0.157
cg08940511	chr2	241922778	241922728	241922828	8	Adipocytes	0.018	0.025	0.021	0.019	0.027	0.019	0.024	0.244	0.201	0.032	0.012	0.062	0.026	0.015	0.045	0.009	0.066	0.093	0.056	0.053	0.056	0.041	0.04	0.036	0.098
cg22122410	chr3	128212269	128212219	128212319	8	Adipocytes	0.006	0.018	0.019	0.01	0.019	0.005	0.007	0.405	0.06	0.017	0.014	0.036	0.183	0.02	0.055	0.009	0.347	0.143	0.164	0.122	0.132	0.073	0.113	0.077	0.183
cg19638477	chr3	128212273	128212223	128212323	8	Adipocytes	0.049	0.105	0.127	0.071	0.125	0.044	0.034	0.424	0.174	0.066	0.059	0.13	0.296	0.095	0.184	0.066	0.431	0.259	0.35	0.265	0.27	0.183	0.22	0.174	0.314
cg09888562	chr16	54318314	54318264	54318364	8	Adipocytes	0.031	0.055	0.042	0.027	0.04	0.033	0.012	0.291	0.034	0.033	0.037	0.038	0.038	0.029	0.117	0.043	0.179	0.083	0.131	0.06	0.094	0.03	0.017	0.049	0.064
cg02087954	chr7	100609534	100609484	100609584	8	Adipocytes	0.006	0.027	0.015	0.007	0.021	0.003	0.004	0.192	0.004	0.447	0.003	0.006	0.006	0.024	0.01	0.002	0.121	0.003	0.05	0.015	0.012	0.028	0.03	0.021	0.013
cg21890551	chr14	62035585	62035535	62035635	8	Adipocytes	0.03	0.02	0.038	0.046	0.055	0.015	0.019	0.641	0.131	0.177	0.042	0.044	0.022	0.037	0.323	0.019	0.405	0.174	0.319	0.159	0.162	0.168	0.106	0.128	0.283
cg14781521	chr3	129063090	129063040	129063140	8	Adipocytes	0.009	0.015	0.018	0.009	0.022	0.019	0.018	0.359	0.084	0.043	0.016	0.026	0.023	0.026	0.08	0.011	0.28	0.17	0.173	0.081	0.093	0.077	0.087	0.099	0.172
cg03580106	chr16	89283057	89283007	89283107	8	Adipocytes	0.038	0.04	0.048	0.047	0.036	0.041	0.04	0.203	0.041	0.108	0.061	0.042	0.056	0.048	0.058	0.062	0.03	0.014	0.012	0.01	0.018	0.014	0.021	0.028	0.022
cg06550177	chr7	5469535	5469485	5469585	8	Adipocytes	0.01	0.028	0.029	0.111	0.04	0.015	0.001	0.501	0.093	0.009	0.019	0.004	0.085	0.013	0.334	0.025	0.469	0.142	0.199	0.112	0.149	0.062	0.113	0.095	0.162
cg25916282	chr2	177023760	177023710	177023810	8	Adipocytes	0.037	0.082	0.056	0.039	0.077	0.034	0.014	0.868	0.051	0.029	0.067	0.008	0.04	0.025	0.668	0.019	0.421	0.322	0.538	0.113	0.568	0.099	0.099	0.102	0.546
cg18944451	chr2	177023716	177023666	177023766	8	Adipocytes	0.08	0.117	0.089	0.07	0.097	0.072	0.06	0.722	0.101	0.073	0.14	0.107	0.097	0.066	0.51	0.06	0.429	0.336	0.506	0.226	0.521	0.203	0.209	0.198	0.462
cg03709091	chr6	48036409	48036359	48036459	8	Adipocytes	0.062	0.215	0.067	0.03	0.123	0.058	0.029	0.386	0.058	0.014	0.011	0.016	0.018	0.017	0.251	0.017	0.102	0.092	0.181	0.114	0.042	0.063	0.076	0.082	0.063
cg15316660	chr21	38119920	38119870	38119970	8	Adipocytes	0.013	0.022	0.019	0.017	0.014	0.018	0.001	0.187	0.137	0.014	0.014	0.014	0.014	0.015	0.027	0.022	0.005	0.006	0.026	0.161	0.022	0.164	0.002	0.123	0.007
cg09556952	chr21	38119946	38119896	38119996	8	Adipocytes	0.088	0.104	0.089	0.078	0.078	0.075	0.034	0.323	0.208	0.052	0.047	0.069	0.066	0.052	0.055	0.053	0.051	0.113	0.168	0.356	0.146	0.392	0.075	0.266	0.09
cg26985666	chr11	35441088	35441038	35441138	8	Adipocytes	0.005	0.006	0.006	0.005	0.008	0.004	0.02	0.136	0.007	0.009	0.004	0.065	0.028	0.014	0.028	0.006	0.045	0.142	0.043	0.038	0.027	0.019	0.035	0.021	0.062
cg11986813	chr10	43429144	43429094	43429194	8	Adipocytes	0.011	0.03	0.008	0.014	0.014	0.008	0.004	0.129	0.095	0.004	0.004	0.038	0.017	0.075	0.015	0.01	0.006	0.009	0.048	0.019	0.008	0.13	0.009	0.011	0.03
cg12426196	chr1	161008826	161008776	161008876	8	Adipocytes	0.028	0.038	0.027	0.028	0.027	0.024	0.002	0.673	0.324	0.013	0.044	0.025	0.026	0.022	0.51	0.008	0.479	0.271	0.294	0.193	0.247	0.158	0.141	0.17	0.279
cg13906823	chr1	161008824	161008774	161008874	8	Adipocytes	0.036	0.059	0.053	0.038	0.05	0.04	0.007	0.746	0.418	0.028	0.066	0.044	0.033	0.038	0.589	0.076	0.581	0.315	0.353	0.194	0.291	0.158	0.141	0.192	0.316
cg24161057	chr1	161008811	161008761	161008861	8	Adipocytes	0.022	0.022	0.026	0.02	0.022	0.023	0.013	0.712	0.424	0.024	0.044	0.013	0.035	0.033	0.538	0.04	0.541	0.287	0.262	0.148	0.242	0.127	0.123	0.17	0.262
cg01519253	chr12	114886463	114886413	114886513	8	Adipocytes	0.023	0.103	0.047	0.02	0.062	0.021	0.018	0.376	0.012	0.011	0.02	0.004	0.011	0.006	0.146	0.322	0.279	0.114	0.325	0.048	0.014	0.078	0.039	0.095	0.037
cg14249348	chr4	48492304	48492254	48492354	8	Adipocytes	0.026	0.096	0.053	0.023	0.086	0.02	0.015	0.351	0.268	0.37	0.235	0.048	0.167	0.028	0.052	0.008	0.025	0.073	0.158	0.078	0.096	0.101	0.084	0.169	0.102
cg18342279	chr4	48492344	48492294	48492394	8	Adipocytes	0.011	0.052	0.023	0.012	0.033	0.009	0.008	0.208	0.203	0.171	0.158	0.007	0.087	0.017	0.03	0.012	0.004	0.014	0.04	0.008	0.012	0.027	0.019	0.042	0.028
cg26222311	chr1	976227	976177	976277	8	Adipocytes	0.007	0.011	0.007	0.005	0.006	0.008	0.012	0.35	0.08	0.035	0.013	0.108	0.093	0.263	0.111	0.045	0.065	0.289	0.093	0.039	0.264	0.025	0.065	0.051	0.044
cg12426196	chr1	161008826	161008776	161008876	8	Adipocytes	0.028	0.038	0.027	0.028	0.027	0.024	0.002	0.673	0.324	0.013	0.044	0.025	0.026	0.022	0.51	0.008	0.479	0.271	0.294	0.193	0.247	0.158	0.141	0.17	0.279
cg13906823	chr1	161008824	161008774	161008874	8	Adipocytes	0.036	0.059	0.053	0.038	0.05	0.04	0.007	0.746	0.418	0.028	0.066	0.044	0.033	0.038	0.589	0.076	0.581	0.315	0.353	0.194	0.291	0.158	0.141	0.192	0.316
cg24161057	chr1	161008811	161008761	161008861	8	Adipocytes	0.022	0.022	0.026	0.02	0.022	0.023	0.013	0.712	0.424	0.024	0.044	0.013	0.035	0.033	0.538	0.04	0.541	0.287	0.262	0.148	0.242	0.127	0.123	0.17	0.262
cg05848863	chr7	16794078	16794028	16794128	8	Adipocytes	0.003	0.007	0.027	0.006	0.055	0.003	0.007	0.162	0.006	0.128	0.005	0.002	0.008	0.008	0.181	0.008	0.009	0.01	0.115	0.009	0.041	0.02	0.005	0.037	0.121
cg23932491	chr10	119295056	119295006	119295106	8	Adipocytes	0.027	0.136	0.049	0.027	0.072	0.023	0.005	0.308	0.18	0.022	0.022	0.026	0.019	0.014	0.06	0.032	0.035	0.076	0.126	0.073	0.324	0.028	0.026	0.068	0.13
cg12602409	chr2	177039568	177039518	177039618	8	Adipocytes	0.018	0.024	0.015	0.014	0.02	0.018	0.031	0.517	0.033	0.02	0.604	0.036	0.042	0.026	0.17	0.013	0.31	0.448	0.205	0.113	0.106	0.116	0.054	0.087	0.16
cg24761867	chr5	138728704	138728654	138728754	8	Adipocytes	0.007	0.005	0.007	0.007	0.007	0.008	0.009	0.272	0.045	0.049	0.011	0.027	0.049	0.124	0.057	0.011	0.256	0.097	0.243	0.043	0.155	0.118	0.057	0.113	0.173
cg01054755	chr5	138728685	138728635	138728735	8	Adipocytes	0.003	0.004	0.002	0.003	0.003	0.003	0.005	0.473	0.067	0.033	0.013	0.016	0.029	0.13	0.063	0.004	0.437	0.174	0.361	0.098	0.267	0.177	0.094	0.187	0.285
cg15628956	chr12	53448234	53448184	53448284	8	Adipocytes	0.023	0.031	0.029	0.026	0.022	0.026	0.027	0.289	0.078	0.076	0.046	0.064	0.045	0.035	0.058	0.034	0.192	0.085	0.165	0.083	0.089	0.056	0.06	0.068	0.083
cg08382235	chr22	19754251	19754201	19754301	8	Adipocytes	0.005	0.012	0.007	0.008	0.01	0.005	0.003	0.602	0.195	0.02	0.512	0.03	0.01	0.006	0.524	0.006	0.012	0.244	0.428	0.377	0.008	0.366	0.224	0.02	0.107
cg14417498	chr1	165322199	165322149	165322249	8	Adipocytes	0.031	0.113	0.066	0.026	0.09	0.026	0.007	0.456	0.029	0.017	0.038	0.039	0.034	0.021	0.354	0.012	0.239	0.073	0.399	0.184	0.016	0.09	0.106	0.076	0.315
cg15141467	chr1	155035375	155035325	155035425	8	Adipocytes	0.013	0.019	0.018	0.013	0.015	0.018	0.002	0.291	0.121	0.024	0.026	0.008	0.024	0.02	0.198	0.018	0.174	0.074	0.088	0.034	0.056	0.031	0.025	0.053	0.103
cg00585901	chr1	155035388	155035338	155035438	8	Adipocytes	0.011	0.011	0.013	0.01	0.011	0.015	0.011	0.342	0.224	0.013	0.021	0.003	0.024	0.02	0.36	0.009	0.232	0.105	0.151	0.078	0.096	0.063	0.069	0.085	0.169
cg26942121	chr11	8832203	8832153	8832253	8	Adipocytes	0.01	0.032	0.05	0.011	0.041	0.008	0.021	0.28	0.071	0.014	0.055	0.049	0.029	0.009	0.167	0.022	0.177	0.081	0.105	0.102	0.075	0.065	0.051	0.131	0.111
cg08451832	chr10	119310964	119310914	119311014	8	Adipocytes	0.045	0.068	0.053	0.049	0.062	0.05	0.023	0.457	0.146	0.058	0.059	0.057	0.055	0.041	0.282	0.093	0.093	0.093	0.333	0.119	0.231	0.113	0.065	0.061	0.185
cg11224624	chr8	145049280	145049230	145049330	8	Adipocytes	0.006	0.008	0.007	0.008	0.006	0.008	0.005	0.172	0.125	0.009	0.024	0.006	0.013	0.01	0.102	0.013	0.063	0.127	0.125	0.03	0.045	0.022	0.025	0.054	0.073
cg27250236	chr6	48036617	48036567	48036667	8	Adipocytes	0.05	0.295	0.098	0.063	0.233	0.039	0.033	0.457	0.05	0.017	0.015	0.033	0.014	0.011	0.298	0.023	0.189	0.226	0.298	0.271	0.103	0.154	0.178	0.213	0.12
cg24035447	chr6	48036613	48036563	48036663	8	Adipocytes	0.019	0.163	0.041	0.023	0.092	0.013	0.043	0.404	0.02	0.01	0.015	0.01	0.011	0.005	0.215	0.022	0.162	0.198	0.261	0.224	0.075	0.122	0.14	0.177	0.091
cg23618440	chr6	48036605	48036555	48036655	8	Adipocytes	0.133	0.32	0.175	0.162	0.269	0.129	0.065	0.364	0.098	0.11	0.092	0.08	0.095	0.074	0.307	0.101	0.163	0.165	0.229	0.187	0.103	0.127	0.131	0.151	0.114
cg09816507	chr6	48036584	48036534	48036634	8	Adipocytes	0.092	0.259	0.168	0.111	0.242	0.088	0.101	0.346	0.09	0.28	0.102	0.082	0.079	0.07	0.271	0.07	0.128	0.184	0.224	0.204	0.113	0.148	0.159	0.179	0.131
cg00457913	chr6	48036603	48036553	48036653	8	Adipocytes	0.115	0.316	0.188	0.137	0.273	0.095	0.11	0.338	0.078	0.078	0.09	0.064	0.057	0.057	0.331	0.069	0.164	0.211	0.254	0.246	0.127	0.172	0.179	0.206	0.156
cg27180868	chr1	161008750	161008700	161008800	8	Adipocytes	0.032	0.046	0.038	0.039	0.03	0.033	0.016	0.633	0.391	0.031	0.064	0.04	0.04	0.047	0.443	0.016	0.48	0.265	0.255	0.163	0.244	0.144	0.137	0.164	0.242
cg17160984	chr10	131765778	131765728	131765828	8	Adipocytes	0.031	0.117	0.041	0.029	0.075	0.022	0.018	0.816	0.049	0.023	0.036	0.082	0.052	0.044	0.562	0.12	0.637	0.342	0.45	0.329	0.212	0.228	0.292	0.267	0.331
cg07724977	chr11	35441198	35441148	35441248	8	Adipocytes	0.014	0.02	0.021	0.021	0.024	0.017	0.008	0.108	0.014	0.019	0.016	0.031	0.035	0.03	0.04	0.014	0.01	0.155	0.021	0.022	0.008	0.002	0.005	0.004	0.028
cg24859937	chr8	38411708	38411658	38411758	8	Adipocytes	0.012	0.025	0.022	0.015	0.062	0.011	0.014	0.339	0.191	0.04	0.017	0.031	0.013	0.006	0.231	0.005	0.338	0.176	0.181	0.086	0.051	0.068	0.06	0.084	0.089
cg04458368	chr8	38411682	38411632	38411732	8	Adipocytes	0.061	0.132	0.163	0.11	0.233	0.065	0.056	0.697	0.321	0.31	0.087	0.066	0.058	0.056	0.504	0.041	0.724	0.389	0.436	0.306	0.257	0.207	0.277	0.277	0.389
cg11731300	chr1	161008542	161008492	161008592	8	Adipocytes	0.032	0.043	0.028	0.025	0.024	0.028	0.01	0.419	0.225	0.013	0.032	0.011	0.014	0.028	0.299	0.008	0.314	0.189	0.209	0.121	0.153	0.094	0.096	0.104	0.173
cg14377596	chr1	201709135	201709085	201709185	8	Adipocytes	0.007	0.01	0.011	0.006	0.012	0.009	0.002	0.35	0.166	0.04	0.063	0.008	0.031	0.014	0.294	0.006	0.126	0.16	0.205	0.146	0.064	0.08	0.12	0.136	0.196
cg09494609	chr12	53448180	53448130	53448230	8	Adipocytes	0.051	0.051	0.052	0.051	0.05	0.049	0.053	0.492	0.151	0.061	0.105	0.075	0.071	0.06	0.157	0.057	0.315	0.161	0.257	0.158	0.188	0.096	0.128	0.129	0.161
cg25021051	chr12	53448178	53448128	53448228	8	Adipocytes	0.058	0.061	0.055	0.06	0.054	0.053	0.048	0.529	0.153	0.07	0.101	0.078	0.09	0.068	0.188	0.055	0.368	0.183	0.294	0.185	0.218	0.113	0.151	0.141	0.189
cg13153394	chr3	45209196	45209146	45209246	8	Adipocytes	0.007	0.018	0.01	0.006	0.009	0.007	0	0.278	0.167	0.151	0.006	0.017	0.014	0.014	0.141	0.014	0.067	0.04	0.089	0.075	0.089	0.123	0.082	0.076	0.301
cg19092164	chr3	45209187	45209137	45209237	8	Adipocytes	0.031	0.06	0.042	0.035	0.041	0.034	0.018	0.348	0.219	0.301	0.032	0.059	0.049	0.038	0.234	0.041	0.125	0.099	0.176	0.127	0.161	0.181	0.143	0.134	0.387
cg15697476	chr6	32055474	32055424	32055524	8	Adipocytes	0.053	0.102	0.047	0.053	0.077	0.048	0.021	0.289	0.162	0.114	0.155	0.063	0.154	0.048	0.233	0.058	0.137	0.096	0.139	0.123	0.045	0.077	0.112	0.031	0.045
cg09996288	chr6	32055517	32055467	32055567	8	Adipocytes	0.008	0.015	0.008	0.01	0.011	0.007	0.003	0.122	0.092	0.102	0.02	0.006	0.014	0.008	0.113	0.023	0.07	0.015	0.068	0.029	0.006	0.015	0.009	0.006	0.01
cg17001689	chr6	32055525	32055475	32055575	8	Adipocytes	0.014	0.021	0.02	0.019	0.03	0.013	0.009	0.126	0.125	0.047	0.053	0.024	0.043	0.022	0.145	0.031	0.093	0.062	0.12	0.056	0.018	0.042	0.03	0.019	0.03
cg02740950	chr6	32055534	32055484	32055584	8	Adipocytes	0.084	0.088	0.087	0.082	0.1	0.08	0.056	0.362	0.238	0.17	0.184	0.143	0.167	0.115	0.309	0.086	0.223	0.17	0.3	0.197	0.108	0.179	0.138	0.113	0.142
cg08964780	chr7	27209463	27209413	27209513	8	Adipocytes	0.012	0.1	0.024	0.063	0.035	0.012	0.004	0.308	0.032	0.04	0.076	0.044	0.103	0.053	0.194	0.009	0.026	0.159	0.241	0.036	0.036	0.064	0.051	0.103	0.178
cg18418335	chr19	2042088	2042038	2042138	8	Adipocytes	0.015	0.016	0.019	0.018	0.015	0.038	0.008	0.335	0.128	0.021	0.016	0.017	0.046	0.03	0.096	0.02	0.306	0.161	0.129	0.11	0.151	0.065	0.266	0.056	0.096
cg10256219	chr17	44270511	44270461	44270561	8	Adipocytes	0.012	0.014	0.009	0.012	0.009	0.013	0.035	0.151	0.044	0.071	0.019	0.04	0.072	0.011	0.018	0.015	0.055	0.028	0.078	0.047	0.065	0.033	0.03	0.064	0.035
cg12426196	chr1	161008826	161008776	161008876	8	Adipocytes	0.028	0.038	0.027	0.028	0.027	0.024	0.002	0.673	0.324	0.013	0.044	0.025	0.026	0.022	0.51	0.008	0.479	0.271	0.294	0.193	0.247	0.158	0.141	0.17	0.279
cg13906823	chr1	161008824	161008774	161008874	8	Adipocytes	0.036	0.059	0.053	0.038	0.05	0.04	0.007	0.746	0.418	0.028	0.066	0.044	0.033	0.038	0.589	0.076	0.581	0.315	0.353	0.194	0.291	0.158	0.141	0.192	0.316
cg24161057	chr1	161008811	161008761	161008861	8	Adipocytes	0.022	0.022	0.026	0.02	0.022	0.023	0.013	0.712	0.424	0.024	0.044	0.013	0.035	0.033	0.538	0.04	0.541	0.287	0.262	0.148	0.242	0.127	0.123	0.17	0.262
cg09899173	chr8	1765336	1765286	1765386	8	Adipocytes	0.014	0.012	0.007	0.01	0.013	0.007	0.002	0.199	0.319	0.005	0.008	0.011	0.075	0.04	0.091	0.008	0.102	0.085	0.078	0.042	0.018	0.011	0.018	0.065	0.056
cg09177567	chr8	1765312	1765262	1765362	8	Adipocytes	0.031	0.031	0.022	0.021	0.037	0.026	0.009	0.337	0.386	0.072	0.02	0.043	0.203	0.076	0.237	0.004	0.182	0.158	0.131	0.091	0.066	0.035	0.07	0.094	0.111
cg11998141	chr8	1765309	1765259	1765359	8	Adipocytes	0.072	0.081	0.066	0.061	0.087	0.063	0.028	0.297	0.373	0.112	0.053	0.048	0.163	0.093	0.249	0.051	0.161	0.141	0.116	0.079	0.054	0.039	0.062	0.094	0.103
cg25673948	chr8	1765296	1765246	1765346	8	Adipocytes	0.062	0.063	0.054	0.056	0.073	0.052	0.035	0.378	0.362	0.119	0.056	0.1	0.237	0.102	0.316	0.032	0.231	0.212	0.208	0.162	0.132	0.098	0.113	0.145	0.184
cg26990102	chr2	119606746	119606696	119606796	8	Adipocytes	0.047	0.11	0.074	0.071	0.095	0.045	0.023	0.415	0.091	0.047	0.071	0.082	0.113	0.125	0.382	0.12	0.037	0.105	0.306	0.052	0.026	0.106	0.058	0.051	0.073
cg01145709	chr7	10979247	10979197	10979297	8	Adipocytes	0.039	0.056	0.067	0.059	0.067	0.048	0.031	0.267	0.084	0.04	0.047	0.036	0.041	0.041	0.042	0.045	0.088	0.06	0.128	0.093	0.074	0.065	0.085	0.066	0.096
cg01796166	chr14	95239586	95239536	95239636	8	Adipocytes	0.126	0.225	0.143	0.103	0.166	0.097	0.026	0.475	0.027	0.029	0.039	0.047	0.115	0.135	0.175	0.219	0.047	0.145	0.435	0.242	0.098	0.27	0.155	0.127	0.172
cg19870698	chr14	95239570	95239520	95239620	8	Adipocytes	0.023	0.068	0.035	0.031	0.045	0.027	0.016	0.295	0.022	0.026	0.027	0.053	0.154	0.175	0.093	0.086	0.04	0.038	0.277	0.075	0.022	0.152	0.047	0.042	0.087
cg25644556	chr7	27209582	27209532	27209632	8	Adipocytes	0.022	0.125	0.044	0.091	0.056	0.022	0.007	0.396	0.036	0.073	0.098	0.041	0.123	0.076	0.229	0.031	0.041	0.193	0.301	0.039	0.069	0.096	0.06	0.123	0.232
cg21183329	chr9	124976219	124976169	124976269	8	Adipocytes	0.033	0.041	0.039	0.04	0.033	0.038	0.017	0.289	0.098	0.054	0.066	0.038	0.039	0.04	0.119	0.055	0.246	0.132	0.119	0.054	0.058	0.038	0.049	0.087	0.101
cg27136994	chr15	81426534	81426484	81426584	8	Adipocytes	0.06	0.045	0.055	0.058	0.047	0.042	0.025	0.289	0.025	0.038	0.021	0.025	0.096	0.017	0.134	0.063	0.234	0.085	0.105	0.115	0.056	0.098	0.065	0.085	0.047
cg27045999	chr15	81426544	81426494	81426594	8	Adipocytes	0.139	0.168	0.153	0.129	0.168	0.11	0.081	0.315	0.112	0.121	0.114	0.092	0.161	0.093	0.243	0.192	0.233	0.172	0.193	0.181	0.125	0.174	0.131	0.145	0.117
cg27419860	chr15	81426477	81426427	81426527	8	Adipocytes	0.055	0.03	0.039	0.041	0.027	0.033	0.019	0.286	0.041	0.063	0.026	0.063	0.125	0.02	0.161	0.039	0.215	0.075	0.106	0.097	0.062	0.092	0.062	0.082	0.048
cg26546864	chr15	81426434	81426384	81426484	8	Adipocytes	0.12	0.08	0.109	0.106	0.107	0.082	0.061	0.376	0.102	0.131	0.091	0.11	0.211	0.111	0.274	0.091	0.28	0.151	0.214	0.19	0.129	0.162	0.122	0.116	0.107
cg16842767	chr2	88316858	88316808	88316908	8	Adipocytes	0.004	0.01	0.017	0.008	0.019	0.008	0.015	0.312	0.097	0.018	0.022	0.055	0.021	0.015	0.229	0.015	0.156	0.116	0.152	0.107	0.123	0.091	0.074	0.127	0.278
cg07669260	chr2	88316847	88316797	88316897	8	Adipocytes	0.128	0.183	0.181	0.144	0.173	0.113	0.107	0.386	0.24	0.113	0.154	0.17	0.156	0.157	0.348	0.174	0.277	0.249	0.294	0.257	0.246	0.221	0.196	0.25	0.356
cg09494609	chr12	53448180	53448130	53448230	8	Adipocytes	0.051	0.051	0.052	0.051	0.05	0.049	0.053	0.492	0.151	0.061	0.105	0.075	0.071	0.06	0.157	0.057	0.315	0.161	0.257	0.158	0.188	0.096	0.128	0.129	0.161
cg25021051	chr12	53448178	53448128	53448228	8	Adipocytes	0.058	0.061	0.055	0.06	0.054	0.053	0.048	0.529	0.153	0.07	0.101	0.078	0.09	0.068	0.188	0.055	0.368	0.183	0.294	0.185	0.218	0.113	0.151	0.141	0.189
cg14834267	chr1	201617847	201617797	201617897	8	Adipocytes	0.053	0.162	0.067	0.054	0.076	0.05	0.017	0.14	0.048	0.071	0.039	0.026	0.058	0.054	0.055	0.063	0.048	0.032	0.103	0.018	0.023	0.016	0.025	0.034	0.025
cg16517702	chr1	201617853	201617803	201617903	8	Adipocytes	0.022	0.173	0.049	0.023	0.051	0.02	0.014	0.166	0.03	0.041	0.025	0.021	0.026	0.021	0.045	0.034	0.024	0.023	0.129	0.03	0.028	0.022	0.019	0.062	0.018
cg04705435	chr11	17411270	17411220	17411320	8	Adipocytes	0.019	0.031	0.044	0.067	0.059	0.021	0.022	0.264	0.132	0.094	0.021	0.02	0.029	0.022	0.187	0.015	0.132	0.057	0.111	0.079	0.086	0.038	0.064	0.07	0.098
cg01579535	chr12	54447292	54447242	54447342	8	Adipocytes	0.087	0.105	0.106	0.098	0.105	0.103	0.044	0.402	0.131	0.139	0.107	0.085	0.139	0.123	0.382	0.235	0.075	0.123	0.209	0.046	0.438	0.155	0.059	0.047	0.213
cg02264990	chr12	54447243	54447193	54447293	8	Adipocytes	0.017	0.025	0.033	0.014	0.025	0.017	0.024	0.485	0.033	0.03	0.052	0.051	0.054	0.044	0.372	0.308	0.029	0.194	0.243	0.08	0.567	0.248	0.051	0.026	0.257
cg03923561	chr12	54447220	54447170	54447270	8	Adipocytes	0.041	0.05	0.065	0.052	0.057	0.044	0.022	0.573	0.102	0.097	0.086	0.127	0.194	0.141	0.471	0.32	0.043	0.205	0.271	0.076	0.655	0.286	0.073	0.03	0.286
cg09720701	chr12	54447283	54447233	54447333	8	Adipocytes	0.051	0.053	0.061	0.054	0.057	0.054	0.042	0.492	0.084	0.069	0.081	0.086	0.085	0.074	0.425	0.158	0.054	0.152	0.278	0.062	0.531	0.188	0.067	0.05	0.262
cg05001964	chr16	54318808	54318758	54318858	8	Adipocytes	0.078	0.223	0.122	0.07	0.162	0.07	0.033	0.192	0.057	0.065	0.037	0.038	0.089	0.047	0.145	0.229	0.088	0.112	0.087	0.07	0.045	0.035	0.037	0.053	0.068
cg08279075	chr16	54318772	54318722	54318822	8	Adipocytes	0.059	0.204	0.1	0.065	0.142	0.053	0.032	0.371	0.045	0.044	0.046	0.016	0.04	0.026	0.172	0.25	0.16	0.133	0.15	0.095	0.082	0.04	0.036	0.073	0.089
cg16023122	chr1	201708836	201708786	201708886	8	Adipocytes	0.039	0.042	0.044	0.041	0.037	0.04	0.023	0.314	0.107	0.041	0.067	0.041	0.047	0.043	0.191	0.038	0.101	0.144	0.173	0.104	0.061	0.067	0.088	0.102	0.148
cg12690127	chr12	7055683	7055633	7055733	8	Adipocytes	0.013	0.026	0.024	0.176	0.052	0.013	0.026	0.616	0.498	0.011	0.037	0.029	0.02	0.02	0.428	0.017	0.469	0.249	0.257	0.187	0.197	0.14	0.089	0.2	0.411
cg23193870	chr12	7055657	7055607	7055707	8	Adipocytes	0.049	0.075	0.07	0.234	0.128	0.045	0.139	0.446	0.414	0.049	0.098	0.068	0.066	0.059	0.376	0.051	0.379	0.256	0.28	0.231	0.235	0.187	0.138	0.225	0.371
cg16063747	chr10	119294173	119294123	119294223	8	Adipocytes	0.038	0.156	0.093	0.042	0.138	0.035	0.02	0.292	0.069	0.011	0.046	0.028	0.02	0.02	0.132	0.011	0.045	0.078	0.124	0.089	0.229	0.037	0.037	0.063	0.143
cg20967139	chr12	54785055	54785005	54785105	8	Adipocytes	0.007	0.009	0.01	0.01	0.012	0.008	0.007	0.453	0.037	0.346	0.035	0.038	0.037	0.049	0.213	0.022	0.342	0.202	0.282	0.184	0.171	0.102	0.145	0.159	0.22
cg03946762	chr12	54785043	54784993	54785093	8	Adipocytes	0.037	0.042	0.051	0.045	0.052	0.045	0.044	0.479	0.113	0.552	0.111	0.094	0.092	0.155	0.405	0.072	0.449	0.265	0.38	0.241	0.247	0.159	0.213	0.227	0.305
cg07995179	chr6	85484287	85484237	85484337	8	Adipocytes	0.028	0.137	0.071	0.036	0.091	0.026	0.012	0.325	0.043	0.013	0.062	0.063	0.046	0.044	0.02	0.337	0.034	0.168	0.099	0.128	0.04	0.115	0.055	0.132	0.106
cg03003689	chr1	156674970	156674920	156675020	8	Adipocytes	0.057	0.075	0.071	0.063	0.124	0.06	0.033	0.225	0.078	0.072	0.04	0.046	0.087	0.075	0.072	0.062	0.051	0.036	0.044	0.016	0.021	0.025	0.047	0.027	0.04
cg16620392	chr10	131765379	131765329	131765429	8	Adipocytes	0.013	0.066	0.035	0.015	0.049	0.014	0.033	0.642	0.036	0.013	0.029	0.082	0.024	0.027	0.365	0.123	0.554	0.322	0.39	0.327	0.168	0.242	0.271	0.271	0.311
cg01283201	chr5	77806169	77806119	77806219	8	Adipocytes	0.012	0.012	0.013	0.008	0.011	0.01	0.009	0.182	0.252	0.014	0.009	0.014	0.123	0.008	0.015	0.013	0.224	0.033	0.058	0.035	0.02	0.018	0.05	0.041	0.074
cg12610207	chr12	114833950	114833900	114834000	8	Adipocytes	0.009	0.064	0.018	0.011	0.023	0.007	0.003	0.512	0.017	0.004	0.013	0.015	0.011	0.005	0.283	0.476	0.103	0.085	0.294	0.022	0.012	0.079	0.018	0.152	0.022
cg05065572	chr12	114833912	114833862	114833962	8	Adipocytes	0.056	0.112	0.083	0.054	0.094	0.056	0.04	0.445	0.069	0.038	0.068	0.053	0.07	0.046	0.212	0.477	0.113	0.137	0.263	0.073	0.054	0.123	0.068	0.208	0.078
cg13506653	chr4	54965863	54965813	54965913	8	Adipocytes	0.008	0.011	0.005	0.005	0.015	0.008	0.007	0.111	0.179	0.003	0.002	0.017	0.013	0.008	0.103	0.026	0.027	0.008	0.027	0.07	0.009	0.071	0.006	0.009	0.025
cg21905630	chr4	54965904	54965854	54965954	8	Adipocytes	0.051	0.067	0.079	0.051	0.082	0.044	0.043	0.157	0.216	0.056	0.051	0.117	0.083	0.067	0.162	0.086	0.083	0.086	0.09	0.158	0.093	0.14	0.105	0.086	0.142
cg23735712	chr4	40858984	40858934	40859034	8	Adipocytes	0.008	0.014	0.017	0.011	0.023	0.008	0.014	0.54	0.094	0.634	0.036	0.021	0.133	0.066	0.194	0.637	0.383	0.113	0.286	0.072	0.102	0.028	0.095	0.084	0.158
cg05020685	chr4	40858965	40858915	40859015	8	Adipocytes	0.058	0.067	0.099	0.08	0.118	0.054	0.042	0.66	0.23	0.8	0.207	0.182	0.347	0.201	0.427	0.753	0.545	0.344	0.469	0.256	0.302	0.188	0.303	0.291	0.426
cg05894734	chr4	40859249	40859199	40859299	8	Adipocytes	0.005	0.01	0.014	0.009	0.011	0.01	0.015	0.325	0.021	0.324	0.04	0.036	0.057	0.009	0.058	0.552	0.169	0.08	0.175	0.063	0.048	0.028	0.058	0.08	0.078
cg06485940	chr4	40859293	40859243	40859343	8	Adipocytes	0.113	0.126	0.142	0.126	0.12	0.116	0.069	0.56	0.178	0.72	0.135	0.102	0.214	0.135	0.24	0.65	0.424	0.183	0.326	0.16	0.152	0.102	0.151	0.175	0.214
cg06456154	chr10	119310356	119310306	119310406	8	Adipocytes	0.069	0.119	0.093	0.066	0.109	0.076	0.04	0.466	0.31	0.035	0.08	0.048	0.063	0.049	0.44	0.227	0.176	0.237	0.395	0.136	0.223	0.16	0.079	0.073	0.319
cg15526081	chr10	119310404	119310354	119310454	8	Adipocytes	0.048	0.054	0.046	0.044	0.053	0.043	0.031	0.563	0.351	0.026	0.085	0.065	0.049	0.041	0.449	0.164	0.171	0.233	0.51	0.14	0.2	0.178	0.066	0.059	0.278
cg14149007	chr19	47219555	47219505	47219605	9	Cortical neurons	0.005	0.007	0.007	0.008	0.008	0.004	0.004	0.008	0.457	0.008	0.008	0.002	0.009	0.008	0.012	0.014	0.003	0.005	0.002	0.002	0.002	0.002	0.001	0.002	0.002
cg15524063	chr1	43832916	43832866	43832966	9	Cortical neurons	0.004	0.006	0.003	0.002	0.004	0.005	0.006	0.003	0.306	0.011	0.003	0.008	0.009	0.005	0.009	0.009	0.012	0.008	0.003	0.012	0.004	0.003	0.003	0.005	0.011
cg25385412	chr1	43832951	43832901	43833001	9	Cortical neurons	0.003	0.004	0.007	0.004	0.004	0.002	0.002	0.002	0.271	0.006	0.004	0.004	0.007	0.003	0.01	0.005	0.001	0	0.001	0.026	0.001	0.002	0.001	0.001	0.003
cg05401447	chr7	100728731	100728681	100728781	9	Cortical neurons	0.005	0.005	0.005	0.002	0.005	0.003	0.009	0.007	0.326	0.009	0.001	0.009	0.01	0.005	0.004	0.005	0.01	0.01	0.004	0.004	0.004	0.003	0.004	0.011	0.004
cg06772157	chr7	100728711	100728661	100728761	9	Cortical neurons	0.063	0.069	0.073	0.061	0.069	0.067	0.064	0.083	0.269	0.076	0.074	0.088	0.086	0.073	0.083	0.08	0.075	0.086	0.081	0.091	0.074	0.088	0.092	0.075	0.1
cg13892980	chr15	40545143	40545093	40545193	9	Cortical neurons	0.01	0.01	0.013	0.01	0.01	0.012	0.001	0.005	0.268	0.011	0.01	0.011	0.013	0.014	0.014	0.012	0.007	0.004	0.003	0.024	0.004	0.013	0.004	0.006	0.006
cg11939465	chr15	40545224	40545174	40545274	9	Cortical neurons	0.036	0.032	0.04	0.033	0.031	0.039	0.031	0.051	0.197	0.047	0.036	0.036	0.052	0.048	0.044	0.041	0.054	0.029	0.03	0.033	0.031	0.029	0.038	0.031	0.032
cg18097281	chr15	40545145	40545095	40545195	9	Cortical neurons	0.005	0.009	0.007	0.005	0.006	0.007	0.002	0.003	0.248	0.005	0.002	0.007	0.004	0.003	0.006	0.007	0.003	0.004	0.003	0.019	0.003	0.009	0.003	0.01	0.003
cg12635019	chr15	40545175	40545125	40545225	9	Cortical neurons	0.004	0.004	0.006	0.005	0.007	0.003	0.003	0.005	0.25	0.009	0.006	0.003	0.006	0.002	0.01	0.007	0.003	0	0.002	0.015	0.001	0.007	0.002	0.002	0.002
cg04305879	chr15	40545215	40545165	40545265	9	Cortical neurons	0.051	0.05	0.055	0.045	0.049	0.045	0.04	0.056	0.218	0.057	0.055	0.065	0.061	0.052	0.064	0.05	0.049	0.054	0.057	0.067	0.047	0.055	0.053	0.052	0.057
cg23864632	chr19	47220401	47220351	47220451	9	Cortical neurons	0.009	0.01	0.008	0.008	0.008	0.009	0.002	0.003	0.328	0.011	0.009	0.008	0.007	0.009	0.019	0.013	0.005	0.001	0.003	0.001	0.003	0.002	0.001	0.004	0.002
cg12258919	chr16	2521473	2521423	2521523	9	Cortical neurons	0.005	0.009	0.006	0.004	0.006	0.007	0.007	0.005	0.333	0.01	0.004	0.007	0.025	0.008	0.009	0.018	0.003	0.011	0.002	0.001	0.007	0.003	0.003	0.002	0.004
cg15524063	chr1	43832916	43832866	43832966	9	Cortical neurons	0.004	0.006	0.003	0.002	0.004	0.005	0.006	0.003	0.306	0.011	0.003	0.008	0.009	0.005	0.009	0.009	0.012	0.008	0.003	0.012	0.004	0.003	0.003	0.005	0.011
cg25385412	chr1	43832951	43832901	43833001	9	Cortical neurons	0.003	0.004	0.007	0.004	0.004	0.002	0.002	0.002	0.271	0.006	0.004	0.004	0.007	0.003	0.01	0.005	0.001	0	0.001	0.026	0.001	0.002	0.001	0.001	0.003
cg26385074	chr7	100816740	100816690	100816790	9	Cortical neurons	0.002	0.033	0.012	0.006	0.031	0.003	0.001	0.001	0.354	0.004	0.003	0.003	0.001	0.001	0.004	0.002	0.008	0.018	0.006	0.004	0.005	0.004	0.004	0.014	0.005
cg05068428	chr15	40545296	40545246	40545346	9	Cortical neurons	0.003	0.008	0.007	0.002	0.01	0.004	0	0.001	0.196	0.001	0.004	0.003	0.005	0.002	0.006	0.005	0.004	0.001	0.004	0.014	0.004	0.003	0.002	0.006	0.003
cg01036164	chr15	40545324	40545274	40545374	9	Cortical neurons	0.054	0.053	0.056	0.046	0.055	0.045	0.045	0.042	0.207	0.045	0.05	0.056	0.055	0.047	0.052	0.051	0.047	0.048	0.055	0.054	0.047	0.045	0.05	0.045	0.05
cg04812615	chr15	40545326	40545276	40545376	9	Cortical neurons	0.04	0.048	0.048	0.042	0.045	0.039	0.034	0.042	0.201	0.043	0.04	0.042	0.041	0.045	0.052	0.037	0.037	0.04	0.043	0.048	0.038	0.039	0.043	0.042	0.045
cg13892980	chr15	40545143	40545093	40545193	9	Cortical neurons	0.01	0.01	0.013	0.01	0.01	0.012	0.001	0.005	0.268	0.011	0.01	0.011	0.013	0.014	0.014	0.012	0.007	0.004	0.003	0.024	0.004	0.013	0.004	0.006	0.006
cg18097281	chr15	40545145	40545095	40545195	9	Cortical neurons	0.005	0.009	0.007	0.005	0.006	0.007	0.002	0.003	0.248	0.005	0.002	0.007	0.004	0.003	0.006	0.007	0.003	0.004	0.003	0.019	0.003	0.009	0.003	0.01	0.003
cg12635019	chr15	40545175	40545125	40545225	9	Cortical neurons	0.004	0.004	0.006	0.005	0.007	0.003	0.003	0.005	0.25	0.009	0.006	0.003	0.006	0.002	0.01	0.007	0.003	0	0.002	0.015	0.001	0.007	0.002	0.002	0.002
cg24940138	chr17	41363741	41363691	41363791	9	Cortical neurons	0.011	0.018	0.017	0.016	0.014	0.016	0.003	0.012	0.69	0.053	0.019	0.087	0.027	0.014	0.018	0.08	0.009	0.085	0.006	0.022	0.01	0.068	0.005	0.017	0.004
cg21211480	chr17	41363774	41363724	41363824	9	Cortical neurons	0.006	0.004	0.007	0.005	0.005	0.005	0.008	0.003	0.639	0.025	0.008	0.055	0.008	0.004	0.014	0.038	0.002	0.069	0.005	0.013	0.006	0.054	0.001	0.011	0.003
cg15026277	chr17	41363789	41363739	41363839	9	Cortical neurons	0.006	0.004	0.006	0.007	0.005	0.007	0.005	0.005	0.602	0.018	0.009	0.052	0.007	0.002	0.014	0.036	0.001	0.072	0.002	0.015	0.005	0.055	0.002	0.008	0.003
cg19548479	chr17	41363737	41363687	41363787	9	Cortical neurons	0.034	0.035	0.039	0.034	0.036	0.034	0.021	0.04	0.595	0.067	0.031	0.135	0.046	0.032	0.05	0.1	0.034	0.139	0.032	0.068	0.035	0.114	0.028	0.045	0.037
cg24940138	chr17	41363741	41363691	41363791	9	Cortical neurons	0.011	0.018	0.017	0.016	0.014	0.016	0.003	0.012	0.69	0.053	0.019	0.087	0.027	0.014	0.018	0.08	0.009	0.085	0.006	0.022	0.01	0.068	0.005	0.017	0.004
cg21211480	chr17	41363774	41363724	41363824	9	Cortical neurons	0.006	0.004	0.007	0.005	0.005	0.005	0.008	0.003	0.639	0.025	0.008	0.055	0.008	0.004	0.014	0.038	0.002	0.069	0.005	0.013	0.006	0.054	0.001	0.011	0.003
cg15026277	chr17	41363789	41363739	41363839	9	Cortical neurons	0.006	0.004	0.006	0.007	0.005	0.007	0.005	0.005	0.602	0.018	0.009	0.052	0.007	0.002	0.014	0.036	0.001	0.072	0.002	0.015	0.005	0.055	0.002	0.008	0.003
cg00500522	chr12	57504387	57504337	57504437	9	Cortical neurons	0.004	0.005	0.004	0.005	0.004	0.002	0.016	0.014	0.349	0.007	0.006	0.014	0.01	0.007	0.008	0.008	0.011	0.013	0.006	0.011	0.007	0.005	0.01	0.016	0.011
cg24804544	chr7	6544107	6544057	6544157	9	Cortical neurons	0.005	0.007	0.006	0.007	0.011	0.01	0.001	0.007	0.269	0.035	0.008	0.002	0.011	0.007	0.026	0.016	0	0.001	0.009	0.001	0.003	0.001	0.001	0.002	0.002
cg26721700	chr19	35645598	35645548	35645648	9	Cortical neurons	0.02	0.02	0.021	0.017	0.014	0.016	0.043	0.04	0.193	0.034	0.025	0.054	0.023	0.04	0.029	0.044	0.152	0.029	0.039	0.012	0.035	0.017	0.038	0.042	0.038
cg09386954	chr19	35645620	35645570	35645670	9	Cortical neurons	0.01	0.009	0.009	0.008	0.007	0.009	0.001	0.011	0.244	0.016	0.007	0.003	0.008	0.014	0.008	0.009	0.011	0.003	0.004	0.002	0.005	0.002	0.002	0.008	0.003
cg22194948	chr2	43447139	43447089	43447189	9	Cortical neurons	0.005	0.006	0.006	0.005	0.007	0.006	0.013	0.017	0.424	0.014	0.009	0.025	0.011	0.005	0.004	0.009	0.029	0.019	0.013	0.01	0.016	0.023	0.019	0.018	0.015
cg05327835	chr4	996175	996125	996225	9	Cortical neurons	0.005	0.099	0.017	0.007	0.027	0.003	0.008	0.002	0.685	0.006	0.005	0.011	0.016	0.004	0.014	0.015	0.002	0.04	0.027	0.009	0.089	0.021	0.006	0.035	0.028
cg18732064	chr14	23356059	23356009	23356109	9	Cortical neurons	0.033	0.005	0.006	0.003	0.005	0.031	0.011	0.005	0.439	0.078	0.003	0.009	0.007	0.003	0.022	0.003	0.011	0.007	0.009	0.008	0.009	0.011	0.011	0.013	0.015
cg08230695	chr19	47220755	47220705	47220805	9	Cortical neurons	0.026	0.024	0.026	0.026	0.024	0.023	0.009	0.005	0.52	0.029	0.022	0.005	0.037	0.04	0.03	0.031	0.005	0.001	0.002	0.001	0.002	0.001	0.005	0.003	0.008
cg01579950	chr11	64481018	64480968	64481068	9	Cortical neurons	0.006	0.028	0.003	0.005	0.009	0.004	0.003	0.001	0.371	0.004	0.005	0.003	0.007	0.007	0.006	0.012	0.002	0.114	0.018	0.008	0.006	0.002	0.003	0.019	0.003
cg22409276	chr15	40763763	40763713	40763813	9	Cortical neurons	0.003	0.005	0.005	0.004	0.006	0.004	0.008	0	0.279	0.108	0.005	0.006	0.011	0.007	0.011	0.008	0.001	0	0.004	0.001	0.002	0.001	0.002	0.005	0.004
cg18477204	chr14	70038884	70038834	70038934	9	Cortical neurons	0.018	0.055	0.024	0.015	0.037	0.009	0.019	0.039	0.774	0.029	0.012	0.034	0.038	0.017	0.017	0.016	0.026	0.034	0.02	0.023	0.018	0.016	0.032	0.032	0.024
cg02380334	chr14	70038925	70038875	70038975	9	Cortical neurons	0.059	0.092	0.06	0.052	0.061	0.048	0.039	0.062	0.714	0.064	0.052	0.056	0.075	0.044	0.078	0.059	0.048	0.056	0.045	0.044	0.035	0.03	0.058	0.048	0.04
cg14280424	chr21	34639113	34639063	34639163	9	Cortical neurons	0.014	0.015	0.016	0.017	0.017	0.014	0.008	0.013	0.508	0.011	0.005	0.026	0.016	0.009	0.016	0.01	0.026	0.014	0.019	0.021	0.02	0.017	0.039	0.016	0.02
cg18201077	chr2	7017787	7017737	7017837	9	Cortical neurons	0.014	0.014	0.013	0.013	0.011	0.013	0.005	0.016	0.47	0.013	0.009	0.021	0.016	0.009	0.017	0.015	0.017	0.005	0.025	0.017	0.056	0.018	0.013	0.009	0.016
cg14217558	chr1	3087734	3087684	3087784	9	Cortical neurons	0.006	0.011	0.045	0.053	0.065	0.005	0.007	0.01	0.414	0.007	0.006	0.01	0.008	0.003	0.016	0.005	0.01	0.006	0.01	0.004	0.016	0.01	0.007	0.01	0.006
cg20154143	chr1	3087709	3087659	3087759	9	Cortical neurons	0.093	0.127	0.178	0.154	0.209	0.091	0.049	0.111	0.456	0.089	0.076	0.054	0.091	0.081	0.126	0.077	0.095	0.07	0.084	0.069	0.077	0.074	0.07	0.061	0.079
cg12536502	chr19	46142673	46142623	46142723	9	Cortical neurons	0.032	0.037	0.052	0.04	0.049	0.043	0.017	0.013	0.733	0.04	0.038	0.021	0.035	0.033	0.033	0.05	0.024	0.006	0.012	0.002	0.005	0.005	0.007	0.011	0.01
cg07749923	chr19	46142711	46142661	46142761	9	Cortical neurons	0.174	0.205	0.206	0.184	0.21	0.183	0.104	0.102	0.452	0.196	0.187	0.187	0.202	0.205	0.227	0.277	0.176	0.113	0.13	0.079	0.1	0.09	0.122	0.121	0.139
cg07804711	chr19	46142647	46142597	46142697	9	Cortical neurons	0.043	0.045	0.046	0.041	0.032	0.045	0.026	0.056	0.735	0.064	0.046	0.036	0.057	0.046	0.053	0.05	0.05	0.037	0.024	0.03	0.026	0.03	0.037	0.036	0.033
cg25548415	chr8	145016475	145016425	145016525	9	Cortical neurons	0.007	0.009	0.011	0.01	0.012	0.005	0.002	0.009	0.188	0.007	0.006	0.007	0.005	0.008	0.006	0.01	0.004	0.002	0.005	0.004	0.014	0.003	0.006	0.002	0.004
cg13892980	chr15	40545143	40545093	40545193	9	Cortical neurons	0.01	0.01	0.013	0.01	0.01	0.012	0.001	0.005	0.268	0.011	0.01	0.011	0.013	0.014	0.014	0.012	0.007	0.004	0.003	0.024	0.004	0.013	0.004	0.006	0.006
cg18097281	chr15	40545145	40545095	40545195	9	Cortical neurons	0.005	0.009	0.007	0.005	0.006	0.007	0.002	0.003	0.248	0.005	0.002	0.007	0.004	0.003	0.006	0.007	0.003	0.004	0.003	0.019	0.003	0.009	0.003	0.01	0.003
cg12635019	chr15	40545175	40545125	40545225	9	Cortical neurons	0.004	0.004	0.006	0.005	0.007	0.003	0.003	0.005	0.25	0.009	0.006	0.003	0.006	0.002	0.01	0.007	0.003	0	0.002	0.015	0.001	0.007	0.002	0.002	0.002
cg05330668	chr14	24836090	24836040	24836140	9	Cortical neurons	0.007	0.007	0.004	0.008	0.008	0.007	0.009	0.027	0.384	0.153	0.016	0.005	0.014	0.002	0.01	0.012	0.002	0	0.008	0.006	0.011	0.004	0.005	0.007	0.003
cg03577460	chr14	24836084	24836034	24836134	9	Cortical neurons	0.047	0.044	0.051	0.056	0.059	0.054	0.043	0.078	0.337	0.21	0.047	0.027	0.046	0.053	0.044	0.049	0.048	0.025	0.028	0.026	0.031	0.027	0.025	0.048	0.033
cg01914455	chr7	77649564	77649514	77649614	9	Cortical neurons	0.044	0.07	0.093	0.075	0.111	0.048	0.024	0.049	0.325	0.166	0.051	0.041	0.072	0.062	0.093	0.078	0.037	0.036	0.041	0.033	0.133	0.07	0.118	0.048	0.054
cg04976780	chr7	77649540	77649490	77649590	9	Cortical neurons	0.003	0.005	0.007	0.007	0.015	0.004	0.003	0.009	0.164	0.01	0.006	0.003	0.006	0.004	0.006	0.011	0.007	0.001	0.005	0.001	0.01	0.005	0.009	0.004	0.006
cg14506834	chr17	72209198	72209148	72209248	9	Cortical neurons	0.011	0.01	0.017	0.014	0.019	0.011	0.015	0.014	0.473	0.015	0.011	0.083	0.028	0.012	0.021	0.012	0.028	0.024	0.011	0.006	0.013	0.01	0.018	0.014	0.014
cg19598544	chr17	72209156	72209106	72209206	9	Cortical neurons	0.042	0.045	0.048	0.049	0.049	0.043	0.055	0.05	0.296	0.047	0.051	0.072	0.055	0.051	0.052	0.047	0.047	0.051	0.052	0.056	0.05	0.054	0.062	0.047	0.058
cg24940138	chr17	41363741	41363691	41363791	9	Cortical neurons	0.011	0.018	0.017	0.016	0.014	0.016	0.003	0.012	0.69	0.053	0.019	0.087	0.027	0.014	0.018	0.08	0.009	0.085	0.006	0.022	0.01	0.068	0.005	0.017	0.004
cg21211480	chr17	41363774	41363724	41363824	9	Cortical neurons	0.006	0.004	0.007	0.005	0.005	0.005	0.008	0.003	0.639	0.025	0.008	0.055	0.008	0.004	0.014	0.038	0.002	0.069	0.005	0.013	0.006	0.054	0.001	0.011	0.003
cg15026277	chr17	41363789	41363739	41363839	9	Cortical neurons	0.006	0.004	0.006	0.007	0.005	0.007	0.005	0.005	0.602	0.018	0.009	0.052	0.007	0.002	0.014	0.036	0.001	0.072	0.002	0.015	0.005	0.055	0.002	0.008	0.003
cg19548479	chr17	41363737	41363687	41363787	9	Cortical neurons	0.034	0.035	0.039	0.034	0.036	0.034	0.021	0.04	0.595	0.067	0.031	0.135	0.046	0.032	0.05	0.1	0.034	0.139	0.032	0.068	0.035	0.114	0.028	0.045	0.037
cg21185826	chr17	47979513	47979463	47979563	9	Cortical neurons	0.012	0.023	0.015	0.015	0.014	0.013	0.009	0.013	0.348	0.027	0.007	0.013	0.014	0.013	0.015	0.012	0.017	0.013	0.007	0.032	0.008	0.006	0.006	0.009	0.011
cg09456094	chr2	231280878	231280828	231280928	9	Cortical neurons	0.008	0.009	0.011	0.008	0.007	0.009	0.005	0.012	0.78	0.018	0.011	0.256	0.028	0.011	0.018	0.011	0.09	0.01	0.008	0.033	0.019	0.027	0.152	0.03	0.013
cg11702456	chr2	231280907	231280857	231280957	9	Cortical neurons	0.015	0.012	0.017	0.014	0.011	0.012	0.011	0.029	0.648	0.025	0.015	0.159	0.025	0.009	0.022	0.013	0.046	0.016	0.015	0.018	0.018	0.024	0.04	0.022	0.017
cg11827097	chr2	231280903	231280853	231280953	9	Cortical neurons	0.055	0.061	0.051	0.058	0.048	0.056	0.035	0.057	0.598	0.064	0.053	0.212	0.076	0.059	0.057	0.056	0.084	0.065	0.065	0.07	0.055	0.075	0.088	0.062	0.07
cg14689219	chr17	58217357	58217307	58217407	9	Cortical neurons	0.006	0.033	0.012	0.005	0.023	0.006	0.002	0	0.285	0.012	0.011	0.003	0.002	0	0.023	0.011	0.006	0.031	0.01	0.02	0.008	0.009	0.017	0.012	0.006
cg18222083	chr17	41364007	41363957	41364057	9	Cortical neurons	0.009	0.011	0.009	0.008	0.007	0.012	0.002	0	0.766	0.06	0.009	0.06	0.017	0.012	0.012	0.103	0.016	0.162	0.008	0.032	0.013	0.152	0.002	0.013	0.004
cg10504751	chr16	56390830	56390780	56390880	9	Cortical neurons	0.008	0.011	0.012	0.008	0.011	0.014	0.01	0.006	0.382	0.013	0.008	0.013	0.019	0.017	0.013	0.024	0.134	0.005	0.004	0.01	0.004	0.006	0.005	0.005	0.009
cg15892785	chr1	6309343	6309293	6309393	9	Cortical neurons	0.003	0.014	0.01	0.007	0.012	0.006	0.002	0.005	0.339	0.007	0.009	0.007	0.013	0.004	0.026	0.01	0.004	0.007	0.022	0.024	0.016	0.063	0.004	0.043	0.014
cg05473804	chr1	6309300	6309250	6309350	9	Cortical neurons	0.063	0.074	0.075	0.073	0.065	0.057	0.059	0.053	0.39	0.069	0.061	0.116	0.111	0.048	0.071	0.042	0.075	0.063	0.088	0.084	0.087	0.143	0.07	0.095	0.107
cg03529908	chr1	2478089	2478039	2478139	9	Cortical neurons	0.002	0.003	0.005	0.004	0.003	0.003	0.003	0	0.192	0.003	0.003	0.014	0.017	0.005	0.012	0.005	0.008	0.002	0.003	0.013	0.004	0.013	0.041	0.005	0.015
cg03148231	chr15	89954845	89954795	89954895	9	Cortical neurons	0.005	0.006	0.008	0.006	0.009	0.004	0.004	0.004	0.236	0.007	0.014	0.004	0.007	0.01	0.009	0.009	0.005	0.018	0.052	0.004	0.006	0.01	0.006	0.018	0.007
cg03650397	chr6	159239229	159239179	159239279	9	Cortical neurons	0.01	0.018	0.015	0.011	0.014	0.011	0.003	0.007	0.221	0.009	0.015	0.007	0.014	0.012	0.019	0.014	0.007	0.007	0.006	0.003	0.005	0.003	0.005	0.005	0.005
cg01240734	chr10	71892593	71892543	71892643	9	Cortical neurons	0.005	0.007	0.009	0.003	0.007	0.008	0.004	0.013	0.165	0.014	0.01	0.007	0.015	0.007	0.014	0.009	0.004	0.007	0.002	0.003	0.003	0.004	0.002	0.007	0.004
cg09456094	chr2	231280878	231280828	231280928	9	Cortical neurons	0.008	0.009	0.011	0.008	0.007	0.009	0.005	0.012	0.78	0.018	0.011	0.256	0.028	0.011	0.018	0.011	0.09	0.01	0.008	0.033	0.019	0.027	0.152	0.03	0.013
cg11702456	chr2	231280907	231280857	231280957	9	Cortical neurons	0.015	0.012	0.017	0.014	0.011	0.012	0.011	0.029	0.648	0.025	0.015	0.159	0.025	0.009	0.022	0.013	0.046	0.016	0.015	0.018	0.018	0.024	0.04	0.022	0.017
cg11827097	chr2	231280903	231280853	231280953	9	Cortical neurons	0.055	0.061	0.051	0.058	0.048	0.056	0.035	0.057	0.598	0.064	0.053	0.212	0.076	0.059	0.057	0.056	0.084	0.065	0.065	0.07	0.055	0.075	0.088	0.062	0.07
cg24210478	chr20	62733486	62733436	62733536	9	Cortical neurons	0.01	0.014	0.014	0.009	0.013	0.011	0.004	0.011	0.28	0.017	0.014	0.028	0.012	0.012	0.026	0.012	0.011	0.007	0.009	0.008	0.011	0.008	0.014	0.012	0.008
cg08967106	chr17	35014412	35014362	35014462	9	Cortical neurons	0.008	0.012	0.013	0.009	0.019	0.007	0.005	0.004	0.271	0.02	0.011	0.016	0.014	0.011	0.024	0.022	0.008	0.009	0.01	0.006	0.003	0.038	0.007	0.009	0.006
cg00371418	chr17	35014438	35014388	35014488	9	Cortical neurons	0.05	0.05	0.077	0.051	0.102	0.051	0.043	0.057	0.244	0.105	0.059	0.053	0.078	0.055	0.066	0.053	0.047	0.062	0.069	0.069	0.052	0.101	0.059	0.066	0.067
cg16860694	chr19	35645689	35645639	35645739	9	Cortical neurons	0.015	0.016	0.016	0.017	0.018	0.022	0.01	0.002	0.274	0.021	0.014	0.007	0.018	0.03	0.032	0.023	0.009	0	0.005	0.002	0.004	0.001	0.004	0.005	0.008
cg11260421	chr19	35645680	35645630	35645730	9	Cortical neurons	0.018	0.021	0.022	0.019	0.017	0.018	0.026	0.008	0.185	0.031	0.029	0.022	0.014	0.014	0.031	0.031	0.031	0.01	0.008	0.002	0.006	0.003	0.009	0.005	0.007
cg10227705	chr19	35645712	35645662	35645762	9	Cortical neurons	0.013	0.024	0.03	0.026	0.016	0.024	0.025	0.004	0.26	0.024	0.028	0.011	0.017	0.022	0.049	0.033	0.015	0.002	0.008	0.002	0.008	0.003	0.005	0.016	0.009
cg15844835	chr5	141031142	141031092	141031192	9	Cortical neurons	0.013	0.024	0.021	0.014	0.013	0.017	0.011	0.005	0.339	0.097	0.01	0.005	0.034	0.023	0.032	0.024	0.008	0.01	0.024	0.001	0.017	0.016	0.007	0.004	0.008
cg09904383	chr5	141031125	141031075	141031175	9	Cortical neurons	0.018	0.054	0.021	0.019	0.022	0.022	0.006	0.011	0.211	0.054	0.013	0.012	0.021	0.013	0.029	0.025	0.014	0.007	0.023	0.004	0.015	0.018	0.013	0.007	0.008
cg08742288	chr5	141031147	141031097	141031197	9	Cortical neurons	0.012	0.015	0.014	0.012	0.009	0.011	0.006	0.006	0.277	0.046	0.014	0.005	0.015	0.011	0.026	0.029	0.002	0.002	0.021	0.001	0.012	0.017	0.002	0.002	0.011
cg12927498	chr5	141031122	141031072	141031172	9	Cortical neurons	0.011	0.045	0.013	0.009	0.012	0.012	0.001	0.004	0.242	0.046	0.004	0.011	0.014	0.007	0.012	0.007	0.009	0.002	0.022	0.004	0.016	0.02	0.009	0.006	0.009
cg12471950	chr11	5706401	5706351	5706451	9	Cortical neurons	0.075	0.089	0.096	0.08	0.076	0.088	0.051	0.095	0.424	0.087	0.066	0.058	0.07	0.066	0.085	0.079	0.065	0.048	0.037	0.041	0.041	0.053	0.047	0.049	0.048
cg05122965	chr11	5706362	5706312	5706412	9	Cortical neurons	0.012	0.017	0.014	0.013	0.012	0.016	0.013	0.018	0.393	0.031	0.012	0.026	0.031	0.025	0.022	0.024	0.02	0.02	0.018	0.009	0.017	0.02	0.015	0.012	0.018
cg01799588	chr11	5706381	5706331	5706431	9	Cortical neurons	0.044	0.039	0.036	0.042	0.039	0.039	0.026	0.045	0.519	0.033	0.039	0.073	0.051	0.027	0.053	0.037	0.044	0.038	0.047	0.046	0.042	0.051	0.05	0.04	0.047
cg22125968	chr13	43566472	43566422	43566522	9	Cortical neurons	0.004	0.005	0.008	0.004	0.005	0.004	0.002	0.001	0.264	0.008	0.007	0.001	0.014	0.018	0.014	0.008	0.003	0.003	0.03	0.008	0.002	0.124	0.002	0.002	0.013
cg01536987	chr13	43566492	43566442	43566542	9	Cortical neurons	0.011	0.011	0.012	0.009	0.011	0.011	0.008	0.01	0.325	0.014	0.008	0.006	0.013	0.02	0.017	0.009	0.025	0.007	0.04	0.015	0.008	0.136	0.008	0.008	0.018
cg04537567	chr6	99296068	99296018	99296118	9	Cortical neurons	0.003	0.018	0.018	0.008	0.022	0.005	0.005	0.006	0.517	0.04	0.009	0.022	0.02	0.014	0.005	0.083	0.017	0.022	0.066	0.04	0.024	0.055	0.018	0.026	0.027
cg14511665	chr17	62773096	62773046	62773146	9	Cortical neurons	0.009	0.011	0.013	0.009	0.009	0.01	0.003	0.006	0.167	0.012	0.011	0.007	0.015	0.014	0.017	0.014	0.004	0.002	0.004	0.001	0.003	0.001	0.003	0.005	0.005
cg12137286	chr19	55953996	55953946	55954046	9	Cortical neurons	0.006	0.046	0.006	0.006	0.011	0.006	0.002	0	0.167	0.009	0.008	0.014	0.009	0.008	0.016	0.011	0.001	0.002	0.002	0.002	0.002	0.001	0.003	0.011	0.003
cg08918013	chr19	55953951	55953901	55954001	9	Cortical neurons	0.038	0.074	0.045	0.045	0.051	0.044	0.029	0.057	0.194	0.085	0.09	0.145	0.095	0.07	0.065	0.046	0.044	0.067	0.065	0.053	0.078	0.06	0.078	0.077	0.088
cg23589045	chr1	51983759	51983709	51983809	9	Cortical neurons	0.009	0.007	0.012	0.012	0.012	0.008	0.006	0.009	0.225	0.008	0.011	0.015	0.012	0.008	0.013	0.011	0.008	0.004	0.011	0.013	0.013	0.008	0.019	0.009	0.014
cg11026555	chr12	124247223	124247173	124247273	9	Cortical neurons	0.008	0.02	0.066	0.009	0.09	0.013	0.005	0.019	0.763	0.029	0.009	0.026	0.111	0.053	0.031	0.01	0.056	0.036	0.037	0.027	0.053	0.058	0.009	0.035	0.042
cg25814383	chr19	19336240	19336190	19336290	9	Cortical neurons	0.044	0.063	0.049	0.05	0.045	0.042	0.026	0.028	0.77	0.047	0.027	0.055	0.035	0.03	0.068	0.035	0.032	0.033	0.02	0.014	0.035	0.019	0.019	0.025	0.019
cg04313875	chr17	1553202	1553152	1553252	9	Cortical neurons	0.006	0.011	0.007	0.237	0.018	0.006	0.006	0.004	0.42	0.006	0.005	0.08	0.016	0.019	0.01	0.004	0.006	0.003	0.005	0.002	0.005	0.005	0.004	0.006	0.013
cg19411214	chr17	43325316	43325266	43325366	9	Cortical neurons	0.016	0.017	0.016	0.016	0.011	0.017	0.007	0.016	0.271	0.012	0.029	0.007	0.016	0.015	0.042	0.025	0.008	0.001	0.018	0.007	0.007	0.002	0.003	0.006	0.006
cg25533943	chr17	43325323	43325273	43325373	9	Cortical neurons	0.089	0.097	0.108	0.094	0.084	0.09	0.055	0.037	0.245	0.097	0.084	0.069	0.104	0.106	0.113	0.102	0.064	0.023	0.037	0.014	0.02	0.016	0.032	0.021	0.04
cg10308906	chr15	89954991	89954941	89955041	9	Cortical neurons	0.008	0.016	0.015	0.009	0.013	0.007	0.005	0.003	0.469	0.006	0.012	0.009	0.012	0.017	0.017	0.024	0.005	0.028	0.216	0.017	0.008	0.018	0.011	0.058	0.025
cg18021161	chr15	76440448	76440398	76440498	9	Cortical neurons	0.008	0.013	0.013	0.011	0.025	0.014	0.008	0.024	0.382	0.029	0.013	0.024	0.094	0.021	0.026	0.02	0.012	0.002	0.014	0.016	0.019	0.008	0.02	0.028	0.004
cg24740818	chr15	76440405	76440355	76440455	9	Cortical neurons	0.075	0.08	0.087	0.097	0.108	0.065	0.037	0.14	0.71	0.28	0.089	0.155	0.18	0.152	0.171	0.043	0.106	0.098	0.113	0.117	0.201	0.083	0.169	0.108	0.122
cg08557928	chr15	76440443	76440393	76440493	9	Cortical neurons	0.011	0.012	0.017	0.013	0.023	0.015	0.005	0.015	0.275	0.041	0.024	0.012	0.055	0.027	0.04	0.034	0.015	0.009	0.008	0.004	0.008	0.004	0.014	0.01	0.011
cg18765439	chr11	65343343	65343293	65343393	9	Cortical neurons	0.016	0.017	0.016	0.01	0.014	0.013	0.004	0.01	0.276	0.009	0.009	0.012	0.01	0.016	0.01	0.008	0.008	0.012	0.011	0.016	0.012	0.015	0.065	0.009	0.015
cg02532488	chr11	65343341	65343291	65343391	9	Cortical neurons	0.084	0.089	0.092	0.088	0.088	0.093	0.105	0.098	0.291	0.106	0.105	0.109	0.111	0.125	0.116	0.109	0.099	0.106	0.103	0.114	0.099	0.111	0.16	0.103	0.113
cg15217978	chr11	65343330	65343280	65343380	9	Cortical neurons	0.081	0.08	0.084	0.079	0.073	0.082	0.093	0.101	0.242	0.086	0.105	0.096	0.096	0.108	0.11	0.094	0.081	0.096	0.093	0.105	0.087	0.103	0.134	0.091	0.105
cg18209835	chr7	6543114	6543064	6543164	9	Cortical neurons	0.005	0.005	0.014	0.004	0.012	0.006	0.006	0.01	0.184	0.05	0.006	0.008	0.008	0.006	0.009	0.002	0.007	0.008	0.005	0.004	0.009	0.004	0.012	0.008	0.013
cg03657573	chr3	182972326	182972276	182972376	9	Cortical neurons	0.006	0.016	0.01	0.007	0.013	0.007	0.005	0.005	0.196	0.015	0.006	0.008	0.013	0.01	0.027	0.011	0.006	0.008	0.018	0.002	0.003	0.025	0.005	0.01	0.005
cg07648238	chr12	6493264	6493214	6493314	9	Cortical neurons	0.016	0.046	0.048	0.019	0.105	0.012	0.017	0.008	0.476	0.008	0.009	0.008	0.006	0.006	0.01	0.011	0.035	0.029	0.026	0.04	0.019	0.022	0.019	0.04	0.025
cg10452531	chr12	6493278	6493228	6493328	9	Cortical neurons	0.079	0.107	0.118	0.089	0.138	0.09	0.039	0.04	0.567	0.092	0.073	0.058	0.08	0.085	0.096	0.123	0.114	0.035	0.038	0.011	0.021	0.02	0.039	0.034	0.043
cg08740698	chr12	6493270	6493220	6493320	9	Cortical neurons	0.041	0.1	0.12	0.05	0.207	0.045	0.023	0.021	0.605	0.042	0.033	0.032	0.046	0.039	0.046	0.042	0.084	0.04	0.032	0.038	0.024	0.027	0.03	0.053	0.039
cg17167852	chr1	55505189	55505139	55505239	9	Cortical neurons	0.035	0.225	0.098	0.064	0.176	0.027	0.005	0.009	0.366	0.004	0.02	0.004	0.053	0.007	0.024	0.003	0.008	0.061	0.081	0.057	0.022	0.035	0.029	0.072	0.03
cg09072162	chr1	55505180	55505130	55505230	9	Cortical neurons	0.011	0.083	0.02	0.019	0.059	0.009	0.008	0	0.299	0.001	0.001	0.007	0.011	0	0.008	0.003	0.014	0.016	0.027	0.009	0.011	0.008	0.006	0.03	0.008
cg25957967	chr1	55505148	55505098	55505198	9	Cortical neurons	0.044	0.092	0.071	0.048	0.089	0.039	0.028	0.026	0.322	0.03	0.043	0.036	0.036	0.024	0.052	0.027	0.029	0.043	0.064	0.044	0.035	0.038	0.035	0.052	0.041
cg15844835	chr5	141031142	141031092	141031192	9	Cortical neurons	0.013	0.024	0.021	0.014	0.013	0.017	0.011	0.005	0.339	0.097	0.01	0.005	0.034	0.023	0.032	0.024	0.008	0.01	0.024	0.001	0.017	0.016	0.007	0.004	0.008
cg09904383	chr5	141031125	141031075	141031175	9	Cortical neurons	0.018	0.054	0.021	0.019	0.022	0.022	0.006	0.011	0.211	0.054	0.013	0.012	0.021	0.013	0.029	0.025	0.014	0.007	0.023	0.004	0.015	0.018	0.013	0.007	0.008
cg08742288	chr5	141031147	141031097	141031197	9	Cortical neurons	0.012	0.015	0.014	0.012	0.009	0.011	0.006	0.006	0.277	0.046	0.014	0.005	0.015	0.011	0.026	0.029	0.002	0.002	0.021	0.001	0.012	0.017	0.002	0.002	0.011
cg12927498	chr5	141031122	141031072	141031172	9	Cortical neurons	0.011	0.045	0.013	0.009	0.012	0.012	0.001	0.004	0.242	0.046	0.004	0.011	0.014	0.007	0.012	0.007	0.009	0.002	0.022	0.004	0.016	0.02	0.009	0.006	0.009
cg08658621	chr10	133999287	133999237	133999337	9	Cortical neurons	0.008	0.047	0.008	0.008	0.012	0.007	0.005	0.013	0.229	0.013	0.007	0.012	0.007	0.004	0.009	0.012	0.012	0.011	0.012	0.014	0.014	0.008	0.011	0.025	0.015
cg24498031	chr15	40545050	40545000	40545100	9	Cortical neurons	0.014	0.021	0.028	0.018	0.026	0.018	0.009	0.016	0.326	0.031	0.014	0.013	0.025	0.018	0.028	0.018	0.013	0.011	0.005	0.018	0.007	0.042	0.008	0.008	0.01
cg01608788	chr22	45098907	45098857	45098957	9	Cortical neurons	0.007	0.01	0.014	0.009	0.013	0.007	0	0.023	0.216	0.006	0.007	0.007	0.006	0.007	0.034	0.009	0.013	0.005	0.016	0.017	0.034	0.005	0.01	0.013	0.008
cg20301722	chr1	43833891	43833841	43833941	9	Cortical neurons	0.012	0.01	0.012	0.01	0.01	0.011	0.008	0.003	0.168	0.008	0.006	0.013	0.014	0.01	0.017	0.012	0.012	0.003	0.005	0.003	0.006	0.006	0.009	0.01	0.01
cg08936794	chr1	43833873	43833823	43833923	9	Cortical neurons	0.054	0.052	0.053	0.054	0.051	0.054	0.051	0.066	0.232	0.069	0.066	0.067	0.067	0.066	0.073	0.067	0.057	0.053	0.053	0.057	0.048	0.055	0.06	0.052	0.06
cg15844835	chr5	141031142	141031092	141031192	9	Cortical neurons	0.013	0.024	0.021	0.014	0.013	0.017	0.011	0.005	0.339	0.097	0.01	0.005	0.034	0.023	0.032	0.024	0.008	0.01	0.024	0.001	0.017	0.016	0.007	0.004	0.008
cg09904383	chr5	141031125	141031075	141031175	9	Cortical neurons	0.018	0.054	0.021	0.019	0.022	0.022	0.006	0.011	0.211	0.054	0.013	0.012	0.021	0.013	0.029	0.025	0.014	0.007	0.023	0.004	0.015	0.018	0.013	0.007	0.008
cg08742288	chr5	141031147	141031097	141031197	9	Cortical neurons	0.012	0.015	0.014	0.012	0.009	0.011	0.006	0.006	0.277	0.046	0.014	0.005	0.015	0.011	0.026	0.029	0.002	0.002	0.021	0.001	0.012	0.017	0.002	0.002	0.011
cg12927498	chr5	141031122	141031072	141031172	9	Cortical neurons	0.011	0.045	0.013	0.009	0.012	0.012	0.001	0.004	0.242	0.046	0.004	0.011	0.014	0.007	0.012	0.007	0.009	0.002	0.022	0.004	0.016	0.02	0.009	0.006	0.009
cg17129986	chr17	49022021	49021971	49022071	9	Cortical neurons	0.016	0.019	0.019	0.014	0.018	0.016	0.007	0.015	0.49	0.012	0.017	0.012	0.016	0.013	0.069	0.016	0.017	0.013	0.072	0.087	0.011	0.026	0.06	0.042	0.03
cg04689080	chr22	46263207	46263157	46263257	9	Cortical neurons	0.011	0.06	0.023	0.011	0.038	0.009	0.003	0	0.337	0.011	0.007	0.012	0.1	0.01	0.007	0.02	0.003	0.018	0.009	0.008	0.004	0.047	0.004	0.016	0.007
cg08659394	chr16	67184918	67184868	67184968	9	Cortical neurons	0.007	0.02	0.012	0.008	0.017	0.008	0.001	0.005	0.208	0.021	0.006	0.001	0.017	0.009	0.013	0.014	0.002	0.009	0.015	0.005	0.02	0.034	0.005	0.016	0.005
cg05527491	chr16	67184945	67184895	67184995	9	Cortical neurons	0.018	0.054	0.039	0.038	0.049	0.023	0.019	0.017	0.207	0.061	0.027	0.027	0.024	0.016	0.033	0.036	0.032	0.024	0.025	0.011	0.038	0.038	0.018	0.027	0.016
cg06212637	chr16	67184953	67184903	67185003	9	Cortical neurons	0.049	0.074	0.068	0.088	0.087	0.049	0.05	0.07	0.24	0.112	0.06	0.076	0.068	0.058	0.068	0.047	0.056	0.061	0.07	0.066	0.087	0.092	0.066	0.066	0.07
cg23696132	chr19	46273771	46273721	46273821	9	Cortical neurons	0.01	0.011	0.016	0.011	0.014	0.015	0.008	0.008	0.18	0.008	0.017	0.014	0.015	0.011	0.017	0.017	0.011	0.007	0.004	0.001	0.004	0.002	0.005	0.006	0.005
cg22451358	chr17	55938871	55938821	55938921	9	Cortical neurons	0.018	0.027	0.031	0.021	0.025	0.019	0.003	0.006	0.264	0.017	0.013	0.022	0.022	0.018	0.022	0.037	0.009	0.008	0.006	0.001	0.004	0.002	0.005	0.005	0.008
cg10951120	chr20	48099248	48099198	48099298	9	Cortical neurons	0.014	0.022	0.015	0.015	0.019	0.015	0.006	0.01	0.254	0.013	0.01	0.018	0.016	0.007	0.021	0.06	0.032	0.003	0.013	0.003	0.005	0.005	0.002	0.007	0.006
cg20107759	chr19	12936491	12936441	12936541	9	Cortical neurons	0.006	0.033	0.019	0.01	0.028	0.008	0.009	0.004	0.234	0.015	0.014	0.003	0.016	0.017	0.016	0.021	0.004	0.009	0.024	0.008	0.006	0.011	0.007	0.016	0.008
cg07583894	chr19	12936512	12936462	12936562	9	Cortical neurons	0.013	0.074	0.039	0.021	0.08	0.017	0.012	0.016	0.205	0.019	0.024	0.025	0.017	0.041	0.037	0.08	0.025	0.053	0.052	0.058	0.022	0.054	0.026	0.075	0.031
cg22125968	chr13	43566472	43566422	43566522	9	Cortical neurons	0.004	0.005	0.008	0.004	0.005	0.004	0.002	0.001	0.264	0.008	0.007	0.001	0.014	0.018	0.014	0.008	0.003	0.003	0.03	0.008	0.002	0.124	0.002	0.002	0.013
cg01536987	chr13	43566492	43566442	43566542	9	Cortical neurons	0.011	0.011	0.012	0.009	0.011	0.011	0.008	0.01	0.325	0.014	0.008	0.006	0.013	0.02	0.017	0.009	0.025	0.007	0.04	0.015	0.008	0.136	0.008	0.008	0.018
cg12536502	chr19	46142673	46142623	46142723	9	Cortical neurons	0.032	0.037	0.052	0.04	0.049	0.043	0.017	0.013	0.733	0.04	0.038	0.021	0.035	0.033	0.033	0.05	0.024	0.006	0.012	0.002	0.005	0.005	0.007	0.011	0.01
cg07804711	chr19	46142647	46142597	46142697	9	Cortical neurons	0.043	0.045	0.046	0.041	0.032	0.045	0.026	0.056	0.735	0.064	0.046	0.036	0.057	0.046	0.053	0.05	0.05	0.037	0.024	0.03	0.026	0.03	0.037	0.036	0.033
cg00846114	chr16	67678846	67678796	67678896	9	Cortical neurons	0.004	0.008	0.008	0.007	0.008	0.008	0.007	0.002	0.253	0.026	0.008	0.012	0.014	0.049	0.008	0.01	0.006	0.014	0.017	0.021	0.004	0.044	0.018	0.034	0.006
cg03314195	chr16	67678826	67678776	67678876	9	Cortical neurons	0.032	0.029	0.031	0.03	0.027	0.031	0.014	0.032	0.256	0.069	0.026	0.037	0.049	0.091	0.034	0.043	0.037	0.034	0.043	0.07	0.024	0.071	0.045	0.053	0.04
cg11831003	chr11	5646029	5645979	5646079	9	Cortical neurons	0.018	0.022	0.023	0.023	0.023	0.02	0.051	0.037	0.6	0.018	0.027	0.025	0.037	0.022	0.028	0.039	0.14	0.014	0.025	0.038	0.063	0.031	0.025	0.024	0.037
cg24008544	chr17	41363899	41363849	41363949	9	Cortical neurons	0.02	0.022	0.018	0.014	0.024	0.017	0.018	0.024	0.594	0.034	0.013	0.059	0.02	0.018	0.013	0.037	0.02	0.113	0.031	0.05	0.035	0.102	0.031	0.039	0.037
cg03049782	chr17	41363891	41363841	41363941	9	Cortical neurons	0.05	0.054	0.051	0.045	0.053	0.051	0.037	0.049	0.623	0.084	0.047	0.159	0.062	0.043	0.054	0.084	0.044	0.165	0.078	0.11	0.077	0.158	0.069	0.091	0.079
cg25361023	chr12	54133653	54133603	54133703	9	Cortical neurons	0.01	0.078	0.028	0.011	0.074	0.009	0.005	0.003	0.27	0.023	0.004	0.006	0.015	0.013	0.01	0.005	0.004	0.018	0.013	0.005	0.006	0.006	0.006	0.011	0.008
cg10129665	chr12	54133618	54133568	54133668	9	Cortical neurons	0.108	0.156	0.144	0.107	0.2	0.102	0.061	0.073	0.28	0.369	0.092	0.145	0.254	0.092	0.095	0.059	0.066	0.119	0.155	0.118	0.095	0.14	0.122	0.108	0.099
cg22397520	chr1	43833587	43833537	43833637	9	Cortical neurons	0.015	0.016	0.019	0.016	0.013	0.012	0.011	0.011	0.182	0.013	0.015	0.016	0.02	0.014	0.016	0.015	0.004	0.01	0.009	0.004	0.008	0.006	0.01	0.007	0.009
cg24838029	chr1	43833615	43833565	43833665	9	Cortical neurons	0.02	0.028	0.032	0.025	0.023	0.022	0.004	0.005	0.298	0.024	0.028	0.015	0.021	0.02	0.042	0.037	0.016	0.003	0.009	0.004	0.006	0.003	0.006	0.008	0.009
cg24729481	chr1	43833600	43833550	43833650	9	Cortical neurons	0.033	0.039	0.038	0.031	0.03	0.037	0.018	0.028	0.295	0.04	0.034	0.028	0.039	0.037	0.046	0.036	0.023	0.018	0.014	0.011	0.015	0.014	0.02	0.018	0.017
cg10520349	chr10	3871234	3871184	3871284	9	Cortical neurons	0.033	0.028	0.03	0.029	0.029	0.028	0.031	0.034	0.56	0.057	0.034	0.044	0.045	0.045	0.052	0.033	0.032	0.009	0.035	0.028	0.025	0.029	0.022	0.013	0.025
cg15346168	chr14	24836194	24836144	24836244	9	Cortical neurons	0.02	0.017	0.048	0.032	0.113	0.019	0.004	0.001	0.33	0.756	0.008	0.006	0.022	0.023	0.02	0.016	0.007	0.012	0.006	0.002	0.004	0.002	0.005	0.004	0.006
cg25076767	chr14	24836148	24836098	24836198	9	Cortical neurons	0.009	0.009	0.017	0.011	0.026	0.01	0.013	0.001	0.244	0.093	0.005	0.008	0.017	0.011	0.009	0.006	0.004	0.005	0.008	0.018	0.009	0.012	0.009	0.01	0.017
cg17521583	chr4	129474618	129474568	129474668	9	Cortical neurons	0.024	0.045	0.035	0.038	0.039	0.028	0.021	0.032	0.531	0.063	0.057	0.01	0.021	0.025	0.069	0.028	0.054	0.008	0.019	0.064	0.006	0.005	0.03	0.012	0.008
cg07174665	chr4	129474594	129474544	129474644	9	Cortical neurons	0.05	0.07	0.061	0.063	0.072	0.046	0.049	0.114	0.523	0.11	0.059	0.078	0.058	0.039	0.061	0.064	0.15	0.069	0.1	0.196	0.054	0.056	0.119	0.053	0.055
cg01937701	chr14	24422872	24422822	24422922	9	Cortical neurons	0.025	0.061	0.067	0.014	0.013	0.034	0.003	0.007	0.408	0.014	0.013	0.038	0.016	0.032	0.083	0.012	0.017	0.019	0.024	0.064	0.029	0.045	0.039	0.009	0.03
cg05054115	chr14	24422837	24422787	24422887	9	Cortical neurons	0.015	0.048	0.07	0.01	0.01	0.026	0	0.009	0.328	0.004	0.01	0.015	0.014	0.029	0.065	0.007	0.009	0	0.01	0.031	0.016	0.026	0.019	0.004	0.011
cg25678052	chr8	145016627	145016577	145016677	9	Cortical neurons	0.01	0.011	0.009	0.011	0.009	0.01	0.01	0.014	0.197	0.013	0.007	0.014	0.016	0.018	0.011	0.02	0.019	0.005	0.009	0.003	0.019	0.005	0.011	0.014	0.008
cg08384314	chr6	30711680	30711630	30711730	9	Cortical neurons	0.011	0.017	0.011	0.014	0.015	0.014	0.011	0.087	0.464	0.01	0.019	0.045	0.021	0.01	0.018	0.013	0.017	0.01	0.01	0.018	0.016	0.074	0.117	0.013	0.058
cg20178172	chr6	30711655	30711605	30711705	9	Cortical neurons	0.01	0.008	0.01	0.01	0.008	0.013	0.011	0.15	0.375	0.008	0.007	0.054	0.024	0.011	0.015	0.005	0.032	0.011	0.031	0.059	0.048	0.133	0.221	0.043	0.104
cg17389738	chr6	30711642	30711592	30711692	9	Cortical neurons	0.088	0.084	0.079	0.077	0.078	0.079	0.068	0.212	0.438	0.086	0.079	0.161	0.096	0.095	0.096	0.08	0.109	0.085	0.125	0.152	0.13	0.218	0.268	0.118	0.193
cg19006429	chr6	30043325	30043275	30043375	9	Cortical neurons	0.021	0.057	0.078	0.031	0.07	0.023	0.006	0.018	0.171	0.025	0.017	0.031	0.063	0.009	0.022	0.017	0.011	0.019	0.011	0.009	0.023	0.014	0.019	0.024	0.016
cg22105332	chr6	30043293	30043243	30043343	9	Cortical neurons	0.005	0.032	0.036	0.007	0.032	0.004	0.008	0.001	0.178	0.004	0.005	0.004	0.022	0.009	0.009	0.012	0.001	0.004	0.005	0.001	0.007	0.011	0.009	0.011	0.01
cg05853632	chr6	30043273	30043223	30043323	9	Cortical neurons	0.037	0.079	0.072	0.052	0.075	0.04	0.013	0.02	0.203	0.046	0.031	0.029	0.07	0.054	0.048	0.036	0.02	0.021	0.014	0.01	0.015	0.017	0.025	0.025	0.024
cg10927841	chr2	26407743	26407693	26407793	9	Cortical neurons	0.002	0.005	0.005	0.003	0.004	0.003	0.001	0.068	0.432	0.003	0.004	0.006	0.005	0.001	0.011	0.003	0.001	0.019	0.224	0.088	0.01	0.12	0.003	0.006	0.018
cg26360792	chr2	43019997	43019947	43020047	9	Cortical neurons	0.038	0.042	0.054	0.044	0.063	0.037	0.014	0.029	0.348	0.035	0.029	0.047	0.038	0.023	0.049	0.035	0.024	0.05	0.047	0.041	0.03	0.083	0.038	0.039	0.059
cg27299406	chr2	43020013	43019963	43020063	9	Cortical neurons	0.017	0.017	0.022	0.02	0.027	0.015	0.016	0.025	0.404	0.015	0.013	0.025	0.023	0.021	0.025	0.009	0.031	0.032	0.03	0.024	0.017	0.068	0.021	0.026	0.037
cg00765428	chr21	34638638	34638588	34638688	9	Cortical neurons	0.028	0.03	0.039	0.031	0.029	0.037	0.013	0.016	0.182	0.034	0.035	0.017	0.05	0.053	0.033	0.038	0.015	0.011	0.006	0.003	0.005	0.004	0.01	0.008	0.012
cg07325233	chr21	34638662	34638612	34638712	9	Cortical neurons	0.032	0.034	0.03	0.03	0.035	0.031	0.008	0.01	0.368	0.034	0.031	0.018	0.051	0.033	0.047	0.048	0.017	0.006	0.007	0.002	0.004	0.004	0.008	0.005	0.009
cg19333963	chr19	1467979	1467929	1468029	9	Cortical neurons	0.015	0.047	0.035	0.023	0.043	0.018	0.011	0.007	0.831	0.079	0.023	0.104	0.089	0.023	0.037	0.031	0.143	0.095	0.032	0.016	0.034	0.087	0.012	0.059	0.144
cg03306486	chr19	1467952	1467902	1468002	9	Cortical neurons	0.011	0.024	0.024	0.026	0.025	0.01	0.009	0.009	0.874	0.068	0.011	0.104	0.099	0.026	0.031	0.027	0.198	0.115	0.034	0.015	0.035	0.121	0.007	0.069	0.173
cg01855735	chr3	101546709	101546659	101546759	9	Cortical neurons	0.038	0.055	0.05	0.048	0.052	0.048	0.015	0.031	0.381	0.044	0.045	0.05	0.056	0.018	0.066	0.03	0.035	0.038	0.06	0.053	0.045	0.042	0.04	0.044	0.05
cg26284390	chr3	101546697	101546647	101546747	9	Cortical neurons	0.03	0.034	0.044	0.039	0.048	0.04	0.038	0.027	0.52	0.036	0.035	0.034	0.035	0.055	0.035	0.039	0.011	0.003	0.03	0.028	0.023	0.019	0.024	0.022	0.027
cg09463900	chr19	12939587	12939537	12939637	9	Cortical neurons	0.019	0.036	0.038	0.018	0.035	0.022	0.006	0	0.229	0.011	0.011	0.035	0.005	0.008	0.012	0.009	0.005	0.022	0.003	0.003	0.006	0.003	0.011	0.008	0.006
cg19333963	chr19	1467979	1467929	1468029	9	Cortical neurons	0.015	0.047	0.035	0.023	0.043	0.018	0.011	0.007	0.831	0.079	0.023	0.104	0.089	0.023	0.037	0.031	0.143	0.095	0.032	0.016	0.034	0.087	0.012	0.059	0.144
cg03306486	chr19	1467952	1467902	1468002	9	Cortical neurons	0.011	0.024	0.024	0.026	0.025	0.01	0.009	0.009	0.874	0.068	0.011	0.104	0.099	0.026	0.031	0.027	0.198	0.115	0.034	0.015	0.035	0.121	0.007	0.069	0.173
cg10094078	chr19	1467925	1467875	1467975	9	Cortical neurons	0.131	0.216	0.216	0.16	0.227	0.141	0.129	0.138	0.681	0.223	0.191	0.21	0.171	0.171	0.146	0.158	0.244	0.23	0.172	0.171	0.182	0.231	0.176	0.22	0.265
cg18345115	chr19	10541478	10541428	10541528	9	Cortical neurons	0.011	0.013	0.057	0.012	0.176	0.013	0.004	0.009	0.433	0.011	0.007	0.005	0.07	0.007	0.035	0.009	0.004	0.053	0.009	0.057	0.009	0.007	0.031	0.014	0.009
cg22152407	chr20	23030446	23030396	23030496	9	Cortical neurons	0.004	0.025	0.008	0.008	0.008	0.004	0.006	0.01	0.195	0.012	0.007	0.01	0.016	0.009	0.009	0.015	0.015	0.013	0.016	0.01	0.008	0.004	0.013	0.023	0.031
cg25397597	chr20	23030442	23030392	23030492	9	Cortical neurons	0.018	0.096	0.035	0.026	0.052	0.016	0.008	0.014	0.189	0.031	0.014	0.017	0.039	0.021	0.012	0.023	0.026	0.017	0.019	0.018	0.019	0.014	0.023	0.026	0.037
cg03710719	chr19	36389795	36389745	36389845	10	Hepatocytes	0.007	0.007	0.007	0.007	0.004	0.005	0.003	0.002	0.013	0.702	0.003	0.002	0.008	0.004	0.008	0.009	0.004	0.002	0.002	0	0.003	0.001	0.002	0.001	0.002
cg27297851	chr19	36389833	36389783	36389883	10	Hepatocytes	0.028	0.036	0.032	0.03	0.031	0.028	0.038	0.044	0.052	0.775	0.031	0.047	0.033	0.031	0.034	0.027	0.035	0.035	0.039	0.027	0.036	0.029	0.034	0.032	0.041
cg15090202	chr1	26687087	26687037	26687137	10	Hepatocytes	0.002	0.003	0.008	0.002	0.004	0.003	0.014	0.008	0.009	0.512	0.002	0.006	0.003	0.009	0.006	0.005	0.015	0.021	0.004	0.004	0.01	0.01	0.008	0.011	0.005
cg04089426	chr11	65307791	65307741	65307841	10	Hepatocytes	0.004	0.004	0.005	0.015	0.004	0.004	0.002	0.011	0.022	0.458	0.002	0.007	0.007	0.004	0.01	0.001	0.03	0.002	0.004	0.001	0.009	0.001	0.001	0.002	0.004
cg01778114	chr2	216877947	216877897	216877997	10	Hepatocytes	0.011	0.015	0.029	0.017	0.021	0.02	0.01	0.02	0.029	0.648	0.018	0.018	0.012	0.01	0.047	0.014	0.04	0.019	0.017	0.013	0.072	0.014	0.023	0.028	0.038
cg12620499	chr2	216877984	216877934	216878034	10	Hepatocytes	0.002	0.001	0.003	0.003	0.001	0.003	0.007	0.017	0.004	0.435	0.003	0.006	0.007	0.003	0.005	0.007	0.008	0.005	0.009	0.005	0.019	0.005	0.006	0.017	0.005
cg11224362	chr1	40041493	40041443	40041543	10	Hepatocytes	0.006	0.003	0.008	0.003	0.005	0.005	0.002	0.001	0.005	0.21	0.002	0.003	0.002	0.006	0.002	0.016	0.001	0.001	0.001	0.001	0.001	0.001	0.001	0.001	0.002
cg23693289	chr8	27183097	27183047	27183147	10	Hepatocytes	0.005	0.005	0.007	0.006	0.002	0.008	0.001	0.008	0.034	0.949	0.005	0.008	0.056	0.006	0.016	0.01	0.007	0.008	0.05	0.007	0.107	0.002	0.007	0.006	0.018
cg27118059	chr21	32931471	32931421	32931521	10	Hepatocytes	0.004	0.007	0.006	0.005	0.004	0.005	0.006	0.002	0.006	0.344	0.009	0.003	0.009	0.007	0.009	0.045	0.002	0.001	0.001	0.001	0.002	0.002	0.001	0.005	0.004
cg13341720	chr19	6740888	6740838	6740938	10	Hepatocytes	0.011	0.013	0.017	0.014	0.016	0.014	0.002	0.005	0.031	0.52	0.011	0.017	0.015	0.008	0.016	0.014	0.008	0.004	0.006	0.004	0.008	0.004	0.005	0.008	0.006
cg06154084	chr10	102792249	102792199	102792299	10	Hepatocytes	0.005	0.006	0.003	0.007	0.005	0.004	0.005	0.006	0.012	0.491	0.005	0.008	0.011	0.008	0.008	0.004	0.01	0.003	0.011	0.016	0.011	0.074	0.006	0.013	0.005
cg17952661	chr1	145395753	145395703	145395803	10	Hepatocytes	0.016	0.018	0.021	0.017	0.022	0.016	0.008	0.021	0.009	0.859	0.029	0.026	0.021	0.013	0.026	0.017	0.022	0.021	0.02	0.009	0.018	0.011	0.019	0.02	0.011
cg04221886	chr2	44059094	44059044	44059144	10	Hepatocytes	0.021	0.062	0.029	0.024	0.034	0.022	0.006	0.01	0.02	0.806	0.016	0.011	0.02	0.018	0.024	0.024	0.009	0.011	0.006	0.003	0.006	0.005	0.009	0.009	0.008
cg02066638	chr16	87943038	87942988	87943088	10	Hepatocytes	0.015	0.016	0.013	0.013	0.016	0.014	0.013	0.004	0.035	0.472	0.01	0.009	0.012	0.009	0.016	0.015	0.004	0.001	0.006	0.003	0.007	0.005	0.007	0.001	0.004
cg07993547	chr19	18210197	18210147	18210247	10	Hepatocytes	0.005	0.005	0.006	0.007	0.005	0.007	0.003	0.005	0.007	0.747	0.008	0.028	0.191	0.023	0.009	0.012	0.01	0.005	0.006	0.002	0.028	0.007	0.008	0.005	0.006
cg23511432	chr5	137610255	137610205	137610305	10	Hepatocytes	0.005	0.004	0.003	0.002	0.004	0.002	0.003	0.003	0.001	0.886	0.005	0.036	0.283	0.024	0.009	0.005	0.004	0.002	0.01	0.001	0.005	0.056	0.001	0.008	0.003
cg02288341	chr5	137610226	137610176	137610276	10	Hepatocytes	0.041	0.048	0.046	0.045	0.045	0.045	0.029	0.049	0.06	0.479	0.044	0.093	0.221	0.097	0.054	0.047	0.04	0.055	0.064	0.057	0.052	0.106	0.056	0.05	0.053
cg16147221	chr4	10020634	10020584	10020684	10	Hepatocytes	0.017	0.017	0.022	0.018	0.021	0.014	0.007	0.015	0.019	0.865	0.008	0.025	0.015	0.015	0.032	0.018	0.025	0.065	0.025	0.011	0.019	0.035	0.017	0.019	0.016
cg21663580	chr6	43044771	43044721	43044821	10	Hepatocytes	0.007	0.039	0.014	0.008	0.027	0.007	0.004	0.006	0.033	0.551	0.009	0.006	0.014	0.005	0.008	0.01	0.008	0.011	0.014	0.013	0.027	0.009	0.008	0.022	0.009
cg19091677	chr4	174255518	174255468	174255568	10	Hepatocytes	0.006	0.007	0.008	0.007	0.008	0.008	0.011	0.006	0.008	0.375	0.009	0.008	0.017	0.005	0.016	0.009	0.019	0.001	0.008	0.003	0.013	0.006	0.015	0.011	0.008
cg11186122	chr4	174255494	174255444	174255544	10	Hepatocytes	0.014	0.011	0.011	0.016	0.013	0.01	0.016	0.011	0.016	0.219	0.012	0.007	0.016	0.013	0.009	0.011	0.015	0.006	0.008	0.003	0.008	0.005	0.005	0.003	0.005
cg07003632	chr14	100259329	100259279	100259379	10	Hepatocytes	0.005	0.058	0.015	0.009	0.015	0.006	0.007	0.004	0.011	0.519	0.007	0.002	0.005	0.003	0.01	0.068	0.007	0.011	0.011	0.01	0.004	0.01	0.004	0.009	0.013
cg14185025	chr14	100259341	100259291	100259391	10	Hepatocytes	0.009	0.051	0.015	0.008	0.015	0.011	0.002	0.009	0.006	0.272	0.013	0.004	0.008	0.006	0.017	0.075	0.004	0.009	0.01	0.009	0.003	0.008	0.004	0.01	0.003
cg04884842	chr14	75643078	75643028	75643128	10	Hepatocytes	0.01	0.008	0.009	0.006	0.007	0.006	0.007	0.001	0.009	0.279	0.008	0.008	0.01	0.005	0.016	0.016	0.007	0.011	0.002	0.002	0.002	0.003	0.005	0.004	0.002
cg18224445	chr1	223900693	223900643	223900743	10	Hepatocytes	0.004	0.009	0.004	0.004	0.002	0.007	0.005	0.004	0.021	0.202	0.004	0.002	0.003	0.004	0.006	0.005	0.004	0	0.002	0.001	0.004	0.023	0.002	0.003	0.003
cg16549711	chr1	208041887	208041837	208041937	10	Hepatocytes	0.005	0.009	0.006	0.003	0.007	0.004	0.009	0.014	0.006	0.313	0.007	0.006	0.011	0.008	0.011	0.007	0.025	0.002	0.008	0.005	0.009	0.006	0.007	0.017	0.007
cg11037818	chr1	208041879	208041829	208041929	10	Hepatocytes	0.036	0.042	0.044	0.031	0.04	0.036	0.029	0.035	0.036	0.228	0.029	0.043	0.032	0.038	0.046	0.035	0.042	0.035	0.051	0.045	0.04	0.038	0.036	0.037	0.044
cg22286978	chr19	58858806	58858756	58858856	10	Hepatocytes	0.004	0.007	0.006	0.005	0.01	0.006	0.006	0.003	0.008	0.954	0.012	0.004	0.005	0.018	0.008	0.371	0.004	0.049	0.002	0.018	0.004	0.03	0.003	0.017	0.007
cg05657618	chr2	233792732	233792682	233792782	10	Hepatocytes	0.004	0.015	0.009	0.005	0.009	0.005	0.009	0.01	0.013	0.457	0.006	0.01	0.009	0.007	0.007	0.016	0.017	0.015	0.012	0.006	0.045	0.006	0.01	0.04	0.007
cg04920951	chr11	67351271	67351221	67351321	10	Hepatocytes	0.007	0.007	0.011	0.007	0.007	0.009	0.002	0.001	0.01	0.587	0.005	0.017	0.048	0.008	0.01	0.007	0.002	0	0.017	0.004	0.063	0.126	0.004	0.002	0.002
cg15273066	chr12	49525133	49525083	49525183	10	Hepatocytes	0.011	0.013	0.015	0.012	0.016	0.013	0.009	0.004	0.008	0.306	0.009	0.006	0.011	0.007	0.015	0.012	0.011	0.002	0.005	0.001	0.005	0.002	0.003	0.004	0.003
cg13974409	chr11	65292307	65292257	65292357	10	Hepatocytes	0.003	0.009	0.009	0.007	0.009	0.006	0.01	0.015	0.009	0.394	0.005	0.023	0.007	0.005	0.006	0.008	0.016	0.014	0.011	0.012	0.014	0.013	0.011	0.021	0.013
cg10628098	chr11	65292300	65292250	65292350	10	Hepatocytes	0.063	0.072	0.08	0.078	0.069	0.056	0.056	0.088	0.086	0.392	0.066	0.084	0.078	0.08	0.092	0.064	0.092	0.088	0.087	0.088	0.079	0.091	0.091	0.087	0.098
cg03705926	chr19	6740952	6740902	6741002	10	Hepatocytes	0.013	0.016	0.019	0.021	0.027	0.015	0.01	0.013	0.048	0.474	0.012	0.01	0.017	0.01	0.018	0.015	0.017	0.012	0.008	0.004	0.007	0.005	0.008	0.008	0.011
cg11036831	chr10	82116382	82116332	82116432	10	Hepatocytes	0.011	0.039	0.018	0.009	0.023	0.009	0.019	0.031	0.026	0.252	0.012	0.041	0.04	0.014	0.029	0.033	0.033	0.032	0.031	0.018	0.025	0.027	0.037	0.039	0.033
cg11854806	chr10	82116365	82116315	82116415	10	Hepatocytes	0.005	0.042	0.013	0.007	0.017	0.004	0.008	0.001	0.008	0.349	0.004	0.005	0.032	0.009	0.009	0.028	0.007	0.003	0.009	0.005	0.005	0.012	0.007	0.011	0.009
cg13087076	chr10	82116405	82116355	82116455	10	Hepatocytes	0.07	0.119	0.073	0.069	0.089	0.06	0.069	0.074	0.095	0.391	0.077	0.075	0.105	0.065	0.082	0.111	0.063	0.078	0.085	0.083	0.07	0.083	0.092	0.085	0.089
cg16771783	chr10	82116392	82116342	82116442	10	Hepatocytes	0.06	0.115	0.072	0.064	0.089	0.06	0.065	0.074	0.111	0.412	0.064	0.062	0.117	0.067	0.086	0.091	0.056	0.064	0.079	0.069	0.067	0.068	0.082	0.08	0.081
cg03805475	chr22	46972501	46972451	46972551	10	Hepatocytes	0.028	0.122	0.056	0.029	0.068	0.028	0.024	0.005	0.016	0.762	0.009	0.028	0.021	0.011	0.02	0.011	0.005	0.006	0.004	0.002	0.016	0.038	0.006	0.01	0.006
cg22220467	chr19	42806228	42806178	42806278	10	Hepatocytes	0.004	0.017	0.007	0.042	0.04	0.004	0.004	0.006	0.004	0.442	0.009	0.007	0.006	0.001	0.028	0.003	0.01	0.021	0.015	0.033	0.017	0.008	0.021	0.017	0.013
cg00524108	chr19	42806203	42806153	42806253	10	Hepatocytes	0.006	0.042	0.023	0.059	0.087	0.008	0.003	0.011	0.012	0.427	0.021	0.006	0.009	0.008	0.042	0.007	0.011	0.043	0.021	0.04	0.016	0.008	0.046	0.026	0.023
cg04681368	chr19	42806184	42806134	42806234	10	Hepatocytes	0.043	0.079	0.063	0.071	0.086	0.047	0.015	0.026	0.038	0.248	0.028	0.012	0.038	0.033	0.073	0.028	0.018	0.024	0.022	0.02	0.014	0.015	0.041	0.016	0.026
cg10632000	chr19	42806201	42806151	42806251	10	Hepatocytes	0.044	0.093	0.076	0.164	0.128	0.048	0.035	0.123	0.082	0.44	0.067	0.083	0.084	0.052	0.122	0.044	0.083	0.084	0.088	0.125	0.077	0.071	0.151	0.078	0.102
cg09897416	chr1	149859252	149859202	149859302	10	Hepatocytes	0.009	0.01	0.011	0.011	0.012	0.013	0.009	0.002	0.009	0.258	0.004	0.006	0.015	0.008	0.002	0.006	0.006	0.002	0.004	0.008	0.004	0.006	0.017	0.014	0.01
cg11802864	chr11	65308245	65308195	65308295	10	Hepatocytes	0.015	0.019	0.022	0.018	0.017	0.018	0.011	0.004	0.016	0.419	0.016	0.006	0.033	0.025	0.033	0.021	0.014	0.005	0.006	0.003	0.007	0.007	0.006	0.005	0.009
cg02454890	chr15	90544015	90543965	90544065	10	Hepatocytes	0.009	0.006	0.022	0.007	0.009	0.005	0.006	0.01	0.055	0.716	0.005	0.037	0.02	0.158	0.026	0.002	0.029	0.008	0.008	0.038	0.017	0.007	0.073	0.007	0.015
cg00478874	chr6	33396235	33396185	33396285	10	Hepatocytes	0.004	0.008	0.01	0.013	0.019	0.005	0.014	0.018	0.021	0.491	0.031	0.029	0.027	0.009	0.041	0.014	0.075	0.018	0.023	0.019	0.04	0.019	0.039	0.029	0.021
cg18466911	chr6	33396263	33396213	33396313	10	Hepatocytes	0.082	0.087	0.1	0.108	0.095	0.083	0.054	0.137	0.107	0.542	0.116	0.077	0.129	0.115	0.112	0.08	0.128	0.095	0.082	0.105	0.18	0.115	0.173	0.098	0.135
cg11901544	chr6	33396247	33396197	33396297	10	Hepatocytes	0.004	0.006	0.007	0.009	0.007	0.005	0.008	0.016	0.007	0.341	0.015	0.018	0.017	0.005	0.008	0.007	0.024	0.013	0.01	0.018	0.02	0.01	0.019	0.011	0.013
cg03505346	chr6	33396225	33396175	33396275	10	Hepatocytes	0.053	0.067	0.07	0.076	0.082	0.046	0.058	0.117	0.064	0.381	0.107	0.072	0.069	0.067	0.094	0.051	0.132	0.098	0.111	0.125	0.144	0.122	0.146	0.123	0.122
cg06681810	chr6	33396295	33396245	33396345	10	Hepatocytes	0.062	0.069	0.07	0.081	0.072	0.068	0.058	0.087	0.107	0.494	0.128	0.077	0.103	0.104	0.089	0.09	0.081	0.073	0.091	0.115	0.166	0.116	0.155	0.098	0.096
cg24852032	chr6	33396223	33396173	33396273	10	Hepatocytes	0.074	0.113	0.12	0.179	0.125	0.064	0.041	0.184	0.126	0.68	0.252	0.126	0.16	0.183	0.238	0.098	0.273	0.172	0.156	0.183	0.264	0.216	0.283	0.21	0.236
cg04739306	chr7	100230781	100230731	100230831	10	Hepatocytes	0.006	0.007	0.007	0.015	0.011	0.009	0.053	0.011	0.009	0.908	0.009	0.155	0.316	0.051	0.012	0.008	0.005	0.005	0.005	0.003	0.011	0.003	0.007	0.015	0.008
cg05993306	chr5	137090649	137090599	137090699	10	Hepatocytes	0.015	0.019	0.016	0.01	0.02	0.015	0.001	0.015	0.005	0.229	0.008	0.002	0.004	0.005	0.012	0.008	0.006	0	0.01	0.004	0.006	0.004	0.003	0.004	0.004
cg01778114	chr2	216877947	216877897	216877997	10	Hepatocytes	0.011	0.015	0.029	0.017	0.021	0.02	0.01	0.02	0.029	0.648	0.018	0.018	0.012	0.01	0.047	0.014	0.04	0.019	0.017	0.013	0.072	0.014	0.023	0.028	0.038
cg12620499	chr2	216877984	216877934	216878034	10	Hepatocytes	0.002	0.001	0.003	0.003	0.001	0.003	0.007	0.017	0.004	0.435	0.003	0.006	0.007	0.003	0.005	0.007	0.008	0.005	0.009	0.005	0.019	0.005	0.006	0.017	0.005
cg03077836	chr2	9347292	9347242	9347342	10	Hepatocytes	0.007	0.013	0.012	0.009	0.012	0.006	0.001	0.005	0.008	0.232	0.012	0.003	0.008	0.028	0.019	0.015	0.008	0.007	0.004	0.002	0.004	0.003	0.005	0.007	0.003
cg20424833	chr5	176829639	176829589	176829689	10	Hepatocytes	0.066	0.076	0.036	0.078	0.06	0.049	0.019	0.019	0.108	0.901	0.015	0.029	0.016	0.008	0.035	0.009	0.011	0.02	0.02	0.02	0.017	0.012	0.018	0.024	0.023
cg11872300	chr19	42785225	42785175	42785275	10	Hepatocytes	0.005	0.01	0.018	0.028	0.017	0.012	0.002	0.009	0.011	0.533	0.006	0.009	0.021	0.01	0.014	0.018	0.008	0.005	0.01	0.006	0.17	0.045	0.02	0.007	0.005
cg26517849	chr11	2161141	2161091	2161191	10	Hepatocytes	0.023	0.055	0.03	0.032	0.045	0.027	0.011	0.026	0.027	0.852	0.031	0.039	0.071	0.034	0.026	0.044	0.046	0.033	0.035	0.013	0.025	0.013	0.016	0.023	0.025
cg10037494	chr11	2161135	2161085	2161185	10	Hepatocytes	0.036	0.11	0.057	0.044	0.078	0.037	0.013	0.038	0.055	0.921	0.044	0.046	0.055	0.036	0.059	0.099	0.075	0.077	0.07	0.045	0.038	0.034	0.032	0.063	0.05
cg05452899	chr11	2161133	2161083	2161183	10	Hepatocytes	0.097	0.171	0.145	0.133	0.169	0.088	0.057	0.077	0.1	0.801	0.1	0.135	0.16	0.115	0.076	0.122	0.104	0.162	0.177	0.149	0.115	0.12	0.106	0.123	0.125
cg01667319	chr11	2161128	2161078	2161178	10	Hepatocytes	0.079	0.133	0.1	0.093	0.111	0.076	0.049	0.083	0.114	0.773	0.097	0.1	0.118	0.072	0.082	0.105	0.1	0.116	0.121	0.107	0.098	0.089	0.086	0.093	0.104
cg05859777	chr11	2161102	2161052	2161152	10	Hepatocytes	0.081	0.121	0.107	0.086	0.135	0.073	0.062	0.069	0.083	0.805	0.09	0.111	0.118	0.074	0.088	0.082	0.092	0.137	0.138	0.107	0.097	0.101	0.089	0.102	0.117
cg15264710	chr6	33396168	33396118	33396218	10	Hepatocytes	0.04	0.049	0.042	0.044	0.04	0.042	0.042	0.057	0.041	0.349	0.022	0.063	0.066	0.05	0.049	0.08	0.085	0.066	0.046	0.03	0.054	0.042	0.054	0.066	0.055
cg23157971	chr6	33396160	33396110	33396210	10	Hepatocytes	0.005	0.014	0.007	0.011	0.009	0.005	0.002	0.009	0.004	0.211	0.007	0.003	0.011	0.008	0.013	0.017	0.005	0.005	0.004	0.01	0.011	0.004	0.005	0.015	0.006
cg22076972	chr19	6740812	6740762	6740862	10	Hepatocytes	0.011	0.014	0.012	0.012	0.012	0.009	0.009	0.018	0.023	0.424	0.008	0.02	0.015	0.008	0.016	0.017	0.023	0.02	0.017	0.02	0.019	0.017	0.018	0.025	0.02
cg03451296	chr14	105940391	105940341	105940441	10	Hepatocytes	0.004	0.006	0.004	0.004	0.007	0.004	0.003	0.001	0.026	0.201	0.002	0.011	0.062	0.005	0.007	0.007	0.004	0.001	0.004	0.004	0.005	0.001	0.003	0.004	0.003
cg23411981	chr14	105940377	105940327	105940427	10	Hepatocytes	0.015	0.032	0.011	0.024	0.02	0.024	0.01	0.02	0.212	0.581	0.022	0.026	0.163	0.025	0.052	0.018	0.026	0.012	0.016	0.022	0.02	0.014	0.016	0.022	0.017
cg09276315	chr19	47614071	47614021	47614121	10	Hepatocytes	0.024	0.021	0.025	0.023	0.024	0.028	0.019	0.035	0.03	0.844	0.024	0.033	0.073	0.035	0.028	0.021	0.034	0.03	0.036	0.036	0.084	0.028	0.036	0.029	0.031
cg15346168	chr14	24836194	24836144	24836244	10	Hepatocytes	0.02	0.017	0.048	0.032	0.113	0.019	0.004	0.001	0.33	0.756	0.008	0.006	0.022	0.023	0.02	0.016	0.007	0.012	0.006	0.002	0.004	0.002	0.005	0.004	0.006
cg25076767	chr14	24836148	24836098	24836198	10	Hepatocytes	0.009	0.009	0.017	0.011	0.026	0.01	0.013	0.001	0.244	0.093	0.005	0.008	0.017	0.011	0.009	0.006	0.004	0.005	0.008	0.018	0.009	0.012	0.009	0.01	0.017
cg26705574	chr14	24836219	24836169	24836269	10	Hepatocytes	0.103	0.067	0.105	0.127	0.175	0.095	0.059	0.054	0.31	0.532	0.039	0.051	0.047	0.036	0.059	0.032	0.066	0.072	0.079	0.09	0.073	0.075	0.064	0.067	0.073
cg00054525	chr16	88717587	88717537	88717637	10	Hepatocytes	0.016	0.016	0.022	0.018	0.016	0.022	0.008	0.021	0.421	0.843	0.022	0.074	0.164	0.019	0.032	0.019	0.015	0.003	0.041	0.017	0.01	0.114	0.011	0.019	0.017
cg08177833	chr16	88717537	88717487	88717587	10	Hepatocytes	0.014	0.014	0.012	0.013	0.012	0.014	0.009	0.011	0.16	0.673	0.011	0.029	0.094	0.014	0.027	0.013	0.01	0.006	0.032	0.015	0.01	0.095	0.009	0.014	0.014
cg06410591	chr19	6741181	6741131	6741231	10	Hepatocytes	0.017	0.025	0.216	0.068	0.276	0.019	0.005	0.007	0.172	0.899	0.034	0.03	0.027	0.024	0.042	0.042	0.02	0.045	0.018	0.027	0.015	0.016	0.018	0.037	0.014
cg13860006	chr19	6741178	6741128	6741228	10	Hepatocytes	0.009	0.01	0.17	0.046	0.237	0.01	0.004	0.003	0.095	0.855	0.015	0.012	0.016	0.019	0.031	0.025	0.016	0.024	0.01	0.014	0.01	0.009	0.012	0.023	0.009
cg07981910	chr9	124461412	124461362	124461462	10	Hepatocytes	0.002	0.004	0.002	0.003	0.003	0.003	0.008	0.016	0.005	0.408	0.002	0.02	0.008	0.002	0.011	0.02	0.017	0.021	0.017	0.096	0.043	0.026	0.021	0.03	0.02
cg05896042	chr19	11450090	11450040	11450140	10	Hepatocytes	0.009	0.012	0.043	0.093	0.122	0.012	0.006	0.011	0.039	0.699	0.013	0.008	0.01	0.008	0.022	0.009	0.022	0.015	0.013	0.07	0.107	0.011	0.008	0.022	0.014
cg15468521	chr10	102883343	102883293	102883393	10	Hepatocytes	0.007	0.044	0.01	0.008	0.012	0.008	0.024	0.021	0.028	0.865	0.015	0.05	0.271	0.027	0.027	0.02	0.022	0.033	0.036	0.03	0.041	0.044	0.035	0.046	0.024
cg16348316	chr2	128181325	128181275	128181375	10	Hepatocytes	0.015	0.03	0.031	0.023	0.051	0.016	0.018	0.018	0.033	0.912	0.009	0.049	0.053	0.014	0.098	0.014	0.059	0.051	0.035	0.041	0.101	0.042	0.053	0.048	0.047
cg09747827	chr2	128181313	128181263	128181363	10	Hepatocytes	0.096	0.122	0.134	0.124	0.17	0.086	0.068	0.111	0.131	0.88	0.078	0.121	0.137	0.079	0.187	0.062	0.098	0.122	0.136	0.129	0.228	0.118	0.128	0.102	0.127
cg05009389	chr15	90208810	90208760	90208860	10	Hepatocytes	0.018	0.029	0.043	0.021	0.063	0.025	0.01	0.018	0.062	0.801	0.018	0.018	0.06	0.021	0.041	0.013	0.019	0.048	0.114	0.023	0.025	0.056	0.048	0.023	0.02
cg11688275	chr8	128750871	128750821	128750921	10	Hepatocytes	0.032	0.024	0.027	0.022	0.026	0.029	0.012	0.023	0.028	0.604	0.035	0.044	0.033	0.025	0.036	0.024	0.016	0.023	0.024	0.022	0.028	0.023	0.026	0.026	0.027
cg18303215	chr2	44059003	44058953	44059053	10	Hepatocytes	0.023	0.184	0.084	0.039	0.15	0.017	0.007	0.012	0.012	0.889	0.035	0.01	0.029	0.007	0.029	0.016	0.008	0.034	0.032	0.042	0.015	0.031	0.029	0.063	0.026
cg12137206	chr10	113943397	113943347	113943447	10	Hepatocytes	0.035	0.039	0.039	0.032	0.033	0.034	0.027	0.04	0.044	0.832	0.044	0.037	0.033	0.036	0.051	0.041	0.032	0.04	0.04	0.035	0.033	0.03	0.033	0.035	0.035
cg04879832	chr16	88717456	88717406	88717506	10	Hepatocytes	0.007	0.007	0.007	0.007	0.005	0.007	0.005	0.005	0.445	0.94	0.01	0.053	0.192	0.007	0.014	0.005	0.018	0.005	0.063	0.03	0.006	0.156	0.005	0.03	0.011
cg08843517	chr16	88717464	88717414	88717514	10	Hepatocytes	0.104	0.138	0.141	0.127	0.133	0.125	0.047	0.048	0.437	0.882	0.103	0.1	0.268	0.109	0.148	0.134	0.157	0.031	0.09	0.029	0.035	0.156	0.042	0.04	0.06
cg03125427	chr16	88717482	88717432	88717532	10	Hepatocytes	0.018	0.028	0.027	0.02	0.018	0.027	0.03	0.012	0.107	0.684	0.018	0.031	0.072	0.017	0.038	0.025	0.019	0.021	0.019	0.022	0.007	0.088	0.014	0.027	0.02
cg03710719	chr19	36389795	36389745	36389845	10	Hepatocytes	0.007	0.007	0.007	0.007	0.004	0.005	0.003	0.002	0.013	0.702	0.003	0.002	0.008	0.004	0.008	0.009	0.004	0.002	0.002	0	0.003	0.001	0.002	0.001	0.002
cg27297851	chr19	36389833	36389783	36389883	10	Hepatocytes	0.028	0.036	0.032	0.03	0.031	0.028	0.038	0.044	0.052	0.775	0.031	0.047	0.033	0.031	0.034	0.027	0.035	0.035	0.039	0.027	0.036	0.029	0.034	0.032	0.041
cg01000657	chr19	24270468	24270418	24270518	10	Hepatocytes	0.004	0.017	0.025	0.01	0.026	0.007	0.022	0.017	0.037	0.383	0.018	0.02	0.025	0.003	0.019	0.048	0.027	0.009	0.013	0.005	0.014	0.011	0.009	0.012	0.012
cg19670286	chr5	137610127	137610077	137610177	10	Hepatocytes	0.003	0.007	0.003	0.005	0.007	0.006	0.001	0.013	0.009	0.766	0.006	0.104	0.371	0.091	0.008	0.031	0.008	0.01	0.017	0.018	0.019	0.075	0.004	0.009	0.006
cg19155007	chr3	183543564	183543514	183543614	10	Hepatocytes	0.012	0.015	0.043	0.017	0.039	0.012	0.017	0.03	0.035	0.535	0.022	0.04	0.015	0.088	0.008	0.023	0.02	0.02	0.016	0.015	0.031	0.013	0.016	0.028	0.012
cg09738156	chr3	183543587	183543537	183543637	10	Hepatocytes	0.088	0.142	0.25	0.172	0.239	0.084	0.097	0.101	0.11	0.668	0.119	0.226	0.094	0.168	0.095	0.042	0.092	0.098	0.095	0.106	0.147	0.077	0.142	0.102	0.103
cg08125401	chr15	74726457	74726407	74726507	10	Hepatocytes	0.138	0.168	0.16	0.159	0.156	0.145	0.185	0.212	0.202	0.325	0.136	0.15	0.234	0.175	0.177	0.169	0.193	0.182	0.158	0.192	0.143	0.185	0.204	0.154	0.182
cg26437123	chr15	74726423	74726373	74726473	10	Hepatocytes	0.013	0.015	0.018	0.012	0.013	0.013	0.003	0.004	0.017	0.387	0.011	0.03	0.137	0.024	0.015	0.025	0.007	0.006	0.011	0.011	0.005	0.012	0.015	0.008	0.006
cg06263834	chr15	74726469	74726419	74726519	10	Hepatocytes	0.048	0.052	0.055	0.046	0.045	0.046	0.053	0.054	0.067	0.315	0.058	0.101	0.119	0.052	0.056	0.075	0.043	0.056	0.078	0.093	0.059	0.086	0.133	0.061	0.068
cg00478874	chr6	33396235	33396185	33396285	10	Hepatocytes	0.004	0.008	0.01	0.013	0.019	0.005	0.014	0.018	0.021	0.491	0.031	0.029	0.027	0.009	0.041	0.014	0.075	0.018	0.023	0.019	0.04	0.019	0.039	0.029	0.021
cg18466911	chr6	33396263	33396213	33396313	10	Hepatocytes	0.082	0.087	0.1	0.108	0.095	0.083	0.054	0.137	0.107	0.542	0.116	0.077	0.129	0.115	0.112	0.08	0.128	0.095	0.082	0.105	0.18	0.115	0.173	0.098	0.135
cg11901544	chr6	33396247	33396197	33396297	10	Hepatocytes	0.004	0.006	0.007	0.009	0.007	0.005	0.008	0.016	0.007	0.341	0.015	0.018	0.017	0.005	0.008	0.007	0.024	0.013	0.01	0.018	0.02	0.01	0.019	0.011	0.013
cg03505346	chr6	33396225	33396175	33396275	10	Hepatocytes	0.053	0.067	0.07	0.076	0.082	0.046	0.058	0.117	0.064	0.381	0.107	0.072	0.069	0.067	0.094	0.051	0.132	0.098	0.111	0.125	0.144	0.122	0.146	0.123	0.122
cg24852032	chr6	33396223	33396173	33396273	10	Hepatocytes	0.074	0.113	0.12	0.179	0.125	0.064	0.041	0.184	0.126	0.68	0.252	0.126	0.16	0.183	0.238	0.098	0.273	0.172	0.156	0.183	0.264	0.216	0.283	0.21	0.236
cg10734734	chr19	58859021	58858971	58859071	10	Hepatocytes	0.012	0.016	0.018	0.013	0.015	0.011	0.007	0.006	0.01	0.293	0.014	0.011	0.019	0.01	0.018	0.054	0.013	0.011	0.01	0.006	0.013	0.007	0.008	0.013	0.011
cg19091677	chr4	174255518	174255468	174255568	10	Hepatocytes	0.006	0.007	0.008	0.007	0.008	0.008	0.011	0.006	0.008	0.375	0.009	0.008	0.017	0.005	0.016	0.009	0.019	0.001	0.008	0.003	0.013	0.006	0.015	0.011	0.008
cg11186122	chr4	174255494	174255444	174255544	10	Hepatocytes	0.014	0.011	0.011	0.016	0.013	0.01	0.016	0.011	0.016	0.219	0.012	0.007	0.016	0.013	0.009	0.011	0.015	0.006	0.008	0.003	0.008	0.005	0.005	0.003	0.005
cg07003632	chr14	100259329	100259279	100259379	10	Hepatocytes	0.005	0.058	0.015	0.009	0.015	0.006	0.007	0.004	0.011	0.519	0.007	0.002	0.005	0.003	0.01	0.068	0.007	0.011	0.011	0.01	0.004	0.01	0.004	0.009	0.013
cg14185025	chr14	100259341	100259291	100259391	10	Hepatocytes	0.009	0.051	0.015	0.008	0.015	0.011	0.002	0.009	0.006	0.272	0.013	0.004	0.008	0.006	0.017	0.075	0.004	0.009	0.01	0.009	0.003	0.008	0.004	0.01	0.003
cg11714334	chr22	39638092	39638042	39638142	10	Hepatocytes	0.004	0.005	0.005	0.005	0.004	0.004	0.004	0.014	0.102	0.625	0.027	0.186	0.02	0.045	0.057	0.013	0.13	0.006	0.002	0.01	0.012	0.009	0.011	0.016	0.015
cg16206460	chr19	15580700	15580650	15580750	10	Hepatocytes	0.016	0.03	0.085	0.022	0.09	0.023	0.022	0.044	0.031	0.949	0.024	0.039	0.026	0.019	0.023	0.476	0.029	0.163	0.129	0.043	0.032	0.067	0.035	0.091	0.05
cg07931411	chr19	15580721	15580671	15580771	10	Hepatocytes	0.009	0.02	0.088	0.018	0.075	0.013	0.01	0.02	0.022	0.896	0.023	0.006	0.022	0.022	0.03	0.296	0.031	0.08	0.077	0.02	0.021	0.048	0.021	0.049	0.018
cg26271110	chr1	206730630	206730580	206730680	10	Hepatocytes	0.016	0.013	0.015	0.013	0.015	0.016	0.003	0.009	0.012	0.249	0.01	0.007	0.015	0.012	0.02	0.016	0.009	0.007	0.059	0.002	0.005	0.002	0.004	0.004	0.005
cg12773325	chr11	2160560	2160510	2160610	10	Hepatocytes	0.028	0.047	0.038	0.039	0.033	0.038	0.011	0.01	0.038	0.288	0.036	0.021	0.03	0.037	0.064	0.07	0.042	0.009	0.018	0.002	0.006	0.004	0.007	0.011	0.009
cg18087943	chr11	2160540	2160490	2160590	10	Hepatocytes	0.013	0.038	0.021	0.02	0.025	0.019	0.008	0.007	0.026	0.344	0.025	0.019	0.038	0.023	0.022	0.037	0.017	0.01	0.012	0.002	0.006	0.002	0.007	0.012	0.007
cg12614029	chr11	2160564	2160514	2160614	10	Hepatocytes	0.047	0.083	0.066	0.065	0.055	0.063	0.035	0.016	0.067	0.302	0.075	0.069	0.07	0.073	0.073	0.085	0.063	0.042	0.027	0.008	0.017	0.012	0.023	0.027	0.023
cg14608156	chr11	2160554	2160504	2160604	10	Hepatocytes	0.015	0.034	0.017	0.025	0.019	0.019	0.013	0.011	0.026	0.322	0.016	0.006	0.025	0.021	0.032	0.032	0.018	0.013	0.007	0.001	0.004	0.002	0.006	0.005	0.008
cg04879832	chr16	88717456	88717406	88717506	10	Hepatocytes	0.007	0.007	0.007	0.007	0.005	0.007	0.005	0.005	0.445	0.94	0.01	0.053	0.192	0.007	0.014	0.005	0.018	0.005	0.063	0.03	0.006	0.156	0.005	0.03	0.011
cg08843517	chr16	88717464	88717414	88717514	10	Hepatocytes	0.104	0.138	0.141	0.127	0.133	0.125	0.047	0.048	0.437	0.882	0.103	0.1	0.268	0.109	0.148	0.134	0.157	0.031	0.09	0.029	0.035	0.156	0.042	0.04	0.06
cg03125427	chr16	88717482	88717432	88717532	10	Hepatocytes	0.018	0.028	0.027	0.02	0.018	0.027	0.03	0.012	0.107	0.684	0.018	0.031	0.072	0.017	0.038	0.025	0.019	0.021	0.019	0.022	0.007	0.088	0.014	0.027	0.02
cg07987843	chr12	3309495	3309445	3309545	10	Hepatocytes	0.015	0.02	0.019	0.019	0.023	0.024	0.007	0.063	0.014	0.569	0.031	0.011	0.017	0.005	0.019	0.016	0.113	0.017	0.041	0.012	0.148	0.004	0.006	0.013	0.01
cg13139203	chr11	63581631	63581581	63581681	10	Hepatocytes	0.013	0.011	0.015	0.013	0.017	0.014	0.007	0.012	0.01	0.277	0.018	0.009	0.032	0.009	0.015	0.027	0.005	0.01	0.006	0.022	0.039	0.004	0.006	0.007	0.003
cg26170066	chr6	31794759	31794709	31794809	10	Hepatocytes	0.036	0.041	0.05	0.053	0.094	0.038	0.033	0.026	0.169	0.795	0.051	0.024	0.042	0.04	0.083	0.027	0.034	0.007	0.016	0.007	0.013	0.011	0.018	0.011	0.012
cg19609502	chr22	40390957	40390907	40391007	10	Hepatocytes	0.02	0.08	0.017	0.022	0.016	0.02	0.016	0.017	0.023	0.498	0.028	0.018	0.011	0.01	0.03	0.025	0.017	0.033	0.025	0.02	0.049	0.011	0.017	0.033	0.032
cg20385508	chr2	128180829	128180779	128180879	10	Hepatocytes	0.028	0.03	0.034	0.03	0.031	0.028	0.015	0.034	0.042	0.841	0.032	0.04	0.096	0.04	0.039	0.03	0.039	0.024	0.025	0.015	0.237	0.026	0.028	0.023	0.027
cg04571847	chr19	24270007	24269957	24270057	10	Hepatocytes	0.011	0.022	0.022	0.012	0.022	0.015	0.008	0.025	0.048	0.434	0.02	0.035	0.011	0.001	0.014	0.086	0.019	0.008	0.024	0.015	0.02	0.02	0.014	0.019	0.022
cg08125719	chr1	205012449	205012399	205012499	10	Hepatocytes	0.033	0.049	0.035	0.03	0.035	0.034	0.012	0.015	0.087	0.615	0.029	0.026	0.052	0.038	0.043	0.051	0.021	0.007	0.018	0.006	0.069	0.008	0.009	0.013	0.013
cg09100988	chr11	66725961	66725911	66726011	10	Hepatocytes	0.016	0.039	0.016	0.017	0.022	0.027	0.021	0.025	0.027	0.37	0.023	0.029	0.025	0.011	0.018	0.026	0.016	0.026	0.009	0.005	0.013	0.008	0.006	0.013	0.009
cg12773325	chr11	2160560	2160510	2160610	10	Hepatocytes	0.028	0.047	0.038	0.039	0.033	0.038	0.011	0.01	0.038	0.288	0.036	0.021	0.03	0.037	0.064	0.07	0.042	0.009	0.018	0.002	0.006	0.004	0.007	0.011	0.009
cg18087943	chr11	2160540	2160490	2160590	10	Hepatocytes	0.013	0.038	0.021	0.02	0.025	0.019	0.008	0.007	0.026	0.344	0.025	0.019	0.038	0.023	0.022	0.037	0.017	0.01	0.012	0.002	0.006	0.002	0.007	0.012	0.007
cg12614029	chr11	2160564	2160514	2160614	10	Hepatocytes	0.047	0.083	0.066	0.065	0.055	0.063	0.035	0.016	0.067	0.302	0.075	0.069	0.07	0.073	0.073	0.085	0.063	0.042	0.027	0.008	0.017	0.012	0.023	0.027	0.023
cg14608156	chr11	2160554	2160504	2160604	10	Hepatocytes	0.015	0.034	0.017	0.025	0.019	0.019	0.013	0.011	0.026	0.322	0.016	0.006	0.025	0.021	0.032	0.032	0.018	0.013	0.007	0.001	0.004	0.002	0.006	0.005	0.008
cg03787864	chr16	88717134	88717084	88717184	10	Hepatocytes	0.016	0.02	0.018	0.021	0.022	0.033	0.017	0.014	0.18	0.664	0.048	0.026	0.055	0.021	0.039	0.04	0.022	0.018	0.028	0.012	0.013	0.091	0.012	0.032	0.011
cg21107197	chr14	51027861	51027811	51027911	10	Hepatocytes	0.007	0.017	0.008	0.006	0.01	0.007	0.007	0.029	0.018	0.23	0.004	0.012	0.023	0.021	0.014	0.005	0.011	0.005	0.014	0.006	0.031	0.004	0.005	0.008	0.009
cg26386472	chr12	122277360	122277310	122277410	10	Hepatocytes	0.041	0.045	0.051	0.043	0.05	0.049	0.01	0.017	0.045	0.857	0.038	0.065	0.04	0.042	0.048	0.047	0.017	0.005	0.012	0.012	0.315	0.011	0.029	0.011	0.013
cg16809962	chr16	21566263	21566213	21566313	10	Hepatocytes	0.017	0.019	0.019	0.014	0.022	0.014	0.004	0.003	0.015	0.262	0.015	0.019	0.013	0.009	0.04	0.007	0.011	0.01	0.009	0.007	0.009	0.007	0.019	0.007	0.014
cg14514032	chr2	74725206	74725156	74725256	10	Hepatocytes	0.017	0.065	0.027	0.024	0.04	0.02	0.007	0.015	0.019	0.458	0.013	0.017	0.04	0.024	0.012	0.004	0.006	0.017	0.019	0.014	0.059	0.037	0.017	0.023	0.03
cg21429745	chr2	74725208	74725158	74725258	10	Hepatocytes	0.061	0.145	0.068	0.069	0.118	0.062	0.017	0.02	0.042	0.572	0.036	0.028	0.102	0.063	0.054	0.009	0.016	0.036	0.033	0.025	0.093	0.057	0.032	0.038	0.058
cg12258307	chr21	32931935	32931885	32931985	10	Hepatocytes	0.035	0.032	0.032	0.029	0.031	0.032	0.018	0.022	0.041	0.642	0.05	0.044	0.059	0.021	0.038	0.041	0.055	0.019	0.02	0.028	0.031	0.032	0.036	0.024	0.034
cg02672397	chr16	87943158	87943108	87943208	10	Hepatocytes	0.027	0.032	0.028	0.024	0.031	0.034	0.01	0.016	0.033	0.354	0.018	0.011	0.037	0.034	0.033	0.021	0.01	0.005	0.004	0.003	0.005	0.004	0.009	0.003	0.011
cg10110271	chr16	87943182	87943132	87943232	10	Hepatocytes	0.068	0.106	0.091	0.08	0.106	0.067	0.044	0.083	0.112	0.857	0.075	0.225	0.066	0.057	0.11	0.057	0.084	0.132	0.105	0.126	0.13	0.124	0.126	0.092	0.131
cg03900851	chr8	67351768	67351718	67351818	10	Hepatocytes	0.01	0.015	0.015	0.011	0.014	0.008	0.001	0.013	0.034	0.69	0.044	0.043	0.236	0.033	0.02	0.019	0.005	0.002	0.008	0.002	0.162	0.133	0.005	0.025	0.01
cg23754431	chr11	69258364	69258314	69258414	10	Hepatocytes	0.006	0.009	0.009	0.009	0.007	0.011	0.015	0.01	0.011	0.426	0.026	0.035	0.039	0.01	0.014	0.019	0.027	0.025	0.027	0.011	0.024	0.128	0.019	0.025	0.02
cg24129382	chr3	119529158	119529108	119529208	10	Hepatocytes	0.015	0.006	0.012	0.015	0.013	0.01	0.009	0.008	0.014	0.79	0.011	0.014	0.007	0.005	0.025	0.735	0.007	0.007	0.008	0.008	0.009	0.029	0.007	0.008	0.015
cg25562664	chr3	119529148	119529098	119529198	10	Hepatocytes	0.081	0.088	0.096	0.082	0.088	0.084	0.107	0.16	0.155	0.73	0.118	0.119	0.126	0.113	0.144	0.655	0.143	0.123	0.127	0.14	0.152	0.181	0.13	0.128	0.143
cg12837552	chr17	17687422	17687372	17687472	10	Hepatocytes	0.003	0.005	0.028	0.015	0.081	0.005	0.004	0	0.009	0.473	0.009	0.012	0.087	0.009	0.015	0.017	0.004	0.217	0.003	0.002	0.064	0.003	0.002	0.003	0.003
cg26703661	chr15	90208915	90208865	90208965	10	Hepatocytes	0.025	0.033	0.036	0.029	0.045	0.03	0.024	0.028	0.049	0.742	0.027	0.04	0.058	0.04	0.028	0.026	0.041	0.059	0.102	0.023	0.022	0.062	0.046	0.034	0.046
cg07873178	chr11	65307616	65307566	65307666	10	Hepatocytes	0.011	0.012	0.016	0.043	0.011	0.013	0.011	0.085	0.043	0.419	0.013	0.028	0.015	0.018	0.016	0.015	0.083	0.014	0.025	0.006	0.021	0.005	0.016	0.009	0.018
cg00992153	chr8	22456121	22456071	22456171	10	Hepatocytes	0.039	0.123	0.196	0.078	0.276	0.039	0.017	0.033	0.063	0.519	0.032	0.086	0.092	0.038	0.055	0.027	0.034	0.047	0.019	0.035	0.026	0.022	0.058	0.035	0.03
cg03934689	chr8	22456092	22456042	22456142	10	Hepatocytes	0.012	0.042	0.106	0.03	0.16	0.008	0.006	0.002	0.017	0.65	0.008	0.147	0.039	0.012	0.011	0.009	0.013	0.025	0.021	0.039	0.029	0.016	0.049	0.025	0.023
cg05304177	chr3	134083080	134083030	134083130	10	Hepatocytes	0.028	0.143	0.03	0.032	0.062	0.019	0.009	0.007	0.224	0.706	0.016	0.047	0.035	0.017	0.023	0.016	0.014	0.021	0.017	0.012	0.011	0.093	0.017	0.031	0.011
cg00054525	chr16	88717587	88717537	88717637	10	Hepatocytes	0.016	0.016	0.022	0.018	0.016	0.022	0.008	0.021	0.421	0.843	0.022	0.074	0.164	0.019	0.032	0.019	0.015	0.003	0.041	0.017	0.01	0.114	0.011	0.019	0.017
cg08177833	chr16	88717537	88717487	88717587	10	Hepatocytes	0.014	0.014	0.012	0.013	0.012	0.014	0.009	0.011	0.16	0.673	0.011	0.029	0.094	0.014	0.027	0.013	0.01	0.006	0.032	0.015	0.01	0.095	0.009	0.014	0.014
cg06410591	chr19	6741181	6741131	6741231	10	Hepatocytes	0.017	0.025	0.216	0.068	0.276	0.019	0.005	0.007	0.172	0.899	0.034	0.03	0.027	0.024	0.042	0.042	0.02	0.045	0.018	0.027	0.015	0.016	0.018	0.037	0.014
cg13860006	chr19	6741178	6741128	6741228	10	Hepatocytes	0.009	0.01	0.17	0.046	0.237	0.01	0.004	0.003	0.095	0.855	0.015	0.012	0.016	0.019	0.031	0.025	0.016	0.024	0.01	0.014	0.01	0.009	0.012	0.023	0.009
cg22220467	chr19	42806228	42806178	42806278	10	Hepatocytes	0.004	0.017	0.007	0.042	0.04	0.004	0.004	0.006	0.004	0.442	0.009	0.007	0.006	0.001	0.028	0.003	0.01	0.021	0.015	0.033	0.017	0.008	0.021	0.017	0.013
cg00524108	chr19	42806203	42806153	42806253	10	Hepatocytes	0.006	0.042	0.023	0.059	0.087	0.008	0.003	0.011	0.012	0.427	0.021	0.006	0.009	0.008	0.042	0.007	0.011	0.043	0.021	0.04	0.016	0.008	0.046	0.026	0.023
cg04681368	chr19	42806184	42806134	42806234	10	Hepatocytes	0.043	0.079	0.063	0.071	0.086	0.047	0.015	0.026	0.038	0.248	0.028	0.012	0.038	0.033	0.073	0.028	0.018	0.024	0.022	0.02	0.014	0.015	0.041	0.016	0.026
cg10632000	chr19	42806201	42806151	42806251	10	Hepatocytes	0.044	0.093	0.076	0.164	0.128	0.048	0.035	0.123	0.082	0.44	0.067	0.083	0.084	0.052	0.122	0.044	0.083	0.084	0.088	0.125	0.077	0.071	0.151	0.078	0.102
cg05795596	chr4	154170783	154170733	154170833	10	Hepatocytes	0.037	0.033	0.038	0.035	0.042	0.029	0.067	0.065	0.048	0.226	0.04	0.031	0.074	0.049	0.048	0.044	0.056	0.05	0.051	0.039	0.033	0.03	0.038	0.034	0.031
cg22359388	chr4	154170822	154170772	154170872	10	Hepatocytes	0.014	0.012	0.049	0.04	0.096	0.011	0.027	0.017	0.015	0.423	0.026	0.006	0.046	0.028	0.043	0.019	0.018	0.011	0.018	0.018	0.016	0.008	0.012	0.012	0.009
cg12296532	chr17	79482181	79482131	79482231	10	Hepatocytes	0.025	0.028	0.029	0.028	0.022	0.028	0.003	0.008	0.209	0.603	0.027	0.019	0.034	0.029	0.034	0.037	0.022	0.009	0.011	0.003	0.179	0.005	0.007	0.013	0.011
cg02682457	chr6	152623387	152623337	152623437	11	Lung cells	0.003	0.005	0.005	0.005	0.003	0.002	0.007	0.002	0.005	0	0.434	0.011	0.017	0.016	0.01	0.007	0.005	0.041	0.005	0.023	0.096	0.025	0.186	0.016	0.004
cg05917732	chr6	152623304	152623254	152623354	11	Lung cells	0.009	0.007	0.009	0.007	0.009	0.008	0.006	0.004	0.002	0.005	0.356	0.009	0.017	0.007	0.009	0.01	0.011	0.049	0.006	0.025	0.103	0.025	0.116	0.019	0.011
cg14324370	chr2	177042789	177042739	177042839	11	Lung cells	0.008	0.031	0.01	0.005	0.013	0.005	0.013	0.003	0.049	0.006	0.542	0.003	0.015	0.011	0.027	0.266	0.023	0.027	0.044	0.016	0.096	0.031	0.007	0.023	0.104
cg20678442	chr1	244893503	244893453	244893553	11	Lung cells	0.009	0.005	0.009	0.007	0.012	0.008	0.006	0.006	0.045	0.024	0.281	0.014	0.034	0.03	0.028	0.024	0.023	0.004	0.02	0.009	0.006	0.104	0.013	0.013	0.022
cg12023625	chr6	152623479	152623429	152623529	11	Lung cells	0.02	0.028	0.019	0.023	0.021	0.031	0.021	0.032	0.018	0.042	0.676	0.052	0.077	0.073	0.037	0.058	0.03	0.066	0.042	0.062	0.198	0.065	0.304	0.059	0.034
cg20389472	chr2	171568526	171568476	171568576	11	Lung cells	0.009	0.034	0.012	0.016	0.013	0.015	0.04	0.003	0.046	0.035	0.256	0.011	0.032	0.023	0.058	0.032	0.031	0.012	0.026	0.007	0.017	0.014	0.008	0.018	0.046
cg10830145	chr5	87440121	87440071	87440171	11	Lung cells	0.027	0.07	0.043	0.044	0.067	0.043	0.009	0.023	0.136	0.1	0.637	0.034	0.024	0.018	0.039	0.169	0.055	0.14	0.107	0.029	0.031	0.089	0.045	0.049	0.116
cg19235339	chr10	90342899	90342849	90342949	11	Lung cells	0.004	0.002	0.007	0.005	0.005	0.005	0.01	0.014	0.012	0.016	0.356	0.032	0.019	0.01	0.009	0.104	0.035	0.024	0.045	0.031	0.024	0.034	0.025	0.344	0.034
cg13092806	chr2	177043255	177043205	177043305	11	Lung cells	0.016	0.096	0.03	0.028	0.047	0.018	0.013	0	0.108	0.048	0.622	0.027	0.087	0.043	0.053	0.41	0.038	0.038	0.045	0.066	0.078	0.045	0.035	0.093	0.029
cg08718097	chr1	23668792	23668742	23668842	11	Lung cells	0.028	0.061	0.048	0.055	0.046	0.03	0.016	0.09	0.298	0.051	0.732	0.144	0.053	0.088	0.104	0.037	0.111	0.124	0.087	0.088	0.153	0.07	0.099	0.064	0.071
cg23141355	chr3	44063593	44063543	44063643	11	Lung cells	0.008	0.019	0.021	0.013	0.025	0.01	0.013	0.008	0.043	0.047	0.465	0.017	0.04	0.063	0.034	0.382	0.033	0.081	0.015	0.036	0.029	0.023	0.332	0.014	0.014
cg11416243	chr10	11207907	11207857	11207957	11	Lung cells	0.006	0.007	0.01	0.007	0.009	0.006	0.004	0.027	0.029	0.013	0.573	0.016	0.018	0.011	0.183	0.956	0.04	0.029	0.068	0.115	0.009	0.043	0.01	0.03	0.06
cg08154437	chr19	17008650	17008600	17008700	11	Lung cells	0.008	0.026	0.031	0.01	0.05	0.012	0.004	0.031	0.141	0.032	0.763	0.013	0.013	0.027	0.016	0.612	0.024	0.27	0.274	0.041	0.105	0.457	0.015	0.034	0.024
cg16911981	chr7	70061135	70061085	70061185	11	Lung cells	0.014	0.034	0.024	0.019	0.03	0.017	0.016	0.143	0.055	0.013	0.293	0.013	0.04	0.019	0.031	0.011	0.224	0.027	0.053	0.011	0.012	0.009	0.021	0.023	0.041
cg16589135	chr3	44063404	44063354	44063454	11	Lung cells	0.02	0.025	0.038	0.03	0.05	0.026	0.013	0.02	0.066	0.02	0.641	0.048	0.029	0.081	0.028	0.507	0.05	0.125	0.036	0.106	0.051	0.085	0.441	0.05	0.042
cg09853371	chr4	57522145	57522095	57522195	11	Lung cells	0.051	0.057	0.067	0.046	0.052	0.047	0.039	0.077	0.056	0.117	0.526	0.068	0.094	0.072	0.072	0.056	0.042	0.115	0.087	0.065	0.092	0.072	0.065	0.074	0.076
cg24771349	chr3	187457475	187457425	187457525	11	Lung cells	0.006	0.027	0.004	0.004	0.004	0.003	0.004	0.007	0.011	0.01	0.145	0.041	0.006	0.031	0.011	0.001	0.003	0.074	0.007	0.014	0.037	0.005	0.131	0.01	0.01
cg03511806	chr5	66124801	66124751	66124851	11	Lung cells	0.039	0.054	0.042	0.033	0.033	0.039	0.05	0.046	0.04	0.087	0.45	0.057	0.06	0.062	0.036	0.025	0.074	0.052	0.09	0.069	0.251	0.066	0.058	0.058	0.067
cg05966978	chr10	11207437	11207387	11207487	11	Lung cells	0.044	0.048	0.05	0.035	0.044	0.04	0.034	0.052	0.058	0.176	0.617	0.044	0.047	0.048	0.039	0.891	0.034	0.034	0.068	0.082	0.047	0.056	0.042	0.045	0.06
cg05627029	chr10	122708532	122708482	122708582	11	Lung cells	0.011	0.02	0.019	0.018	0.023	0.015	0.029	0.02	0.054	0.025	0.552	0.045	0.028	0.068	0.031	0.115	0.036	0.231	0.138	0.336	0.037	0.463	0.017	0.019	0.104
cg11282936	chr19	17007648	17007598	17007698	11	Lung cells	0.025	0.039	0.057	0.028	0.061	0.023	0.026	0.051	0.069	0.064	0.409	0.05	0.032	0.038	0.035	0.041	0.03	0.049	0.173	0.044	0.094	0.266	0.045	0.035	0.041
cg24548833	chr19	17007698	17007648	17007748	11	Lung cells	0.03	0.067	0.118	0.04	0.123	0.037	0.036	0.055	0.116	0.116	0.561	0.072	0.043	0.067	0.047	0.065	0.05	0.074	0.196	0.063	0.119	0.311	0.066	0.041	0.043
cg11282936	chr19	17007648	17007598	17007698	11	Lung cells	0.025	0.039	0.057	0.028	0.061	0.023	0.026	0.051	0.069	0.064	0.409	0.05	0.032	0.038	0.035	0.041	0.03	0.049	0.173	0.044	0.094	0.266	0.045	0.035	0.041
cg24548833	chr19	17007698	17007648	17007748	11	Lung cells	0.03	0.067	0.118	0.04	0.123	0.037	0.036	0.055	0.116	0.116	0.561	0.072	0.043	0.067	0.047	0.065	0.05	0.074	0.196	0.063	0.119	0.311	0.066	0.041	0.043
cg05339066	chr10	90343166	90343116	90343216	11	Lung cells	0.035	0.042	0.051	0.046	0.063	0.032	0.038	0.075	0.062	0.068	0.323	0.045	0.085	0.052	0.057	0.077	0.069	0.057	0.059	0.077	0.045	0.095	0.062	0.425	0.058
cg18192294	chr10	90343204	90343154	90343254	11	Lung cells	0.024	0.024	0.032	0.029	0.045	0.021	0.016	0.027	0.028	0.033	0.267	0.023	0.035	0.03	0.034	0.075	0.028	0.019	0.021	0.021	0.011	0.04	0.013	0.308	0.018
cg11861709	chr10	90343220	90343170	90343270	11	Lung cells	0.069	0.082	0.109	0.097	0.135	0.071	0.054	0.091	0.091	0.108	0.424	0.103	0.08	0.076	0.088	0.146	0.083	0.11	0.098	0.134	0.081	0.151	0.094	0.413	0.098
cg10131095	chr10	90343174	90343124	90343224	11	Lung cells	0.093	0.098	0.107	0.097	0.1	0.091	0.067	0.065	0.106	0.112	0.252	0.09	0.119	0.114	0.118	0.123	0.081	0.064	0.087	0.082	0.06	0.093	0.071	0.316	0.077
cg06981182	chr10	90343208	90343158	90343258	11	Lung cells	0.047	0.062	0.084	0.075	0.111	0.044	0.049	0.089	0.091	0.083	0.433	0.09	0.068	0.061	0.075	0.116	0.074	0.073	0.084	0.113	0.071	0.145	0.071	0.429	0.089
cg06118999	chr10	90343192	90343142	90343242	11	Lung cells	0.048	0.057	0.07	0.062	0.096	0.053	0.064	0.082	0.072	0.067	0.364	0.088	0.059	0.055	0.073	0.102	0.072	0.06	0.096	0.114	0.073	0.126	0.081	0.357	0.09
cg08193650	chr2	43451868	43451818	43451918	11	Lung cells	0.006	0.006	0.005	0.006	0.006	0.006	0.004	0.003	0.156	0.065	0.138	0.084	0.037	0.019	0.029	0.016	0.004	0.003	0.004	0.03	0.008	0.105	0.002	0.004	0.002
cg16876647	chr2	43451842	43451792	43451892	11	Lung cells	0.003	0.005	0.006	0.011	0.008	0.006	0.012	0.003	0.115	0.047	0.135	0.052	0.014	0.006	0.011	0.02	0.02	0.008	0.007	0.015	0.009	0.089	0.005	0.01	0.012
cg27428578	chr15	28983731	28983681	28983781	11	Lung cells	0.029	0.036	0.014	0.022	0.013	0.021	0.021	0.01	0.039	0.007	0.171	0.01	0.012	0.008	0.018	0.191	0.024	0.034	0.025	0.01	0.012	0.015	0.011	0.049	0.013
cg00765312	chr12	85674694	85674644	85674744	11	Lung cells	0.008	0.037	0.019	0.012	0.036	0.01	0.007	0.001	0.017	0.018	0.244	0.074	0.033	0.027	0.046	0.01	0.002	0.047	0.084	0.054	0.04	0.14	0.042	0.103	0.051
cg11857997	chr5	3591992	3591942	3592042	11	Lung cells	0.035	0.081	0.058	0.035	0.068	0.031	0.029	0.106	0.08	0.025	0.564	0.079	0.036	0.025	0.076	0.29	0.04	0.055	0.495	0.119	0.137	0.1	0.035	0.065	0.058
cg17215170	chr2	111874943	111874893	111874993	11	Lung cells	0.049	0.051	0.052	0.05	0.047	0.047	0.031	0.059	0.068	0.045	0.354	0.052	0.05	0.04	0.046	0.042	0.042	0.207	0.052	0.058	0.05	0.061	0.055	0.05	0.056
cg15680720	chr2	171568412	171568362	171568462	11	Lung cells	0.017	0.063	0.014	0.021	0.021	0.019	0.031	0.057	0.118	0.024	0.377	0.103	0.038	0.015	0.061	0.021	0.03	0.064	0.183	0.075	0.031	0.079	0.021	0.046	0.303
cg21126344	chr17	70119120	70119070	70119170	11	Lung cells	0.013	0.022	0.021	0.011	0.039	0.009	0.009	0.004	0.007	0.068	0.265	0.118	0.486	0.003	0.018	0.008	0.005	0.007	0.017	0.048	0.093	0.004	0.003	0.003	0.024
cg17775621	chr10	11206838	11206788	11206888	11	Lung cells	0.048	0.048	0.047	0.04	0.04	0.047	0.042	0.052	0.062	0.122	0.592	0.049	0.078	0.062	0.051	0.87	0.044	0.062	0.082	0.074	0.054	0.112	0.051	0.131	0.056
cg12178980	chr10	11206870	11206820	11206920	11	Lung cells	0.046	0.045	0.044	0.05	0.046	0.043	0.021	0.07	0.064	0.299	0.668	0.105	0.235	0.116	0.062	0.833	0.041	0.099	0.137	0.109	0.105	0.199	0.097	0.25	0.056
cg11482422	chr10	11206813	11206763	11206863	11	Lung cells	0.038	0.033	0.041	0.034	0.035	0.036	0.037	0.107	0.062	0.166	0.661	0.085	0.171	0.123	0.087	0.895	0.053	0.116	0.158	0.117	0.109	0.234	0.11	0.236	0.069
cg25761326	chr10	11206792	11206742	11206842	11	Lung cells	0.053	0.047	0.053	0.044	0.042	0.047	0.043	0.076	0.071	0.127	0.648	0.077	0.087	0.086	0.08	0.915	0.078	0.077	0.118	0.095	0.086	0.158	0.1	0.172	0.072
cg26150462	chr10	11206868	11206818	11206918	11	Lung cells	0.055	0.064	0.062	0.056	0.06	0.063	0.05	0.098	0.085	0.241	0.663	0.138	0.324	0.154	0.083	0.893	0.062	0.119	0.132	0.129	0.128	0.21	0.126	0.262	0.087
cg10800833	chr4	57521657	57521607	57521707	11	Lung cells	0.102	0.107	0.205	0.107	0.143	0.112	0.043	0.059	0.111	0.104	0.581	0.078	0.115	0.11	0.116	0.12	0.086	0.131	0.07	0.051	0.044	0.072	0.107	0.051	0.057
cg11242791	chr19	10406958	10406908	10407008	11	Lung cells	0.048	0.095	0.044	0.057	0.082	0.046	0.024	0.04	0.146	0.038	0.236	0.006	0.021	0.017	0.029	0.068	0.005	0.017	0.081	0.008	0.015	0.018	0.008	0.021	0.015
cg16911349	chr19	10406935	10406885	10406985	11	Lung cells	0.156	0.206	0.165	0.187	0.204	0.144	0.117	0.092	0.199	0.108	0.326	0.08	0.08	0.061	0.108	0.149	0.07	0.165	0.195	0.14	0.109	0.143	0.105	0.17	0.126
cg06907708	chr19	18336077	18336027	18336127	11	Lung cells	0.026	0.052	0.036	0.031	0.043	0.031	0.011	0.008	0.117	0.082	0.204	0.045	0.036	0.032	0.027	0.051	0.013	0.033	0.012	0.023	0.015	0.023	0.018	0.037	0.017
cg08554295	chr5	59189934	59189884	59189984	11	Lung cells	0.033	0.054	0.044	0.032	0.046	0.045	0.012	0.02	0.029	0.033	0.203	0.02	0.028	0.03	0.036	0.067	0.024	0.014	0.031	0.032	0.076	0.06	0.023	0.015	0.018
cg12436377	chr5	87440296	87440246	87440346	11	Lung cells	0.02	0.119	0.06	0.061	0.166	0.025	0.02	0.039	0.228	0.373	0.914	0.06	0.043	0.025	0.032	0.431	0.142	0.412	0.346	0.096	0.075	0.293	0.16	0.138	0.356
cg09451457	chr5	87440246	87440196	87440296	11	Lung cells	0.123	0.226	0.179	0.135	0.251	0.118	0.081	0.128	0.241	0.365	0.81	0.1	0.094	0.078	0.081	0.582	0.173	0.441	0.395	0.244	0.164	0.364	0.231	0.253	0.409
cg07040834	chr3	44063541	44063491	44063591	11	Lung cells	0.071	0.066	0.066	0.049	0.083	0.045	0.072	0.036	0.08	0.035	0.574	0.056	0.026	0.028	0.049	0.234	0.026	0.141	0.098	0.159	0.097	0.112	0.574	0.052	0.094
cg03012726	chr7	113722758	113722708	113722808	11	Lung cells	0.038	0.112	0.094	0.041	0.152	0.037	0.016	0.108	0.074	0.011	0.622	0.026	0.064	0.03	0.054	0.014	0.039	0.103	0.169	0.391	0.062	0.181	0.448	0.173	0.123
cg21601919	chr5	170877932	170877882	170877982	11	Lung cells	0.034	0.079	0.056	0.039	0.072	0.035	0.025	0.039	0.124	0.401	0.535	0.145	0.233	0.062	0.04	0.179	0.23	0.041	0.039	0.028	0.028	0.059	0.139	0.089	0.04
cg09874289	chr19	17008193	17008143	17008243	11	Lung cells	0.045	0.073	0.118	0.046	0.119	0.04	0.036	0.064	0.101	0.185	0.641	0.071	0.063	0.038	0.06	0.21	0.137	0.257	0.22	0.083	0.143	0.407	0.076	0.069	0.056
cg09384411	chr3	44063756	44063706	44063806	11	Lung cells	0.043	0.057	0.057	0.052	0.053	0.057	0.043	0.089	0.094	0.075	0.498	0.075	0.071	0.066	0.061	0.14	0.062	0.107	0.081	0.117	0.083	0.078	0.43	0.062	0.067
cg01064265	chr16	55363058	55363008	55363108	11	Lung cells	0.025	0.058	0.043	0.027	0.062	0.027	0.006	0.155	0.094	0.017	0.743	0.019	0.015	0.028	0.138	0.409	0.006	0.046	0.545	0.189	0.339	0.56	0.107	0.019	0.246
cg12602409	chr2	177039568	177039518	177039618	11	Lung cells	0.018	0.024	0.015	0.014	0.02	0.018	0.031	0.517	0.033	0.02	0.604	0.036	0.042	0.026	0.17	0.013	0.31	0.448	0.205	0.113	0.106	0.116	0.054	0.087	0.16
cg17775621	chr10	11206838	11206788	11206888	11	Lung cells	0.048	0.048	0.047	0.04	0.04	0.047	0.042	0.052	0.062	0.122	0.592	0.049	0.078	0.062	0.051	0.87	0.044	0.062	0.082	0.074	0.054	0.112	0.051	0.131	0.056
cg11482422	chr10	11206813	11206763	11206863	11	Lung cells	0.038	0.033	0.041	0.034	0.035	0.036	0.037	0.107	0.062	0.166	0.661	0.085	0.171	0.123	0.087	0.895	0.053	0.116	0.158	0.117	0.109	0.234	0.11	0.236	0.069
cg25761326	chr10	11206792	11206742	11206842	11	Lung cells	0.053	0.047	0.053	0.044	0.042	0.047	0.043	0.076	0.071	0.127	0.648	0.077	0.087	0.086	0.08	0.915	0.078	0.077	0.118	0.095	0.086	0.158	0.1	0.172	0.072
cg04249706	chr10	11206772	11206722	11206822	11	Lung cells	0.042	0.049	0.05	0.046	0.05	0.049	0.047	0.106	0.07	0.077	0.651	0.092	0.109	0.066	0.071	0.893	0.093	0.095	0.148	0.145	0.097	0.179	0.118	0.156	0.09
cg23976499	chr10	11207527	11207477	11207577	11	Lung cells	0.031	0.031	0.034	0.03	0.034	0.031	0.017	0.058	0.077	0.19	0.634	0.081	0.111	0.088	0.151	0.91	0.046	0.118	0.12	0.128	0.087	0.093	0.068	0.138	0.086
cg08193650	chr2	43451868	43451818	43451918	11	Lung cells	0.006	0.006	0.005	0.006	0.006	0.006	0.004	0.003	0.156	0.065	0.138	0.084	0.037	0.019	0.029	0.016	0.004	0.003	0.004	0.03	0.008	0.105	0.002	0.004	0.002
cg16876647	chr2	43451842	43451792	43451892	11	Lung cells	0.003	0.005	0.006	0.011	0.008	0.006	0.012	0.003	0.115	0.047	0.135	0.052	0.014	0.006	0.011	0.02	0.02	0.008	0.007	0.015	0.009	0.089	0.005	0.01	0.012
cg13729210	chr5	3606561	3606511	3606611	11	Lung cells	0.023	0.197	0.085	0.042	0.123	0.02	0.01	0.105	0.14	0.035	0.556	0.088	0.017	0.008	0.092	0.519	0.02	0.205	0.178	0.197	0.055	0.183	0.034	0.083	0.046
cg11482422	chr10	11206813	11206763	11206863	11	Lung cells	0.038	0.033	0.041	0.034	0.035	0.036	0.037	0.107	0.062	0.166	0.661	0.085	0.171	0.123	0.087	0.895	0.053	0.116	0.158	0.117	0.109	0.234	0.11	0.236	0.069
cg25761326	chr10	11206792	11206742	11206842	11	Lung cells	0.053	0.047	0.053	0.044	0.042	0.047	0.043	0.076	0.071	0.127	0.648	0.077	0.087	0.086	0.08	0.915	0.078	0.077	0.118	0.095	0.086	0.158	0.1	0.172	0.072
cg04249706	chr10	11206772	11206722	11206822	11	Lung cells	0.042	0.049	0.05	0.046	0.05	0.049	0.047	0.106	0.07	0.077	0.651	0.092	0.109	0.066	0.071	0.893	0.093	0.095	0.148	0.145	0.097	0.179	0.118	0.156	0.09
cg04933208	chr1	29586414	29586364	29586464	11	Lung cells	0.007	0.018	0.007	0.007	0.007	0.005	0.003	0.013	0.036	0.016	0.418	0.232	0.384	0.286	0.015	0.009	0.005	0.572	0.059	0.019	0.059	0.018	0.029	0.026	0.057
cg26884027	chr1	29586418	29586368	29586468	11	Lung cells	0.021	0.048	0.025	0.019	0.024	0.02	0.012	0.044	0.076	0.283	0.456	0.334	0.441	0.354	0.035	0.019	0.035	0.631	0.097	0.036	0.102	0.035	0.085	0.049	0.102
cg13294849	chr3	181441571	181441521	181441621	11	Lung cells	0.048	0.094	0.083	0.051	0.14	0.048	0.026	0.007	0.353	0.027	0.83	0.022	0.09	0.08	0.011	0.126	0.097	0.391	0.128	0.573	0.033	0.706	0.026	0.56	0.064
cg11487526	chr17	6358928	6358878	6358978	11	Lung cells	0.007	0.028	0.011	0.013	0.025	0.007	0.008	0.048	0.378	0.019	0.682	0.343	0.142	0.719	0.053	0.024	0.023	0.304	0.223	0.036	0.151	0.102	0.024	0.238	0.195
cg08928882	chr8	77593362	77593312	77593412	11	Lung cells	0.025	0.101	0.048	0.032	0.059	0.025	0.009	0.007	0.018	0.01	0.178	0.04	0.014	0.007	0.033	0.028	0.009	0.051	0.055	0.03	0.019	0.087	0.031	0.038	0.037
cg21845953	chr8	77593360	77593310	77593410	11	Lung cells	0.126	0.189	0.15	0.122	0.17	0.127	0.112	0.08	0.095	0.048	0.285	0.192	0.092	0.054	0.118	0.074	0.081	0.127	0.17	0.131	0.118	0.182	0.154	0.127	0.153
cg03152288	chr2	177042942	177042892	177042992	11	Lung cells	0.064	0.089	0.071	0.068	0.082	0.058	0.059	0.066	0.11	0.08	0.454	0.089	0.102	0.079	0.076	0.212	0.071	0.074	0.098	0.101	0.087	0.084	0.083	0.098	0.093
cg03859732	chr15	42500737	42500687	42500787	11	Lung cells	0.101	0.15	0.152	0.16	0.165	0.092	0.141	0.094	0.085	0.163	0.451	0.054	0.078	0.09	0.084	0.314	0.072	0.11	0.11	0.095	0.128	0.204	0.126	0.125	0.088
cg14774557	chr15	42500697	42500647	42500747	11	Lung cells	0.105	0.128	0.145	0.146	0.143	0.13	0.055	0.064	0.094	0.127	0.511	0.051	0.029	0.047	0.079	0.287	0.057	0.075	0.097	0.075	0.089	0.126	0.089	0.054	0.066
cg21968580	chr1	78470640	78470590	78470690	11	Lung cells	0.028	0.029	0.026	0.031	0.039	0.027	0.023	0.031	0.034	0.037	0.182	0.077	0.035	0.034	0.036	0.029	0.023	0.029	0.035	0.027	0.027	0.107	0.025	0.021	0.03
cg17760391	chr5	66124501	66124451	66124551	11	Lung cells	0.068	0.102	0.111	0.076	0.136	0.072	0.057	0.066	0.063	0.192	0.386	0.1	0.093	0.15	0.059	0.067	0.057	0.075	0.119	0.085	0.189	0.18	0.069	0.083	0.092
cg09728102	chr5	66124492	66124442	66124542	11	Lung cells	0.062	0.09	0.103	0.07	0.142	0.066	0.045	0.043	0.049	0.287	0.446	0.085	0.062	0.143	0.045	0.046	0.036	0.057	0.103	0.051	0.186	0.171	0.039	0.068	0.05
cg01406988	chr2	66662810	66662760	66662860	11	Lung cells	0.005	0.026	0.034	0.031	0.056	0.008	0.089	0.025	0.059	0.031	0.196	0.005	0.035	0.046	0.063	0.035	0.018	0.019	0.016	0.017	0.06	0.05	0.14	0.037	0.018
cg17775621	chr10	11206838	11206788	11206888	11	Lung cells	0.048	0.048	0.047	0.04	0.04	0.047	0.042	0.052	0.062	0.122	0.592	0.049	0.078	0.062	0.051	0.87	0.044	0.062	0.082	0.074	0.054	0.112	0.051	0.131	0.056
cg12178980	chr10	11206870	11206820	11206920	11	Lung cells	0.046	0.045	0.044	0.05	0.046	0.043	0.021	0.07	0.064	0.299	0.668	0.105	0.235	0.116	0.062	0.833	0.041	0.099	0.137	0.109	0.105	0.199	0.097	0.25	0.056
cg26150462	chr10	11206868	11206818	11206918	11	Lung cells	0.055	0.064	0.062	0.056	0.06	0.063	0.05	0.098	0.085	0.241	0.663	0.138	0.324	0.154	0.083	0.893	0.062	0.119	0.132	0.129	0.128	0.21	0.126	0.262	0.087
cg17775621	chr10	11206838	11206788	11206888	11	Lung cells	0.048	0.048	0.047	0.04	0.04	0.047	0.042	0.052	0.062	0.122	0.592	0.049	0.078	0.062	0.051	0.87	0.044	0.062	0.082	0.074	0.054	0.112	0.051	0.131	0.056
cg11482422	chr10	11206813	11206763	11206863	11	Lung cells	0.038	0.033	0.041	0.034	0.035	0.036	0.037	0.107	0.062	0.166	0.661	0.085	0.171	0.123	0.087	0.895	0.053	0.116	0.158	0.117	0.109	0.234	0.11	0.236	0.069
cg25761326	chr10	11206792	11206742	11206842	11	Lung cells	0.053	0.047	0.053	0.044	0.042	0.047	0.043	0.076	0.071	0.127	0.648	0.077	0.087	0.086	0.08	0.915	0.078	0.077	0.118	0.095	0.086	0.158	0.1	0.172	0.072
cg04249706	chr10	11206772	11206722	11206822	11	Lung cells	0.042	0.049	0.05	0.046	0.05	0.049	0.047	0.106	0.07	0.077	0.651	0.092	0.109	0.066	0.071	0.893	0.093	0.095	0.148	0.145	0.097	0.179	0.118	0.156	0.09
cg20396510	chr5	66124588	66124538	66124638	11	Lung cells	0.069	0.087	0.075	0.064	0.081	0.069	0.045	0.075	0.065	0.175	0.423	0.124	0.122	0.162	0.071	0.064	0.057	0.087	0.118	0.064	0.255	0.203	0.066	0.062	0.069
cg13695535	chr5	66124603	66124553	66124653	11	Lung cells	0.072	0.109	0.084	0.072	0.096	0.082	0.08	0.066	0.075	0.277	0.479	0.119	0.101	0.189	0.061	0.068	0.059	0.079	0.145	0.099	0.258	0.206	0.08	0.089	0.089
cg10629165	chr5	66124563	66124513	66124613	11	Lung cells	0.08	0.092	0.079	0.073	0.098	0.081	0.059	0.049	0.06	0.391	0.564	0.132	0.12	0.221	0.051	0.043	0.06	0.057	0.154	0.061	0.32	0.216	0.051	0.088	0.059
cg00907427	chr1	23668691	23668641	23668741	11	Lung cells	0.178	0.256	0.068	0.096	0.06	0.073	0.083	0.199	0.311	0.056	0.649	0.091	0.079	0.074	0.189	0.06	0.173	0.144	0.139	0.163	0.196	0.105	0.175	0.089	0.139
cg07189332	chr5	87439075	87439025	87439125	11	Lung cells	0.117	0.146	0.135	0.133	0.17	0.116	0.091	0.09	0.165	0.08	0.724	0.13	0.118	0.089	0.12	0.221	0.103	0.343	0.23	0.106	0.145	0.262	0.147	0.112	0.195
cg27305704	chr1	8002635	8002585	8002685	11	Lung cells	0.025	0.04	0.043	0.028	0.045	0.036	0.013	0.006	0.068	0.084	0.174	0.04	0.075	0.058	0.038	0.077	0.019	0.017	0.013	0.007	0.041	0.03	0.025	0.015	0.02
cg24852548	chr4	57522632	57522582	57522682	11	Lung cells	0.04	0.035	0.047	0.035	0.037	0.033	0.024	0.09	0.051	0.066	0.496	0.121	0.102	0.044	0.091	0.235	0.074	0.124	0.17	0.083	0.098	0.229	0.264	0.179	0.186
cg22413388	chr22	46367617	46367567	46367667	11	Lung cells	0.013	0.018	0.018	0.019	0.028	0.01	0.01	0	0.005	0.008	0.788	0.857	0.559	0.803	0.016	0.169	0.008	0.55	0.066	0.383	0.102	0.306	0.004	0.01	0.006
cg25383503	chr19	18714552	18714502	18714602	11	Lung cells	0.035	0.048	0.046	0.041	0.047	0.042	0.026	0.019	0.375	0.053	0.532	0.141	0.148	0.061	0.041	0.062	0.035	0.046	0.376	0.519	0.022	0.32	0.022	0.093	0.087
cg18892808	chr10	11207969	11207919	11208019	11	Lung cells	0.06	0.056	0.06	0.054	0.057	0.056	0.053	0.093	0.107	0.101	0.621	0.077	0.081	0.063	0.285	0.905	0.098	0.108	0.147	0.161	0.093	0.118	0.085	0.119	0.127
cg09355771	chr2	177043147	177043097	177043197	11	Lung cells	0.084	0.128	0.089	0.07	0.105	0.068	0.058	0.059	0.056	0.063	0.396	0.066	0.054	0.036	0.046	0.286	0.05	0.073	0.101	0.095	0.086	0.096	0.088	0.087	0.083
cg01524174	chr17	70119015	70118965	70119065	11	Lung cells	0.002	0.014	0.008	0.007	0.02	0.003	0.01	0.001	0.005	0.049	0.128	0.062	0.344	0.012	0.015	0.004	0	0.008	0.01	0.021	0.046	0.002	0.002	0.004	0.012
cg05039004	chr1	29586299	29586249	29586349	11	Lung cells	0.002	0.01	0.008	0.006	0.007	0.003	0.004	0.004	0.062	0.008	0.368	0.202	0.353	0.547	0.007	0.019	0.004	0.541	0.02	0.009	0.019	0.019	0.009	0.018	0.028
cg17053963	chr3	44063832	44063782	44063882	11	Lung cells	0.066	0.079	0.09	0.066	0.1	0.068	0.044	0.072	0.101	0.083	0.663	0.115	0.093	0.073	0.078	0.406	0.083	0.215	0.135	0.235	0.125	0.203	0.657	0.138	0.12
cg02227919	chr2	171569132	171569082	171569182	11	Lung cells	0.039	0.059	0.049	0.037	0.063	0.031	0.016	0.034	0.259	0.267	0.443	0.084	0.077	0.071	0.059	0.11	0.029	0.083	0.119	0.089	0.053	0.379	0.017	0.123	0.174
cg05301383	chr2	171569144	171569094	171569194	11	Lung cells	0.12	0.152	0.136	0.115	0.166	0.115	0.09	0.16	0.468	0.499	0.56	0.252	0.343	0.247	0.194	0.338	0.131	0.286	0.346	0.288	0.214	0.54	0.103	0.345	0.412
cg13686615	chr2	71503742	71503692	71503792	11	Lung cells	0.003	0.012	0.004	0.006	0.007	0.005	0.031	0.005	0.02	0.018	0.1	0.064	0.018	0.009	0.013	0.009	0.026	0.069	0.048	0.11	0.098	0.163	0.172	0.105	0.176
cg01579289	chr2	71503740	71503690	71503790	11	Lung cells	0.004	0.015	0.005	0.003	0.008	0.003	0.011	0.013	0.007	0.007	0.13	0.057	0.011	0.02	0.011	0.009	0.011	0.055	0.018	0.055	0.043	0.073	0.108	0.046	0.089
cg11099041	chr3	119041385	119041335	119041435	11	Lung cells	0.007	0.015	0.072	0.035	0.085	0.01	0.017	0.008	0.047	0.119	0.134	0.019	0.011	0.012	0.02	0.026	0.018	0.031	0.022	0.018	0.029	0.013	0.027	0.031	0.011
cg07794554	chr3	119041383	119041333	119041433	11	Lung cells	0.062	0.072	0.155	0.118	0.177	0.062	0.061	0.077	0.111	0.196	0.204	0.086	0.091	0.087	0.104	0.098	0.075	0.104	0.084	0.095	0.098	0.082	0.1	0.092	0.089
cg06766427	chr17	12877546	12877496	12877596	11	Lung cells	0.053	0.187	0.119	0.061	0.162	0.046	0.017	0.006	0.305	0.048	0.778	0.304	0.623	0.398	0.049	0.942	0.02	0.171	0.074	0.021	0.194	0.091	0.04	0.136	0.043
cg05339066	chr10	90343166	90343116	90343216	11	Lung cells	0.035	0.042	0.051	0.046	0.063	0.032	0.038	0.075	0.062	0.068	0.323	0.045	0.085	0.052	0.057	0.077	0.069	0.057	0.059	0.077	0.045	0.095	0.062	0.425	0.058
cg18192294	chr10	90343204	90343154	90343254	11	Lung cells	0.024	0.024	0.032	0.029	0.045	0.021	0.016	0.027	0.028	0.033	0.267	0.023	0.035	0.03	0.034	0.075	0.028	0.019	0.021	0.021	0.011	0.04	0.013	0.308	0.018
cg11861709	chr10	90343220	90343170	90343270	11	Lung cells	0.069	0.082	0.109	0.097	0.135	0.071	0.054	0.091	0.091	0.108	0.424	0.103	0.08	0.076	0.088	0.146	0.083	0.11	0.098	0.134	0.081	0.151	0.094	0.413	0.098
cg10131095	chr10	90343174	90343124	90343224	11	Lung cells	0.093	0.098	0.107	0.097	0.1	0.091	0.067	0.065	0.106	0.112	0.252	0.09	0.119	0.114	0.118	0.123	0.081	0.064	0.087	0.082	0.06	0.093	0.071	0.316	0.077
cg06981182	chr10	90343208	90343158	90343258	11	Lung cells	0.047	0.062	0.084	0.075	0.111	0.044	0.049	0.089	0.091	0.083	0.433	0.09	0.068	0.061	0.075	0.116	0.074	0.073	0.084	0.113	0.071	0.145	0.071	0.429	0.089
cg06118999	chr10	90343192	90343142	90343242	11	Lung cells	0.048	0.057	0.07	0.062	0.096	0.053	0.064	0.082	0.072	0.067	0.364	0.088	0.059	0.055	0.073	0.102	0.072	0.06	0.096	0.114	0.073	0.126	0.081	0.357	0.09
cg04718845	chr6	152623094	152623044	152623144	11	Lung cells	0.071	0.081	0.075	0.079	0.078	0.109	0.024	0.064	0.073	0.079	0.649	0.165	0.33	0.178	0.101	0.145	0.059	0.179	0.06	0.139	0.333	0.132	0.556	0.258	0.086
cg13421439	chr18	21199515	21199465	21199565	11	Lung cells	0.008	0.02	0.01	0.011	0.011	0.011	0.007	0.088	0.037	0.041	0.157	0.044	0.046	0.081	0.061	0.052	0.035	0.013	0.058	0.015	0.026	0.076	0.02	0.044	0.023
cg04812509	chr10	90342738	90342688	90342788	11	Lung cells	0.042	0.053	0.049	0.047	0.057	0.04	0.024	0.111	0.044	0.052	0.341	0.065	0.069	0.054	0.074	0.083	0.089	0.061	0.11	0.106	0.06	0.07	0.069	0.335	0.075
cg13283691	chr2	197852904	197852854	197852954	11	Lung cells	0.023	0.071	0.045	0.041	0.05	0.019	0.048	0.028	0.267	0.833	0.542	0.09	0.323	0.251	0.029	0.017	0.053	0.019	0.076	0.046	0.138	0.043	0.373	0.054	0.032
cg05339066	chr10	90343166	90343116	90343216	11	Lung cells	0.035	0.042	0.051	0.046	0.063	0.032	0.038	0.075	0.062	0.068	0.323	0.045	0.085	0.052	0.057	0.077	0.069	0.057	0.059	0.077	0.045	0.095	0.062	0.425	0.058
cg18192294	chr10	90343204	90343154	90343254	11	Lung cells	0.024	0.024	0.032	0.029	0.045	0.021	0.016	0.027	0.028	0.033	0.267	0.023	0.035	0.03	0.034	0.075	0.028	0.019	0.021	0.021	0.011	0.04	0.013	0.308	0.018
cg10131095	chr10	90343174	90343124	90343224	11	Lung cells	0.093	0.098	0.107	0.097	0.1	0.091	0.067	0.065	0.106	0.112	0.252	0.09	0.119	0.114	0.118	0.123	0.081	0.064	0.087	0.082	0.06	0.093	0.071	0.316	0.077
cg06981182	chr10	90343208	90343158	90343258	11	Lung cells	0.047	0.062	0.084	0.075	0.111	0.044	0.049	0.089	0.091	0.083	0.433	0.09	0.068	0.061	0.075	0.116	0.074	0.073	0.084	0.113	0.071	0.145	0.071	0.429	0.089
cg06118999	chr10	90343192	90343142	90343242	11	Lung cells	0.048	0.057	0.07	0.062	0.096	0.053	0.064	0.082	0.072	0.067	0.364	0.088	0.059	0.055	0.073	0.102	0.072	0.06	0.096	0.114	0.073	0.126	0.081	0.357	0.09
cg18447772	chr7	27205224	27205174	27205274	11	Lung cells	0.005	0.011	0.007	0.008	0.009	0.005	0.008	0.008	0.018	0.041	0.055	0.033	0.102	0.052	0.01	0.009	0.02	0.024	0.058	0.087	0.01	0.015	0.049	0.14	0.038
cg16104915	chr7	27205217	27205167	27205267	11	Lung cells	0.005	0.025	0.004	0.005	0.009	0.004	0.001	0.003	0.013	0.023	0.1	0.025	0.143	0.065	0.012	0.008	0.005	0.022	0.044	0.074	0.007	0.011	0.027	0.086	0.032
cg21001184	chr7	27205262	27205212	27205312	11	Lung cells	0.005	0.073	0.028	0.008	0.049	0.009	0.005	0.005	0.105	0.285	0.39	0.215	0.411	0.302	0.009	0.013	0.129	0.047	0.092	0.301	0.03	0.018	0.228	0.363	0.111
cg12600174	chr7	27205230	27205180	27205280	11	Lung cells	0.006	0.044	0.011	0.007	0.018	0.004	0.009	0.006	0.017	0.089	0.215	0.041	0.263	0.137	0.012	0.012	0.025	0.039	0.066	0.111	0.009	0.013	0.045	0.156	0.044
cg25896644	chr11	116371487	116371437	116371537	11	Lung cells	0.047	0.162	0.08	0.059	0.108	0.066	0.058	0.057	0.297	0.195	0.495	0.028	0.051	0.045	0.082	0.94	0.074	0.026	0.084	0.042	0.022	0.062	0.065	0.04	0.033
cg20396510	chr5	66124588	66124538	66124638	11	Lung cells	0.069	0.087	0.075	0.064	0.081	0.069	0.045	0.075	0.065	0.175	0.423	0.124	0.122	0.162	0.071	0.064	0.057	0.087	0.118	0.064	0.255	0.203	0.066	0.062	0.069
cg13695535	chr5	66124603	66124553	66124653	11	Lung cells	0.072	0.109	0.084	0.072	0.096	0.082	0.08	0.066	0.075	0.277	0.479	0.119	0.101	0.189	0.061	0.068	0.059	0.079	0.145	0.099	0.258	0.206	0.08	0.089	0.089
cg10629165	chr5	66124563	66124513	66124613	11	Lung cells	0.08	0.092	0.079	0.073	0.098	0.081	0.059	0.049	0.06	0.391	0.564	0.132	0.12	0.221	0.051	0.043	0.06	0.057	0.154	0.061	0.32	0.216	0.051	0.088	0.059
cg23060646	chr3	9904411	9904361	9904461	11	Lung cells	0.024	0.052	0.041	0.031	0.062	0.026	0.014	0.014	0.478	0.037	0.502	0.033	0.06	0.048	0.056	0.028	0.05	0.03	0.636	0.129	0.043	0.191	0.398	0.079	0.217
cg01317772	chr16	55405200	55405150	55405250	11	Lung cells	0.019	0.037	0.034	0.019	0.033	0.015	0.041	0.024	0.029	0.041	0.153	0.021	0.105	0.037	0.021	0.152	0.03	0.008	0.048	0.017	0.042	0.011	0.02	0.031	0.015
cg20396510	chr5	66124588	66124538	66124638	11	Lung cells	0.069	0.087	0.075	0.064	0.081	0.069	0.045	0.075	0.065	0.175	0.423	0.124	0.122	0.162	0.071	0.064	0.057	0.087	0.118	0.064	0.255	0.203	0.066	0.062	0.069
cg13695535	chr5	66124603	66124553	66124653	11	Lung cells	0.072	0.109	0.084	0.072	0.096	0.082	0.08	0.066	0.075	0.277	0.479	0.119	0.101	0.189	0.061	0.068	0.059	0.079	0.145	0.099	0.258	0.206	0.08	0.089	0.089
cg10629165	chr5	66124563	66124513	66124613	11	Lung cells	0.08	0.092	0.079	0.073	0.098	0.081	0.059	0.049	0.06	0.391	0.564	0.132	0.12	0.221	0.051	0.043	0.06	0.057	0.154	0.061	0.32	0.216	0.051	0.088	0.059
cg17278864	chr17	12877321	12877271	12877371	11	Lung cells	0.093	0.167	0.142	0.11	0.172	0.087	0.057	0.049	0.199	0.057	0.749	0.231	0.494	0.261	0.072	0.908	0.05	0.184	0.116	0.085	0.202	0.13	0.076	0.141	0.078
cg17775621	chr10	11206838	11206788	11206888	11	Lung cells	0.048	0.048	0.047	0.04	0.04	0.047	0.042	0.052	0.062	0.122	0.592	0.049	0.078	0.062	0.051	0.87	0.044	0.062	0.082	0.074	0.054	0.112	0.051	0.131	0.056
cg12178980	chr10	11206870	11206820	11206920	11	Lung cells	0.046	0.045	0.044	0.05	0.046	0.043	0.021	0.07	0.064	0.299	0.668	0.105	0.235	0.116	0.062	0.833	0.041	0.099	0.137	0.109	0.105	0.199	0.097	0.25	0.056
cg26150462	chr10	11206868	11206818	11206918	11	Lung cells	0.055	0.064	0.062	0.056	0.06	0.063	0.05	0.098	0.085	0.241	0.663	0.138	0.324	0.154	0.083	0.893	0.062	0.119	0.132	0.129	0.128	0.21	0.126	0.262	0.087
cg01697719	chr22	19754125	19754075	19754175	11	Lung cells	0.006	0.052	0.01	0.007	0.01	0.006	0.007	0.712	0.171	0.017	0.579	0.015	0.019	0.006	0.511	0.03	0.023	0.213	0.467	0.328	0.009	0.351	0.169	0.013	0.068
cg06585708	chr5	3602413	3602363	3602463	11	Lung cells	0.019	0.187	0.037	0.028	0.074	0.008	0.008	0.325	0.145	0.008	0.507	0.093	0.022	0.018	0.223	0.434	0.05	0.298	0.295	0.182	0.071	0.136	0.047	0.066	0.063
cg26991199	chr1	24307153	24307103	24307203	11	Lung cells	0.032	0.031	0.031	0.028	0.03	0.028	0.019	0.036	0.057	0.105	0.249	0.115	0.06	0.118	0.04	0.05	0.061	0.053	0.063	0.058	0.068	0.06	0.108	0.096	0.055
cg00642306	chr19	14168215	14168165	14168265	11	Lung cells	0.016	0.032	0.025	0.031	0.032	0.022	0.005	0.006	0.014	0.825	0.361	0.12	0.231	0.38	0.03	0.021	0.009	0.074	0.006	0.004	0.12	0.01	0.023	0.07	0.012
cg11894951	chr19	14168210	14168160	14168260	11	Lung cells	0.035	0.05	0.045	0.041	0.046	0.035	0.012	0.022	0.035	0.714	0.541	0.243	0.336	0.536	0.041	0.046	0.03	0.191	0.02	0.017	0.294	0.027	0.047	0.173	0.032
cg02016130	chr4	53578359	53578309	53578409	11	Lung cells	0.174	0.167	0.058	0.178	0.047	0.168	0.073	0.03	0.011	0.116	0.345	0.062	0.037	0.077	0.142	0.013	0.017	0.036	0.023	0.036	0.058	0.078	0.212	0.066	0.086
cg07074543	chr3	119041529	119041479	119041579	11	Lung cells	0.025	0.035	0.054	0.044	0.051	0.036	0.013	0.005	0.052	0.141	0.145	0.027	0.044	0.043	0.061	0.057	0.022	0.015	0.015	0.019	0.013	0.011	0.013	0.017	0.012
cg03323696	chr5	59189120	59189070	59189170	11	Lung cells	0.065	0.303	0.197	0.078	0.345	0.107	0.025	0.016	0.023	0.038	0.585	0.011	0.048	0.015	0.042	0.805	0.028	0.105	0.094	0.309	0.162	0.133	0.04	0.204	0.149
cg08466792	chr5	3603227	3603177	3603277	11	Lung cells	0.018	0.213	0.067	0.032	0.16	0.022	0.007	0.127	0.113	0.032	0.439	0.105	0.018	0.025	0.051	0.593	0.018	0.326	0.177	0.154	0.03	0.126	0.021	0.048	0.033
cg05916707	chr14	37058256	37058206	37058306	11	Lung cells	0.062	0.081	0.081	0.054	0.082	0.067	0.034	0.122	0.129	0.498	0.819	0.077	0.124	0.081	0.114	0.491	0.095	0.069	0.412	0.557	0.077	0.297	0.825	0.139	0.139
cg11641791	chr17	38821429	38821379	38821479	11	Lung cells	0.063	0.128	0.303	0.081	0.425	0.052	0.01	0.038	0.037	0.039	0.328	0.006	0.032	0.009	0.058	0.017	0.016	0.043	0.032	0.044	0.036	0.083	0.027	0.296	0.025
cg23776012	chr17	38821403	38821353	38821453	11	Lung cells	0.088	0.152	0.245	0.107	0.301	0.078	0.023	0.059	0.05	0.041	0.32	0.057	0.072	0.05	0.086	0.048	0.034	0.103	0.082	0.12	0.076	0.13	0.072	0.282	0.088
cg10050661	chr17	38821420	38821370	38821470	11	Lung cells	0.132	0.229	0.383	0.164	0.457	0.116	0.082	0.081	0.059	0.045	0.441	0.075	0.053	0.073	0.106	0.062	0.08	0.167	0.108	0.174	0.105	0.178	0.107	0.348	0.113
cg12029804	chr17	38821390	38821340	38821440	11	Lung cells	0.097	0.169	0.222	0.112	0.296	0.088	0.079	0.071	0.072	0.067	0.278	0.063	0.069	0.066	0.084	0.08	0.069	0.138	0.126	0.159	0.107	0.162	0.13	0.297	0.16
cg03804272	chr5	59189375	59189325	59189425	11	Lung cells	0.094	0.13	0.095	0.073	0.134	0.153	0.052	0.059	0.062	0.062	0.415	0.054	0.076	0.049	0.073	0.371	0.053	0.134	0.075	0.135	0.133	0.099	0.065	0.095	0.083
cg03061122	chr17	42392559	42392509	42392609	12	Pancreatic beta cells	0.004	0.005	0.004	0.005	0.004	0.004	0.001	0.001	0.293	0.007	0.004	0.482	0.088	0.019	0.003	0.005	0.001	0.001	0.001	0.001	0.001	0.001	0.001	0.008	0.004
cg23748923	chr17	2628248	2628198	2628298	12	Pancreatic beta cells	0.007	0.028	0.007	0.005	0.008	0.004	0.003	0.001	0.197	0.003	0.021	0.534	0.117	0.056	0.014	0.005	0.008	0.005	0.011	0.006	0.006	0.007	0.015	0.016	0.014
cg20402552	chr13	28397359	28397309	28397409	12	Pancreatic beta cells	0.009	0.024	0.016	0.011	0.019	0.008	0.017	0.004	0.008	0.016	0.013	0.427	0.024	0.066	0.018	0.171	0.011	0	0.006	0.003	0.003	0.016	0.003	0.004	0.003
cg15138883	chr2	219849135	219849085	219849185	12	Pancreatic beta cells	0.01	0.012	0.012	0.008	0.01	0.007	0.015	0.001	0.017	0.017	0.005	0.265	0.052	0.013	0.012	0.018	0.014	0.003	0.013	0.006	0.013	0.008	0.01	0.011	0.009
cg23837867	chr2	219849133	219849083	219849183	12	Pancreatic beta cells	0.047	0.068	0.052	0.045	0.052	0.043	0.042	0.062	0.116	0.141	0.09	0.446	0.179	0.075	0.079	0.092	0.081	0.082	0.085	0.089	0.107	0.069	0.099	0.077	0.086
cg19105122	chr7	75896889	75896839	75896939	12	Pancreatic beta cells	0.012	0.011	0.011	0.007	0.01	0.013	0.024	0.009	0.245	0.009	0.014	0.519	0.064	0.032	0.01	0.018	0.029	0.019	0.015	0.005	0.013	0.009	0.02	0.014	0.017
cg20979233	chr8	54790841	54790791	54790891	12	Pancreatic beta cells	0.006	0.016	0.016	0.014	0.016	0.014	0.013	0.027	0.258	0.016	0.024	0.607	0.058	0.039	0.014	0.04	0.038	0	0.041	0.009	0.02	0.015	0.072	0.008	0.017
cg22975160	chr19	43979614	43979564	43979664	12	Pancreatic beta cells	0.006	0.011	0.01	0.008	0.015	0.007	0.002	0.002	0.022	0.212	0.013	0.387	0.033	0.009	0.016	0.004	0.022	0.071	0.026	0.011	0.03	0.084	0.017	0.016	0.026
cg11452571	chr19	43979464	43979414	43979514	12	Pancreatic beta cells	0.005	0.011	0.013	0.014	0.022	0.01	0.004	0.004	0.069	0.345	0.011	0.547	0.069	0.031	0.01	0.013	0.007	0.122	0.03	0.004	0.042	0.113	0.005	0.002	0.005
cg08651867	chr19	43979500	43979450	43979550	12	Pancreatic beta cells	0.008	0.008	0.011	0.012	0.012	0.009	0.017	0.03	0.025	0.147	0.009	0.181	0.029	0.005	0.018	0.006	0.034	0.046	0.024	0.014	0.033	0.059	0.02	0.026	0.02
cg10001282	chr10	71333478	71333428	71333528	12	Pancreatic beta cells	0.016	0.026	0.039	0.021	0.04	0.021	0.015	0.033	0.105	0.038	0.018	0.377	0.085	0.039	0.028	0.019	0.025	0.015	0.016	0.011	0.026	0.015	0.021	0.023	0.017
cg05956462	chr3	127175400	127175350	127175450	12	Pancreatic beta cells	0.027	0.05	0.055	0.039	0.04	0.037	0.017	0.019	0.169	0.024	0.029	0.422	0.049	0.042	0.031	0.022	0.015	0.021	0.025	0.01	0.013	0.012	0.019	0.017	0.015
cg00385863	chr1	41847974	41847924	41848024	12	Pancreatic beta cells	0.01	0.017	0.009	0.01	0.01	0.014	0.004	0.002	0.332	0.009	0.018	0.5	0.155	0.088	0.013	0.029	0.008	0.121	0.013	0.03	0.009	0.033	0.004	0.007	0.008
cg20724810	chr3	182897196	182897146	182897246	12	Pancreatic beta cells	0.013	0.029	0.016	0.013	0.018	0.011	0.003	0.009	0.068	0.006	0.006	0.163	0.027	0.008	0.013	0.012	0.008	0.002	0.011	0.009	0.007	0.003	0.006	0.008	0.008
cg11088422	chr17	42392697	42392647	42392747	12	Pancreatic beta cells	0.03	0.062	0.032	0.032	0.031	0.035	0.006	0.007	0.37	0.03	0.014	0.471	0.089	0.057	0.023	0.026	0.012	0.006	0.012	0.005	0.01	0.008	0.007	0.016	0.016
cg01122302	chr17	42392668	42392618	42392718	12	Pancreatic beta cells	0.038	0.075	0.05	0.044	0.045	0.038	0.028	0.057	0.349	0.192	0.053	0.594	0.11	0.064	0.064	0.041	0.037	0.046	0.052	0.045	0.072	0.036	0.048	0.065	0.058
cg27537203	chr1	38513245	38513195	38513295	12	Pancreatic beta cells	0.024	0.028	0.034	0.018	0.04	0.023	0.016	0.005	0.162	0.011	0.016	0.31	0.06	0.023	0.018	0.025	0.012	0.015	0.018	0.008	0.013	0.008	0.024	0.025	0.013
cg00523012	chr19	13264324	13264274	13264374	12	Pancreatic beta cells	0.016	0.016	0.018	0.017	0.015	0.015	0.004	0	0.134	0.014	0.012	0.27	0.049	0.022	0.027	0.026	0.105	0.003	0.004	0.039	0.002	0.001	0.002	0.004	0.034
cg05974816	chr2	1858740	1858690	1858790	12	Pancreatic beta cells	0.031	0.036	0.031	0.03	0.034	0.029	0.01	0.033	0.032	0.034	0.044	0.508	0.084	0.148	0.038	0.096	0.023	0.026	0.089	0.037	0.043	0.065	0.021	0.046	0.036
cg04674803	chr13	28395390	28395340	28395440	12	Pancreatic beta cells	0.026	0.061	0.042	0.026	0.041	0.03	0.01	0.008	0.026	0.017	0.026	0.301	0.019	0.032	0.021	0.171	0.014	0.006	0.015	0.006	0.01	0.017	0.007	0.009	0.01
cg00794178	chr3	182897283	182897233	182897333	12	Pancreatic beta cells	0.025	0.08	0.037	0.025	0.045	0.025	0.007	0.011	0.101	0.029	0.013	0.357	0.102	0.017	0.032	0.016	0.015	0.016	0.044	0.04	0.02	0.018	0.027	0.032	0.028
cg08794939	chr16	88521230	88521180	88521280	12	Pancreatic beta cells	0.01	0.013	0.011	0.007	0.011	0.013	0.003	0.014	0.086	0.018	0.017	0.249	0.019	0.017	0.036	0.022	0.018	0.017	0.011	0.031	0.017	0.004	0.108	0.018	0.042
cg16596102	chr1	166134346	166134296	166134396	12	Pancreatic beta cells	0.019	0.026	0.033	0.029	0.049	0.017	0.008	0.007	0.025	0.028	0.018	0.271	0.042	0.022	0.029	0.02	0.025	0.022	0.024	0.017	0.032	0.034	0.043	0.028	0.023
cg10188897	chr17	42392436	42392386	42392486	12	Pancreatic beta cells	0.019	0.023	0.023	0.021	0.022	0.03	0.011	0.007	0.234	0.02	0.018	0.259	0.054	0.023	0.031	0.026	0.009	0.005	0.003	0.002	0.004	0.003	0.006	0.009	0.005
cg02899346	chr19	45996372	45996322	45996422	12	Pancreatic beta cells	0.029	0.036	0.053	0.038	0.102	0.034	0.011	0.051	0.256	0.036	0.037	0.68	0.111	0.05	0.047	0.035	0.108	0.306	0.108	0.067	0.012	0.004	0.019	0.018	0.033
cg19716433	chr14	103589780	103589730	103589830	12	Pancreatic beta cells	0.006	0.011	0.013	0.01	0.021	0.009	0.008	0.012	0.19	0.012	0.005	0.357	0.165	0.278	0.01	0.013	0.007	0.009	0.007	0.009	0.008	0.003	0.014	0.012	0.023
cg11990562	chr11	67806526	67806476	67806576	12	Pancreatic beta cells	0.019	0.017	0.02	0.023	0.016	0.018	0.01	0.014	0.187	0.02	0.015	0.35	0.078	0.054	0.024	0.016	0.019	0.019	0.101	0.054	0.029	0.014	0.03	0.02	0.025
cg04525491	chr2	8823683	8823633	8823733	12	Pancreatic beta cells	0.029	0.04	0.039	0.033	0.027	0.028	0.02	0.036	0.094	0.036	0.029	0.396	0.116	0.047	0.036	0.032	0.052	0.033	0.164	0.089	0.032	0.042	0.029	0.04	0.112
cg20495404	chr2	8823649	8823599	8823699	12	Pancreatic beta cells	0.025	0.04	0.05	0.024	0.035	0.027	0.013	0.025	0.081	0.002	0.012	0.617	0.27	0.045	0.019	0.02	0.078	0.007	0.251	0.149	0.054	0.03	0.014	0.065	0.147
cg00473416	chr3	127176006	127175956	127176056	12	Pancreatic beta cells	0.028	0.073	0.045	0.037	0.06	0.035	0.015	0.021	0.351	0.055	0.026	0.505	0.205	0.063	0.031	0.017	0.022	0.018	0.025	0.014	0.02	0.016	0.017	0.015	0.012
cg25660386	chr3	13009126	13009076	13009176	12	Pancreatic beta cells	0.007	0.01	0.01	0.011	0.007	0.011	0.001	0.008	0.116	0.014	0.01	0.13	0.021	0.012	0.012	0.013	0.01	0.005	0.004	0.011	0.005	0.003	0.004	0.01	0.008
cg05278650	chr3	13009132	13009082	13009182	12	Pancreatic beta cells	0.017	0.021	0.021	0.018	0.023	0.02	0.018	0.018	0.269	0.025	0.011	0.318	0.068	0.051	0.028	0.023	0.025	0.018	0.01	0.014	0.011	0.01	0.018	0.015	0.02
cg13612175	chr14	69259241	69259191	69259291	12	Pancreatic beta cells	0.037	0.032	0.037	0.035	0.028	0.034	0.031	0.044	0.121	0.04	0.036	0.407	0.062	0.041	0.057	0.03	0.036	0.018	0.059	0.032	0.046	0.036	0.03	0.046	0.039
cg25660386	chr3	13009126	13009076	13009176	12	Pancreatic beta cells	0.007	0.01	0.01	0.011	0.007	0.011	0.001	0.008	0.116	0.014	0.01	0.13	0.021	0.012	0.012	0.013	0.01	0.005	0.004	0.011	0.005	0.003	0.004	0.01	0.008
cg05278650	chr3	13009132	13009082	13009182	12	Pancreatic beta cells	0.017	0.021	0.021	0.018	0.023	0.02	0.018	0.018	0.269	0.025	0.011	0.318	0.068	0.051	0.028	0.023	0.025	0.018	0.01	0.014	0.011	0.01	0.018	0.015	0.02
cg08134631	chr11	61355317	61355267	61355367	12	Pancreatic beta cells	0.021	0.093	0.029	0.024	0.072	0.017	0.004	0.004	0.045	0.044	0.01	0.249	0.056	0.051	0.017	0.013	0.007	0.02	0.016	0.015	0.008	0.006	0.014	0.029	0.014
cg14758218	chr11	65193528	65193478	65193578	12	Pancreatic beta cells	0.044	0.057	0.045	0.046	0.044	0.049	0.051	0.05	0.174	0.056	0.054	0.634	0.122	0.114	0.047	0.084	0.043	0.044	0.057	0.049	0.045	0.178	0.05	0.045	0.069
cg17323383	chr3	182896670	182896620	182896720	12	Pancreatic beta cells	0.025	0.053	0.04	0.03	0.041	0.03	0.012	0.011	0.109	0.049	0.019	0.263	0.043	0.039	0.05	0.041	0.016	0.012	0.014	0.004	0.007	0.006	0.016	0.012	0.009
cg04547244	chr7	25019044	25018994	25019094	12	Pancreatic beta cells	0.008	0.008	0.009	0.009	0.01	0.009	0.019	0.028	0.03	0.043	0.009	0.203	0.025	0.016	0.024	0.012	0.045	0.017	0.029	0.036	0.032	0.027	0.017	0.019	0.048
cg14262681	chr20	21084420	21084370	21084470	12	Pancreatic beta cells	0.009	0.057	0.025	0.009	0.044	0.006	0.011	0.009	0.062	0.014	0.018	0.531	0.113	0.304	0.009	0.31	0.007	0.039	0.039	0.05	0.015	0.101	0.012	0.047	0.09
cg00438215	chr19	7937107	7937057	7937157	12	Pancreatic beta cells	0.025	0.022	0.029	0.026	0.038	0.023	0.096	0.016	0.416	0.124	0.031	0.698	0.09	0.09	0.078	0.025	0.027	0.035	0.072	0.024	0.236	0.023	0.268	0.01	0.015
cg17768491	chr19	41018876	41018826	41018926	12	Pancreatic beta cells	0.022	0.196	0.041	0.053	0.088	0.018	0.012	0.011	0.556	0.027	0.018	0.623	0.148	0.102	0.023	0.113	0.025	0.156	0.16	0.035	0.023	0.037	0.028	0.056	0.116
cg12248614	chr19	41018880	41018830	41018930	12	Pancreatic beta cells	0.015	0.126	0.021	0.026	0.045	0.01	0.01	0.004	0.454	0.011	0.007	0.546	0.11	0.022	0.009	0.096	0.023	0.122	0.133	0.026	0.012	0.026	0.02	0.044	0.077
cg01660473	chr13	28395757	28395707	28395807	12	Pancreatic beta cells	0.072	0.102	0.082	0.053	0.087	0.068	0.029	0.017	0.03	0.031	0.03	0.491	0.097	0.117	0.03	0.196	0.023	0.036	0.027	0.024	0.025	0.047	0.022	0.043	0.025
cg08603188	chr13	28395728	28395678	28395778	12	Pancreatic beta cells	0.04	0.071	0.063	0.042	0.056	0.044	0.023	0.047	0.055	0.062	0.04	0.381	0.051	0.049	0.044	0.161	0.038	0.03	0.021	0.014	0.019	0.032	0.016	0.029	0.019
cg25546248	chr13	28395783	28395733	28395833	12	Pancreatic beta cells	0.084	0.132	0.103	0.08	0.12	0.085	0.068	0.021	0.081	0.022	0.048	0.546	0.157	0.23	0.029	0.244	0.022	0.065	0.035	0.029	0.029	0.043	0.022	0.05	0.026
cg12396325	chr8	105235606	105235556	105235656	12	Pancreatic beta cells	0.006	0.05	0.009	0.008	0.038	0.003	0.02	0.025	0.009	0.019	0.006	0.443	0.083	0.024	0.01	0.288	0.035	0.267	0.041	0.042	0.031	0.031	0.045	0.067	0.043
cg10696085	chr12	50444522	50444472	50444572	12	Pancreatic beta cells	0.016	0.075	0.11	0.029	0.13	0.018	0.008	0.028	0.136	0.042	0.014	0.409	0.04	0.015	0.023	0.028	0.025	0.03	0.101	0.025	0.043	0.088	0.041	0.031	0.016
cg17017152	chr1	61547389	61547339	61547439	12	Pancreatic beta cells	0.16	0.168	0.179	0.169	0.163	0.163	0.09	0.161	0.179	0.179	0.118	0.112	0.156	0.147	0.158	0.141	0.123	0.108	0.093	0.099	0.087	0.103	0.107	0.096	0.116
cg08037935	chr1	61547340	61547290	61547390	12	Pancreatic beta cells	0.029	0.051	0.03	0.031	0.026	0.023	0.029	0.027	0.037	0.011	0.032	0.247	0.026	0.028	0.027	0.021	0.026	0.029	0.031	0.028	0.031	0.025	0.026	0.021	0.029
cg15125763	chr2	215275838	215275788	215275888	12	Pancreatic beta cells	0.036	0.063	0.044	0.037	0.057	0.04	0.061	0.094	0.044	0.046	0.021	0.453	0.058	0.039	0.027	0.08	0.026	0.051	0.058	0.058	0.057	0.053	0.05	0.088	0.052
cg05737526	chr18	3454175	3454125	3454225	12	Pancreatic beta cells	0.037	0.043	0.036	0.036	0.038	0.04	0.055	0.038	0.352	0.061	0.028	0.518	0.087	0.054	0.062	0.044	0.059	0.035	0.06	0.042	0.051	0.043	0.042	0.045	0.049
cg01660473	chr13	28395757	28395707	28395807	12	Pancreatic beta cells	0.072	0.102	0.082	0.053	0.087	0.068	0.029	0.017	0.03	0.031	0.03	0.491	0.097	0.117	0.03	0.196	0.023	0.036	0.027	0.024	0.025	0.047	0.022	0.043	0.025
cg08603188	chr13	28395728	28395678	28395778	12	Pancreatic beta cells	0.04	0.071	0.063	0.042	0.056	0.044	0.023	0.047	0.055	0.062	0.04	0.381	0.051	0.049	0.044	0.161	0.038	0.03	0.021	0.014	0.019	0.032	0.016	0.029	0.019
cg12899157	chr18	3452302	3452252	3452352	12	Pancreatic beta cells	0.055	0.052	0.066	0.059	0.13	0.055	0.059	0.082	0.211	0.077	0.046	0.179	0.081	0.059	0.053	0.052	0.078	0.096	0.065	0.07	0.06	0.068	0.07	0.071	0.077
cg15555970	chr18	3452317	3452267	3452367	12	Pancreatic beta cells	0.01	0.019	0.021	0.013	0.103	0.014	0.001	0.003	0.198	0.009	0.009	0.217	0.021	0.01	0.012	0.013	0.012	0.053	0.012	0.016	0.011	0.007	0.012	0.017	0.015
cg21164232	chr18	3452359	3452309	3452409	12	Pancreatic beta cells	0.053	0.069	0.103	0.062	0.198	0.053	0.034	0.054	0.228	0.049	0.04	0.311	0.076	0.046	0.056	0.045	0.045	0.081	0.068	0.07	0.052	0.061	0.056	0.06	0.062
cg10678427	chr3	127176163	127176113	127176213	12	Pancreatic beta cells	0.04	0.123	0.047	0.051	0.066	0.049	0.032	0.029	0.372	0.088	0.046	0.563	0.28	0.079	0.028	0.026	0.022	0.019	0.033	0.02	0.027	0.018	0.037	0.029	0.025
cg18937330	chr4	80994550	80994500	80994600	12	Pancreatic beta cells	0.055	0.049	0.067	0.054	0.067	0.05	0.023	0.059	0.313	0.07	0.055	0.641	0.104	0.102	0.063	0.042	0.047	0.05	0.072	0.057	0.169	0.056	0.062	0.063	0.062
cg07985890	chr11	65190999	65190949	65191049	12	Pancreatic beta cells	0.04	0.041	0.048	0.042	0.041	0.047	0.03	0.075	0.491	0.068	0.041	0.664	0.096	0.183	0.036	0.043	0.073	0.037	0.037	0.033	0.024	0.162	0.027	0.041	0.128
cg13690864	chr10	100993938	100993888	100993988	12	Pancreatic beta cells	0.003	0.004	0.002	0.002	0.006	0.005	0.015	0.011	0.016	0.015	0.023	0.42	0.277	0.327	0.007	0.097	0.027	0.055	0.021	0.043	0.031	0.071	0.036	0.042	0.063
cg18577511	chr10	100993965	100993915	100994015	12	Pancreatic beta cells	0.035	0.034	0.038	0.034	0.036	0.034	0.035	0.059	0.054	0.05	0.045	0.333	0.178	0.27	0.043	0.081	0.056	0.06	0.06	0.068	0.056	0.08	0.053	0.059	0.069
cg11088422	chr17	42392697	42392647	42392747	12	Pancreatic beta cells	0.03	0.062	0.032	0.032	0.031	0.035	0.006	0.007	0.37	0.03	0.014	0.471	0.089	0.057	0.023	0.026	0.012	0.006	0.012	0.005	0.01	0.008	0.007	0.016	0.016
cg01122302	chr17	42392668	42392618	42392718	12	Pancreatic beta cells	0.038	0.075	0.05	0.044	0.045	0.038	0.028	0.057	0.349	0.192	0.053	0.594	0.11	0.064	0.064	0.041	0.037	0.046	0.052	0.045	0.072	0.036	0.048	0.065	0.058
cg00290994	chr1	41848739	41848689	41848789	12	Pancreatic beta cells	0.045	0.076	0.061	0.046	0.076	0.038	0.01	0.007	0.224	0.015	0.009	0.584	0.189	0.209	0.022	0.038	0.029	0.269	0.061	0.049	0.02	0.136	0.013	0.021	0.016
cg01184784	chr2	8823756	8823706	8823806	12	Pancreatic beta cells	0.02	0.019	0.04	0.021	0.018	0.024	0.056	0.093	0.095	0.038	0.034	0.58	0.198	0.051	0.089	0.061	0.122	0.043	0.191	0.119	0.047	0.045	0.034	0.071	0.15
cg09411730	chr11	65190946	65190896	65190996	12	Pancreatic beta cells	0.027	0.054	0.071	0.028	0.09	0.056	0.028	0.03	0.592	0.042	0.03	0.702	0.108	0.247	0.038	0.032	0.061	0.02	0.039	0.035	0.018	0.212	0.016	0.038	0.124
cg19027852	chr19	17717301	17717251	17717351	12	Pancreatic beta cells	0.017	0.021	0.024	0.02	0.014	0.018	0.011	0.006	0.106	0.038	0.062	0.23	0.038	0.033	0.02	0.044	0.017	0.036	0.016	0.011	0.021	0.014	0.02	0.048	0.017
cg06059056	chr3	13008969	13008919	13009019	12	Pancreatic beta cells	0.025	0.064	0.059	0.043	0.108	0.029	0.016	0.016	0.52	0.023	0.02	0.444	0.068	0.05	0.024	0.031	0.015	0.02	0.02	0.047	0.016	0.015	0.022	0.05	0.02
cg06710900	chr3	13008958	13008908	13009008	12	Pancreatic beta cells	0.065	0.113	0.126	0.084	0.167	0.068	0.086	0.079	0.387	0.076	0.076	0.349	0.097	0.089	0.084	0.07	0.078	0.091	0.091	0.131	0.081	0.087	0.097	0.108	0.097
cg27376136	chr10	71327726	71327676	71327776	12	Pancreatic beta cells	0.039	0.191	0.117	0.062	0.15	0.036	0.026	0.012	0.318	0.04	0.027	0.534	0.053	0.048	0.03	0.084	0.01	0.038	0.031	0.075	0.04	0.035	0.035	0.065	0.022
cg09923107	chr20	30193892	30193842	30193942	12	Pancreatic beta cells	0.005	0.014	0.012	0.008	0.026	0.004	0.002	0.003	0.078	0.006	0.005	0.296	0.435	0.041	0.005	0.007	0.001	0.009	0.096	0.019	0.01	0.042	0.002	0.011	0.051
cg09595202	chr7	156812104	156812054	156812154	12	Pancreatic beta cells	0.045	0.11	0.056	0.046	0.072	0.05	0.02	0.038	0.052	0.044	0.073	0.506	0.34	0.343	0.029	0.021	0.021	0.033	0.019	0.011	0.019	0.021	0.019	0.018	0.022
cg22350070	chr2	79738639	79738589	79738689	12	Pancreatic beta cells	0.095	0.22	0.184	0.114	0.221	0.09	0.063	0.071	0.588	0.094	0.085	0.641	0.145	0.075	0.09	0.064	0.071	0.149	0.119	0.205	0.09	0.152	0.09	0.112	0.091
cg18913890	chr2	79738619	79738569	79738669	12	Pancreatic beta cells	0.039	0.124	0.09	0.051	0.126	0.035	0.03	0.035	0.481	0.037	0.03	0.56	0.075	0.049	0.038	0.027	0.024	0.046	0.051	0.085	0.041	0.048	0.038	0.052	0.039
cg04373435	chr2	79738582	79738532	79738632	12	Pancreatic beta cells	0.09	0.194	0.162	0.14	0.199	0.092	0.086	0.091	0.511	0.106	0.093	0.415	0.095	0.07	0.069	0.047	0.085	0.12	0.127	0.166	0.099	0.12	0.096	0.118	0.096
cg23643814	chr17	2627585	2627535	2627635	12	Pancreatic beta cells	0.023	0.075	0.04	0.026	0.062	0.021	0.022	0.03	0.548	0.074	0.035	0.67	0.466	0.081	0.041	0.045	0.038	0.038	0.074	0.037	0.051	0.059	0.035	0.064	0.035
cg08118159	chr19	41055208	41055158	41055258	12	Pancreatic beta cells	0.007	0.013	0.011	0.011	0.016	0.009	0	0.004	0.201	0.009	0.01	0.176	0.024	0.033	0.027	0.018	0.015	0.004	0.021	0.019	0.012	0.006	0.004	0.015	0.042
cg10227187	chr16	2030509	2030459	2030559	12	Pancreatic beta cells	0.017	0.028	0.027	0.018	0.043	0.017	0.008	0.002	0.247	0.061	0.007	0.423	0.109	0.326	0.012	0.003	0.002	0.009	0.061	0.008	0.081	0.159	0.016	0.013	0.009
cg18019132	chr11	65191707	65191657	65191757	12	Pancreatic beta cells	0.047	0.051	0.054	0.041	0.048	0.043	0.038	0.048	0.371	0.041	0.056	0.593	0.105	0.092	0.044	0.04	0.045	0.054	0.07	0.069	0.05	0.195	0.058	0.042	0.101
cg02921887	chr3	20226994	20226944	20227044	12	Pancreatic beta cells	0.011	0.021	0.014	0.006	0.016	0.01	0.028	0.067	0.259	0.225	0.029	0.429	0.278	0.035	0.012	0.011	0.049	0.016	0.039	0.017	0.048	0.03	0.031	0.028	0.042
cg04951797	chr3	20226964	20226914	20227014	12	Pancreatic beta cells	0.075	0.115	0.124	0.05	0.135	0.058	0.058	0.344	0.447	0.562	0.268	0.705	0.587	0.365	0.341	0.032	0.235	0.212	0.327	0.21	0.36	0.277	0.362	0.233	0.304
cg07789559	chr19	47730030	47729980	47730080	12	Pancreatic beta cells	0.015	0.016	0.034	0.015	0.025	0.018	0.007	0.012	0.103	0.018	0.013	0.309	0.1	0.122	0.023	0.007	0.046	0.033	0.024	0.025	0.091	0.059	0.083	0.032	0.042
cg04525491	chr2	8823683	8823633	8823733	12	Pancreatic beta cells	0.029	0.04	0.039	0.033	0.027	0.028	0.02	0.036	0.094	0.036	0.029	0.396	0.116	0.047	0.036	0.032	0.052	0.033	0.164	0.089	0.032	0.042	0.029	0.04	0.112
cg20495404	chr2	8823649	8823599	8823699	12	Pancreatic beta cells	0.025	0.04	0.05	0.024	0.035	0.027	0.013	0.025	0.081	0.002	0.012	0.617	0.27	0.045	0.019	0.02	0.078	0.007	0.251	0.149	0.054	0.03	0.014	0.065	0.147
cg22097768	chr17	61615913	61615863	61615963	12	Pancreatic beta cells	0.059	0.076	0.071	0.08	0.07	0.07	0.045	0.024	0.024	0.038	0.1	0.518	0.13	0.064	0.037	0.011	0.018	0.037	0.028	0.017	0.378	0.172	0.018	0.036	0.028
cg18189994	chr15	53096816	53096766	53096866	12	Pancreatic beta cells	0.03	0.063	0.043	0.031	0.05	0.029	0.015	0.033	0.104	0.011	0.08	0.37	0.098	0.432	0.039	0.016	0.026	0.042	0.041	0.046	0.06	0.082	0.074	0.05	0.063
cg12738347	chr15	53096854	53096804	53096904	12	Pancreatic beta cells	0.031	0.059	0.046	0.03	0.048	0.03	0.011	0.012	0.09	0.018	0.06	0.45	0.068	0.53	0.043	0.016	0.024	0.035	0.025	0.02	0.043	0.06	0.051	0.027	0.041
cg25084101	chr10	71336562	71336512	71336612	12	Pancreatic beta cells	0.063	0.124	0.085	0.066	0.079	0.072	0.022	0.021	0.136	0.068	0.068	0.517	0.09	0.12	0.09	0.314	0.037	0.038	0.026	0.012	0.017	0.014	0.02	0.03	0.017
cg02550231	chr13	28542287	28542237	28542337	12	Pancreatic beta cells	0.032	0.1	0.065	0.029	0.09	0.03	0.022	0.009	0.019	0.017	0.017	0.226	0.031	0.012	0.023	0.005	0.011	0.048	0.021	0.021	0.012	0.037	0.012	0.04	0.017
cg17200920	chr7	127808798	127808748	127808848	12	Pancreatic beta cells	0.043	0.123	0.078	0.063	0.099	0.03	0.016	0.018	0.196	0.037	0.032	0.613	0.334	0.326	0.036	0.145	0.018	0.028	0.051	0.064	0.056	0.056	0.025	0.052	0.03
cg02383785	chr7	127808848	127808798	127808898	12	Pancreatic beta cells	0.088	0.205	0.161	0.114	0.192	0.076	0.077	0.124	0.268	0.218	0.201	0.63	0.387	0.384	0.131	0.239	0.114	0.25	0.238	0.231	0.218	0.245	0.182	0.282	0.2
cg09337897	chr13	28394437	28394387	28394487	12	Pancreatic beta cells	0.078	0.077	0.061	0.061	0.064	0.076	0.052	0.051	0.089	0.042	0.04	0.528	0.096	0.163	0.051	0.122	0.045	0.06	0.073	0.067	0.064	0.067	0.059	0.062	0.071
cg02776664	chr19	12978624	12978574	12978674	12	Pancreatic beta cells	0.021	0.042	0.058	0.035	0.049	0.025	0.011	0.015	0.487	0.142	0.03	0.496	0.126	0.035	0.043	0.034	0.067	0.044	0.07	0.048	0.032	0.079	0.035	0.031	0.031
cg08305551	chr19	12978611	12978561	12978661	12	Pancreatic beta cells	0.045	0.079	0.095	0.075	0.077	0.063	0.014	0.011	0.545	0.187	0.071	0.558	0.187	0.097	0.101	0.144	0.063	0.024	0.063	0.024	0.018	0.075	0.018	0.024	0.022
cg02558623	chr15	53097060	53097010	53097110	12	Pancreatic beta cells	0.016	0.039	0.03	0.02	0.041	0.019	0.007	0.015	0.122	0.021	0.076	0.456	0.101	0.566	0.03	0.019	0.024	0.028	0.019	0.026	0.047	0.073	0.07	0.03	0.034
cg03446079	chr17	42633739	42633689	42633789	12	Pancreatic beta cells	0.013	0.015	0.012	0.011	0.012	0.008	0.053	0.004	0.128	0.003	0.017	0.128	0.019	0.032	0.02	0.023	0.009	0.001	0.007	0.003	0.009	0.004	0.004	0.004	0.003
cg06874218	chr18	3447454	3447404	3447504	12	Pancreatic beta cells	0.166	0.18	0.227	0.171	0.28	0.168	0.105	0.173	0.203	0.167	0.15	0.306	0.191	0.162	0.18	0.166	0.137	0.131	0.06	0.092	0.07	0.1	0.118	0.098	0.12
cg21346639	chr18	3447463	3447413	3447513	12	Pancreatic beta cells	0.029	0.041	0.178	0.062	0.302	0.03	0.011	0.039	0.27	0.029	0.011	0.539	0.082	0.045	0.072	0.027	0.065	0.07	0.074	0.068	0.057	0.039	0.036	0.062	0.05
cg05001478	chr19	1668832	1668782	1668882	12	Pancreatic beta cells	0.043	0.037	0.06	0.043	0.07	0.035	0.032	0.044	0.122	0.048	0.042	0.373	0.089	0.047	0.043	0.04	0.033	0.042	0.047	0.046	0.043	0.049	0.068	0.044	0.046
cg00346326	chr13	28394537	28394487	28394587	12	Pancreatic beta cells	0.078	0.089	0.081	0.076	0.085	0.079	0.089	0.053	0.068	0.043	0.05	0.515	0.076	0.101	0.054	0.122	0.044	0.063	0.056	0.06	0.071	0.065	0.063	0.054	0.063
cg19154027	chr11	101983027	101982977	101983077	12	Pancreatic beta cells	0.09	0.114	0.081	0.084	0.109	0.075	0.064	0.038	0.17	0.042	0.047	0.514	0.116	0.042	0.039	0.04	0.035	0.054	0.052	0.049	0.129	0.058	0.052	0.054	0.05
cg07822305	chr1	116961213	116961163	116961263	12	Pancreatic beta cells	0.028	0.025	0.031	0.026	0.026	0.025	0.015	0.025	0.063	0.033	0.021	0.19	0.088	0.321	0.03	0.023	0.028	0.024	0.027	0.026	0.03	0.025	0.028	0.025	0.027
cg25743043	chr1	116961233	116961183	116961283	12	Pancreatic beta cells	0.006	0.009	0.011	0.007	0.009	0.008	0.002	0.005	0.024	0.007	0.002	0.163	0.067	0.314	0.021	0.009	0.004	0.005	0.004	0.002	0.005	0.001	0.002	0.004	0.004
cg23304296	chr1	116961183	116961133	116961233	12	Pancreatic beta cells	0.059	0.071	0.068	0.064	0.061	0.062	0.047	0.064	0.102	0.074	0.067	0.164	0.106	0.252	0.076	0.07	0.06	0.061	0.069	0.068	0.059	0.063	0.068	0.065	0.073
cg16739845	chr14	92040772	92040722	92040822	12	Pancreatic beta cells	0.004	0.009	0.006	0.006	0.007	0.005	0.002	0.003	0.003	0.003	0.006	0.104	0.241	0.018	0.007	0.005	0.001	0.001	0.006	0.001	0.002	0.001	0.001	0.003	0.002
cg16061381	chr7	112430531	112430481	112430581	12	Pancreatic beta cells	0.004	0.004	0.004	0.004	0.004	0.005	0.002	0.011	0.009	0.015	0.005	0.138	0.329	0.002	0.019	0.003	0.002	0.004	0.004	0.004	0.003	0.002	0.004	0.006	0.006
cg13874046	chr7	112430565	112430515	112430615	12	Pancreatic beta cells	0.056	0.061	0.063	0.056	0.055	0.054	0.04	0.069	0.06	0.077	0.051	0.162	0.356	0.056	0.066	0.052	0.056	0.067	0.079	0.065	0.064	0.064	0.068	0.064	0.083
cg25019648	chr17	72353261	72353211	72353311	12	Pancreatic beta cells	0.012	0.156	0.016	0.009	0.022	0.003	0.008	0.004	0.66	0.014	0.013	0.502	0.08	0.061	0.009	0.021	0.01	0.082	0.083	0.053	0.007	0.014	0.26	0.046	0.016
cg17768491	chr19	41018876	41018826	41018926	12	Pancreatic beta cells	0.022	0.196	0.041	0.053	0.088	0.018	0.012	0.011	0.556	0.027	0.018	0.623	0.148	0.102	0.023	0.113	0.025	0.156	0.16	0.035	0.023	0.037	0.028	0.056	0.116
cg12248614	chr19	41018880	41018830	41018930	12	Pancreatic beta cells	0.015	0.126	0.021	0.026	0.045	0.01	0.01	0.004	0.454	0.011	0.007	0.546	0.11	0.022	0.009	0.096	0.023	0.122	0.133	0.026	0.012	0.026	0.02	0.044	0.077
cg08212230	chr5	54455564	54455514	54455614	12	Pancreatic beta cells	0.082	0.057	0.07	0.078	0.09	0.079	0.028	0.029	0.35	0.048	0.059	0.443	0.061	0.036	0.095	0.026	0.026	0.014	0.036	0.021	0.051	0.031	0.05	0.027	0.027
cg22437153	chr2	73110657	73110607	73110707	12	Pancreatic beta cells	0.032	0.041	0.035	0.03	0.038	0.028	0.021	0.057	0.479	0.047	0.048	0.489	0.24	0.092	0.033	0.021	0.038	0.048	0.04	0.042	0.046	0.043	0.033	0.048	0.045
cg16825290	chr10	100993826	100993776	100993876	12	Pancreatic beta cells	0.005	0.004	0.005	0.007	0.007	0.006	0.036	0.042	0.05	0.026	0.043	0.61	0.435	0.48	0.005	0.117	0.055	0.088	0.074	0.081	0.049	0.176	0.051	0.068	0.121
cg19590227	chr1	10755322	10755272	10755372	12	Pancreatic beta cells	0.028	0.056	0.086	0.037	0.122	0.031	0.022	0.025	0.168	0.086	0.025	0.308	0.059	0.05	0.038	0.025	0.023	0.018	0.017	0.008	0.027	0.013	0.017	0.022	0.022
cg04305764	chr1	10755341	10755291	10755391	12	Pancreatic beta cells	0.065	0.087	0.118	0.078	0.154	0.065	0.06	0.056	0.16	0.126	0.061	0.3	0.088	0.077	0.087	0.063	0.056	0.064	0.074	0.073	0.076	0.069	0.069	0.069	0.083
cg22481960	chr3	13008800	13008750	13008850	12	Pancreatic beta cells	0.011	0.1	0.251	0.063	0.399	0.012	0.01	0.002	0.654	0.004	0.011	0.56	0.043	0.011	0.036	0.005	0.02	0.032	0.026	0.042	0.021	0.012	0.025	0.049	0.025
cg01660473	chr13	28395757	28395707	28395807	12	Pancreatic beta cells	0.072	0.102	0.082	0.053	0.087	0.068	0.029	0.017	0.03	0.031	0.03	0.491	0.097	0.117	0.03	0.196	0.023	0.036	0.027	0.024	0.025	0.047	0.022	0.043	0.025
cg25546248	chr13	28395783	28395733	28395833	12	Pancreatic beta cells	0.084	0.132	0.103	0.08	0.12	0.085	0.068	0.021	0.081	0.022	0.048	0.546	0.157	0.23	0.029	0.244	0.022	0.065	0.035	0.029	0.029	0.043	0.022	0.05	0.026
cg13727849	chr17	72210343	72210293	72210393	12	Pancreatic beta cells	0.016	0.041	0.037	0.027	0.04	0.017	0.022	0.042	0.34	0.128	0.02	0.445	0.105	0.042	0.058	0.043	0.047	0.078	0.056	0.031	0.042	0.132	0.032	0.046	0.048
cg01237565	chr14	105715025	105714975	105715075	12	Pancreatic beta cells	0.01	0.014	0.024	0.011	0.019	0.017	0.005	0.007	0.063	0.011	0.009	0.332	0.618	0.237	0.016	0.012	0.008	0.003	0.004	0.002	0.007	0.004	0.006	0.005	0.009
cg19597031	chr5	162931471	162931421	162931521	12	Pancreatic beta cells	0.022	0.027	0.029	0.026	0.026	0.025	0.02	0.034	0.154	0.042	0.031	0.359	0.073	0.049	0.038	0.022	0.035	0.033	0.061	0.057	0.041	0.037	0.255	0.037	0.046
cg11452571	chr19	43979464	43979414	43979514	12	Pancreatic beta cells	0.005	0.011	0.013	0.014	0.022	0.01	0.004	0.004	0.069	0.345	0.011	0.547	0.069	0.031	0.01	0.013	0.007	0.122	0.03	0.004	0.042	0.113	0.005	0.002	0.005
cg08651867	chr19	43979500	43979450	43979550	12	Pancreatic beta cells	0.008	0.008	0.011	0.012	0.012	0.009	0.017	0.03	0.025	0.147	0.009	0.181	0.029	0.005	0.018	0.006	0.034	0.046	0.024	0.014	0.033	0.059	0.02	0.026	0.02
cg12565585	chr8	105235943	105235893	105235993	12	Pancreatic beta cells	0.055	0.113	0.084	0.06	0.121	0.056	0.027	0.045	0.065	0.061	0.049	0.576	0.154	0.071	0.06	0.334	0.045	0.311	0.036	0.035	0.035	0.025	0.04	0.069	0.029
cg25259711	chr8	105235978	105235928	105236028	12	Pancreatic beta cells	0.075	0.101	0.087	0.072	0.102	0.073	0.063	0.072	0.078	0.085	0.067	0.437	0.127	0.076	0.071	0.234	0.062	0.232	0.084	0.096	0.081	0.083	0.092	0.109	0.083
cg14029489	chr12	49689463	49689413	49689513	12	Pancreatic beta cells	0.026	0.042	0.04	0.031	0.079	0.026	0.01	0.052	0.113	0.018	0.05	0.494	0.185	0.028	0.066	0.015	0.077	0.127	0.206	0.053	0.055	0.107	0.041	0.083	0.168
cg22487414	chr19	36336620	36336570	36336670	12	Pancreatic beta cells	0.045	0.112	0.095	0.051	0.104	0.04	0.026	0.025	0.025	0.067	0.029	0.309	0.029	0.031	0.022	0.011	0.019	0.058	0.03	0.041	0.038	0.055	0.037	0.049	0.027
cg20434926	chr19	46181274	46181224	46181324	12	Pancreatic beta cells	0.014	0.042	0.147	0.037	0.284	0.015	0.008	0.313	0.052	0.164	0.021	0.559	0.208	0.067	0.04	0.012	0.042	0.211	0.069	0.026	0.009	0.066	0.043	0.036	0.022
cg02036387	chr11	65197533	65197483	65197583	12	Pancreatic beta cells	0.029	0.057	0.067	0.037	0.062	0.031	0.022	0.031	0.386	0.027	0.028	0.481	0.104	0.039	0.037	0.223	0.026	0.077	0.061	0.036	0.037	0.074	0.085	0.041	0.064
cg01053411	chr12	12876595	12876545	12876645	12	Pancreatic beta cells	0.021	0.03	0.027	0.023	0.021	0.026	0.01	0.017	0.142	0.024	0.024	0.167	0.029	0.032	0.011	0.013	0.011	0.008	0.02	0.011	0.024	0.023	0.015	0.013	0.015
cg04145264	chr11	65190825	65190775	65190875	12	Pancreatic beta cells	0.043	0.051	0.057	0.048	0.052	0.049	0.014	0.048	0.429	0.047	0.06	0.565	0.12	0.175	0.052	0.057	0.043	0.053	0.068	0.067	0.039	0.198	0.05	0.043	0.122
cg04017769	chr8	38644939	38644889	38644989	13	Pancreatic acinar cells	0.002	0.002	0.003	0.003	0.002	0.002	0.005	0.002	0.002	0.001	0.003	0.004	0.314	0.003	0.002	0.04	0.005	0.011	0.004	0.002	0.015	0.001	0.003	0.009	0.004
cg17225129	chr6	33244755	33244705	33244805	13	Pancreatic acinar cells	0.008	0.004	0.005	0.004	0.004	0.012	0.007	0.002	0.006	0.001	0.005	0.036	0.52	0.025	0.004	0.003	0.014	0	0.008	0.004	0.053	0.005	0.006	0.004	0.012
cg26381352	chr6	33244799	33244749	33244849	13	Pancreatic acinar cells	0.011	0.011	0.011	0.011	0.013	0.013	0.014	0.006	0.015	0.029	0.007	0.05	0.588	0.029	0.013	0.011	0.024	0.004	0.015	0.003	0.068	0.008	0.011	0.012	0.011
cg21387418	chr6	33244775	33244725	33244825	13	Pancreatic acinar cells	0.009	0.009	0.011	0.009	0.009	0.01	0.011	0.003	0.031	0.152	0.006	0.131	0.482	0.046	0.017	0.012	0.006	0.005	0.006	0.007	0.126	0.017	0.011	0.004	0.009
cg27373972	chr6	33244788	33244738	33244838	13	Pancreatic acinar cells	0.01	0.011	0.012	0.008	0.01	0.011	0.007	0.013	0.025	0.118	0.016	0.174	0.582	0.061	0.022	0.02	0.014	0.006	0.009	0.005	0.171	0.018	0.011	0.005	0.007
cg19156220	chr6	33244752	33244702	33244802	13	Pancreatic acinar cells	0.024	0.025	0.027	0.023	0.025	0.028	0.021	0.041	0.034	0.145	0.031	0.131	0.624	0.054	0.012	0.035	0.039	0.032	0.088	0.058	0.262	0.066	0.036	0.063	0.032
cg03701001	chr12	51818636	51818586	51818686	13	Pancreatic acinar cells	0.003	0.003	0.004	0.003	0.002	0.005	0.004	0.003	0.007	0.032	0.018	0.036	0.461	0.045	0.011	0.014	0.003	0.002	0.002	0.014	0.002	0.003	0.003	0.004	0.006
cg06663068	chr3	9994061	9994011	9994111	13	Pancreatic acinar cells	0.002	0.003	0.004	0.002	0.002	0.005	0.002	0.002	0.005	0.016	0.006	0.061	0.369	0.044	0.008	0.013	0.002	0	0.003	0	0.003	0.01	0.001	0.003	0.001
cg21746851	chr3	9994105	9994055	9994155	13	Pancreatic acinar cells	0.004	0.003	0.004	0.003	0.005	0.003	0.001	0.004	0.004	0.006	0.002	0.051	0.317	0.036	0.013	0.012	0.012	0.006	0.007	0.005	0.01	0.015	0.006	0.014	0.006
cg12060306	chr12	52702064	52702014	52702114	13	Pancreatic acinar cells	0.005	0.011	0.006	0.003	0.008	0.002	0.01	0.001	0.007	0.009	0.003	0.003	0.181	0.013	0.001	0	0	0	0.004	0.002	0.004	0.004	0.002	0	0.002
cg04290779	chr1	41962067	41962017	41962117	13	Pancreatic acinar cells	0.004	0.007	0.007	0.005	0.006	0.004	0.001	0.004	0.007	0.009	0.002	0.061	0.325	0.014	0.007	0.004	0.001	0.016	0.012	0.003	0.001	0.007	0.004	0.004	0.008
cg06554120	chr5	11385067	11385017	11385117	13	Pancreatic acinar cells	0.006	0.046	0.015	0.008	0.045	0.005	0.005	0.009	0.012	0.013	0.009	0.087	0.662	0.017	0.018	0.005	0.013	0.022	0.01	0.026	0.01	0.007	0.011	0.03	0.011
cg10864074	chr7	100318194	100318144	100318244	13	Pancreatic acinar cells	0.003	0.02	0.012	0.008	0.023	0.004	0.007	0.004	0.01	0.005	0.011	0.037	0.404	0.011	0.009	0.024	0.016	0.008	0.008	0.003	0.004	0.029	0.003	0.007	0.003
cg20893717	chr7	100318190	100318140	100318240	13	Pancreatic acinar cells	0.003	0.014	0.014	0.006	0.023	0.007	0.012	0.005	0.011	0.018	0.006	0.109	0.628	0.055	0.009	0.017	0.015	0.019	0.013	0.004	0.007	0.061	0.007	0.018	0.007
cg17225129	chr6	33244755	33244705	33244805	13	Pancreatic acinar cells	0.008	0.004	0.005	0.004	0.004	0.012	0.007	0.002	0.006	0.001	0.005	0.036	0.52	0.025	0.004	0.003	0.014	0	0.008	0.004	0.053	0.005	0.006	0.004	0.012
cg26381352	chr6	33244799	33244749	33244849	13	Pancreatic acinar cells	0.011	0.011	0.011	0.011	0.013	0.013	0.014	0.006	0.015	0.029	0.007	0.05	0.588	0.029	0.013	0.011	0.024	0.004	0.015	0.003	0.068	0.008	0.011	0.012	0.011
cg21387418	chr6	33244775	33244725	33244825	13	Pancreatic acinar cells	0.009	0.009	0.011	0.009	0.009	0.01	0.011	0.003	0.031	0.152	0.006	0.131	0.482	0.046	0.017	0.012	0.006	0.005	0.006	0.007	0.126	0.017	0.011	0.004	0.009
cg27373972	chr6	33244788	33244738	33244838	13	Pancreatic acinar cells	0.01	0.011	0.012	0.008	0.01	0.011	0.007	0.013	0.025	0.118	0.016	0.174	0.582	0.061	0.022	0.02	0.014	0.006	0.009	0.005	0.171	0.018	0.011	0.005	0.007
cg19156220	chr6	33244752	33244702	33244802	13	Pancreatic acinar cells	0.024	0.025	0.027	0.023	0.025	0.028	0.021	0.041	0.034	0.145	0.031	0.131	0.624	0.054	0.012	0.035	0.039	0.032	0.088	0.058	0.262	0.066	0.036	0.063	0.032
cg26005578	chr11	13030676	13030626	13030726	13	Pancreatic acinar cells	0.01	0.037	0.012	0.011	0.017	0.011	0.001	0.001	0.048	0.012	0.012	0.14	0.657	0.074	0.021	0.022	0.002	0.006	0.007	0.002	0.003	0.008	0.003	0.004	0.004
cg08876434	chr11	13030637	13030587	13030687	13	Pancreatic acinar cells	0.034	0.099	0.048	0.032	0.065	0.018	0.029	0.045	0.145	0.097	0.018	0.213	0.635	0.122	0.025	0.011	0.04	0.043	0.062	0.055	0.052	0.059	0.082	0.059	0.049
cg25344734	chr11	13030643	13030593	13030693	13	Pancreatic acinar cells	0.074	0.125	0.091	0.056	0.096	0.069	0.053	0.064	0.139	0.102	0.053	0.24	0.609	0.161	0.084	0.057	0.051	0.077	0.093	0.088	0.077	0.09	0.096	0.083	0.086
cg25110126	chr1	46999211	46999161	46999261	13	Pancreatic acinar cells	0.004	0.009	0.006	0.008	0.01	0.003	0.004	0.002	0.026	0.031	0.004	0.073	0.422	0.039	0.011	0.004	0.005	0.001	0.007	0.002	0.031	0.001	0.006	0.009	0.004
cg04275806	chr1	46999248	46999198	46999298	13	Pancreatic acinar cells	0.076	0.094	0.089	0.078	0.097	0.069	0.057	0.077	0.102	0.104	0.072	0.156	0.33	0.095	0.069	0.057	0.062	0.078	0.082	0.083	0.104	0.076	0.098	0.084	0.086
cg06663068	chr3	9994061	9994011	9994111	13	Pancreatic acinar cells	0.002	0.003	0.004	0.002	0.002	0.005	0.002	0.002	0.005	0.016	0.006	0.061	0.369	0.044	0.008	0.013	0.002	0	0.003	0	0.003	0.01	0.001	0.003	0.001
cg21746851	chr3	9994105	9994055	9994155	13	Pancreatic acinar cells	0.004	0.003	0.004	0.003	0.005	0.003	0.001	0.004	0.004	0.006	0.002	0.051	0.317	0.036	0.013	0.012	0.012	0.006	0.007	0.005	0.01	0.015	0.006	0.014	0.006
cg10864074	chr7	100318194	100318144	100318244	13	Pancreatic acinar cells	0.003	0.02	0.012	0.008	0.023	0.004	0.007	0.004	0.01	0.005	0.011	0.037	0.404	0.011	0.009	0.024	0.016	0.008	0.008	0.003	0.004	0.029	0.003	0.007	0.003
cg20893717	chr7	100318190	100318140	100318240	13	Pancreatic acinar cells	0.003	0.014	0.014	0.006	0.023	0.007	0.012	0.005	0.011	0.018	0.006	0.109	0.628	0.055	0.009	0.017	0.015	0.019	0.013	0.004	0.007	0.061	0.007	0.018	0.007
cg01224063	chr15	99395633	99395583	99395683	13	Pancreatic acinar cells	0.012	0.011	0.012	0.01	0.012	0.013	0.009	0	0.012	0.015	0.006	0.156	0.483	0.03	0.013	0.011	0.011	0	0.004	0.002	0.006	0.003	0.006	0.004	0.005
cg16061381	chr7	112430531	112430481	112430581	13	Pancreatic acinar cells	0.004	0.004	0.004	0.004	0.004	0.005	0.002	0.011	0.009	0.015	0.005	0.138	0.329	0.002	0.019	0.003	0.002	0.004	0.004	0.004	0.003	0.002	0.004	0.006	0.006
cg13874046	chr7	112430565	112430515	112430615	13	Pancreatic acinar cells	0.056	0.061	0.063	0.056	0.055	0.054	0.04	0.069	0.06	0.077	0.051	0.162	0.356	0.056	0.066	0.052	0.056	0.067	0.079	0.065	0.064	0.064	0.068	0.064	0.083
cg05804220	chr15	45422062	45422012	45422112	13	Pancreatic acinar cells	0.04	0.18	0.083	0.047	0.137	0.03	0.016	0.007	0.027	0.182	0.011	0.075	0.511	0.035	0.033	0.014	0.016	0.015	0.024	0.011	0.014	0.029	0.015	0.034	0.019
cg10583297	chr15	45422095	45422045	45422145	13	Pancreatic acinar cells	0.011	0.065	0.016	0.015	0.034	0.012	0.006	0.008	0.029	0.079	0.009	0.072	0.505	0.073	0.027	0.018	0.029	0.014	0.016	0.015	0.012	0.033	0.013	0.033	0.01
cg10496082	chr15	45422083	45422033	45422133	13	Pancreatic acinar cells	0.011	0.042	0.014	0.01	0.022	0.01	0.002	0.001	0.014	0.052	0.008	0.044	0.442	0.025	0.012	0.009	0.013	0.003	0.01	0.004	0.005	0.019	0.005	0.016	0.005
cg24505618	chr15	45422054	45422004	45422104	13	Pancreatic acinar cells	0.054	0.198	0.099	0.052	0.154	0.039	0.041	0.036	0.032	0.186	0.018	0.161	0.495	0.105	0.035	0.019	0.07	0.063	0.074	0.074	0.064	0.086	0.071	0.112	0.082
cg16645133	chr5	118691425	118691375	118691475	13	Pancreatic acinar cells	0.013	0.008	0.025	0.017	0.03	0.012	0.011	0.012	0.077	0.021	0.014	0.034	0.535	0.022	0.013	0.023	0.019	0.008	0.015	0.006	0.011	0.018	0.007	0.009	0.008
cg24120357	chr5	118691415	118691365	118691465	13	Pancreatic acinar cells	0.074	0.073	0.1	0.098	0.096	0.08	0.047	0.064	0.109	0.065	0.072	0.174	0.481	0.11	0.073	0.07	0.059	0.078	0.102	0.093	0.074	0.108	0.085	0.062	0.1
cg16739845	chr14	92040772	92040722	92040822	13	Pancreatic acinar cells	0.004	0.009	0.006	0.006	0.007	0.005	0.002	0.003	0.003	0.003	0.006	0.104	0.241	0.018	0.007	0.005	0.001	0.001	0.006	0.001	0.002	0.001	0.001	0.003	0.002
cg06358970	chr2	85664826	85664776	85664876	13	Pancreatic acinar cells	0.002	0.003	0.008	0.002	0.004	0.004	0.002	0.002	0.005	0.004	0.007	0.046	0.18	0.024	0.007	0.011	0.005	0.003	0.003	0.002	0.003	0.001	0.002	0.004	0.003
cg09453116	chr7	112430366	112430316	112430416	13	Pancreatic acinar cells	0.007	0.006	0.007	0.005	0.005	0.006	0.004	0.004	0.004	0.003	0.008	0.093	0.241	0.002	0.01	0.01	0.009	0.004	0.005	0.003	0.005	0.004	0.004	0.005	0.006
cg02727363	chr16	70284928	70284878	70284978	13	Pancreatic acinar cells	0.015	0.02	0.013	0.013	0.014	0.013	0.005	0.002	0.026	0.009	0.017	0.058	0.433	0.023	0.016	0.005	0.006	0.011	0.005	0.022	0.012	0.005	0.07	0.005	0.01
cg11996632	chr16	70284893	70284843	70284943	13	Pancreatic acinar cells	0.064	0.073	0.066	0.059	0.064	0.059	0.026	0.032	0.051	0.024	0.041	0.075	0.242	0.04	0.036	0.029	0.042	0.044	0.089	0.082	0.073	0.07	0.126	0.056	0.071
cg01060026	chr3	129324501	129324451	129324551	13	Pancreatic acinar cells	0.007	0.009	0.01	0.006	0.009	0.008	0.005	0.003	0.011	0.018	0.005	0.031	0.221	0.014	0.009	0.014	0.002	0.004	0.003	0.001	0.014	0.008	0.007	0.004	0.003
cg08815398	chr12	65218869	65218819	65218919	13	Pancreatic acinar cells	0.011	0.01	0.015	0.008	0.011	0.009	0.005	0.012	0.017	0.011	0.012	0.146	0.656	0.065	0.012	0.011	0.01	0.041	0.018	0.032	0.013	0.056	0.008	0.053	0.017
cg23013309	chr12	65218841	65218791	65218891	13	Pancreatic acinar cells	0.05	0.058	0.059	0.055	0.055	0.05	0.021	0.045	0.045	0.088	0.087	0.275	0.759	0.163	0.061	0.044	0.038	0.155	0.081	0.115	0.073	0.139	0.061	0.122	0.079
cg06277900	chr16	67198029	67197979	67198079	13	Pancreatic acinar cells	0.01	0.016	0.015	0.01	0.019	0.013	0.003	0.017	0.01	0.014	0.01	0.14	0.628	0.056	0.07	0.012	0.008	0.009	0.069	0.008	0.03	0.018	0.01	0.009	0.016
cg10034364	chr13	28491590	28491540	28491640	13	Pancreatic acinar cells	0.013	0.052	0.02	0.009	0.018	0.013	0.005	0.011	0.017	0.065	0.032	0.154	0.743	0.049	0.019	0.012	0.008	0.036	0.032	0.018	0.009	0.027	0.009	0.06	0.012
cg15992563	chr13	28491540	28491490	28491590	13	Pancreatic acinar cells	0.067	0.146	0.092	0.07	0.093	0.07	0.097	0.055	0.058	0.189	0.169	0.188	0.808	0.091	0.05	0.018	0.052	0.134	0.115	0.085	0.085	0.071	0.083	0.137	0.074
cg01193690	chr13	28491615	28491565	28491665	13	Pancreatic acinar cells	0.06	0.095	0.078	0.063	0.072	0.053	0.026	0.043	0.051	0.088	0.077	0.173	0.514	0.065	0.057	0.04	0.026	0.101	0.146	0.129	0.071	0.106	0.066	0.128	0.081
cg12539796	chr5	7850203	7850153	7850253	13	Pancreatic acinar cells	0.007	0.033	0.017	0.013	0.029	0.004	0.01	0.006	0.011	0.184	0.015	0.156	0.795	0.064	0.05	0.008	0.005	0.012	0.025	0.003	0.006	0.094	0.002	0.016	0.01
cg09594067	chr16	70285806	70285756	70285856	13	Pancreatic acinar cells	0.019	0.019	0.021	0.013	0.02	0.016	0.002	0.002	0.01	0.006	0.011	0.062	0.29	0.034	0.011	0.009	0.001	0.001	0.002	0.015	0.003	0.001	0.002	0.002	0.004
cg03585419	chr19	54369681	54369631	54369731	13	Pancreatic acinar cells	0.009	0.022	0.011	0.009	0.007	0.011	0.008	0.008	0.009	0.329	0.013	0.091	0.644	0.022	0.015	0.015	0.012	0.013	0.015	0.005	0.011	0.006	0.016	0.01	0.008
cg00153856	chr1	182584341	182584291	182584391	13	Pancreatic acinar cells	0.01	0.011	0.012	0.011	0.011	0.01	0.004	0.007	0.022	0.013	0.016	0.112	0.333	0.057	0.012	0.015	0.004	0.008	0.002	0.001	0.003	0.003	0.004	0.003	0.003
cg18191418	chr3	128336579	128336529	128336629	13	Pancreatic acinar cells	0.007	0.007	0.007	0.003	0.004	0.006	0.002	0.004	0.007	0.007	0.004	0.037	0.172	0.011	0.01	0.007	0.008	0.008	0.007	0.004	0.008	0.005	0.005	0.019	0.008
cg17466946	chr5	176739371	176739321	176739421	13	Pancreatic acinar cells	0.017	0.014	0.02	0.014	0.017	0.014	0.006	0.004	0.018	0.024	0.016	0.036	0.29	0.072	0.018	0.014	0.007	0.002	0.003	0.001	0.003	0.002	0.004	0.001	0.004
cg26087598	chr5	176739400	176739350	176739450	13	Pancreatic acinar cells	0.056	0.063	0.058	0.054	0.057	0.059	0.048	0.073	0.073	0.067	0.062	0.144	0.342	0.105	0.076	0.068	0.063	0.073	0.073	0.073	0.065	0.071	0.075	0.059	0.077
cg25181507	chr7	139168659	139168609	139168709	13	Pancreatic acinar cells	0.028	0.034	0.031	0.029	0.032	0.034	0.011	0.012	0.062	0.05	0.022	0.243	0.819	0.181	0.043	0.03	0.014	0.012	0.006	0.002	0.023	0.018	0.011	0.008	0.013
cg17976191	chr19	13135527	13135477	13135577	13	Pancreatic acinar cells	0.015	0.068	0.137	0.015	0.185	0.025	0.079	0.08	0.01	0.012	0.007	0.098	0.766	0.122	0.04	0.004	0.205	0.041	0.035	0.022	0.191	0.016	0.08	0.04	0.021
cg11758861	chr19	13135514	13135464	13135564	13	Pancreatic acinar cells	0.007	0.052	0.075	0.009	0.093	0.009	0.024	0.042	0.012	0.006	0.017	0.028	0.576	0.035	0.026	0.003	0.094	0.013	0.01	0.004	0.07	0.005	0.019	0.016	0.006
cg20707679	chr19	3434945	3434895	3434995	13	Pancreatic acinar cells	0.004	0.005	0.003	0.002	0.003	0.004	0.003	0.001	0.003	0.387	0.055	0.122	0.701	0.061	0.009	0.063	0.002	0.001	0.042	0.012	0.005	0.012	0.011	0.003	0.017
cg26026416	chr19	3434930	3434880	3434980	13	Pancreatic acinar cells	0.031	0.036	0.036	0.024	0.03	0.031	0.023	0.039	0.046	0.537	0.234	0.228	0.688	0.218	0.043	0.133	0.037	0.047	0.116	0.095	0.046	0.074	0.13	0.06	0.102
cg03764259	chr7	127176905	127176855	127176955	13	Pancreatic acinar cells	0.013	0.051	0.032	0.016	0.035	0.022	0.018	0.001	0.108	0.013	0.024	0.12	0.788	0.059	0.026	0.2	0.012	0.018	0.035	0.006	0.012	0.066	0.009	0.032	0.008
cg14652131	chr4	1166531	1166481	1166581	13	Pancreatic acinar cells	0.024	0.088	0.057	0.049	0.125	0.025	0.016	0.016	0.211	0.01	0.025	0.621	0.819	0.15	0.025	0.019	0.112	0.111	0.045	0.051	0.116	0.14	0.041	0.093	0.049
cg12024828	chr4	1166528	1166478	1166578	13	Pancreatic acinar cells	0.009	0.02	0.014	0.018	0.04	0.007	0.01	0.01	0.062	0.018	0.009	0.329	0.675	0.042	0.018	0.013	0.033	0.026	0.015	0.009	0.032	0.04	0.007	0.028	0.011
[truncated: 5,512 more rows]

## Sheet: Table 2
acc	chr	pos	from	to	name	%meth	name	%meth
[truncated: 500 more rows]

## Sheet: Table 3
Ages of donors in pooled samples shown in Figure 4b (in years)
[truncated: 21 more rows]

[truncated: 6 more sheets: Table 4, Table 5, Table 6, Table 7, Table 8, Table 9]
